# Supplementary material for: Transcriptional regulatory networks underlying gene expression changes in Huntington's disease
Source: Mol Syst Biol. 2018 Mar 26;14(3):e7435. doi: 10.15252/msb.20167435 (PMC5868199; doi:10.15252/msb.20167435)
Supplement: Supplementary file 2 — Dataset EV1 [file MSB-14-e7435-s002.zip › MSB_7435_Dataset_EV1.xlsx]

## Sheet: dataset1_mouse_striatum_trn_edg
tf	targets	weights
2310045N01Rik	Atf6	-0.0642924
2310045N01Rik	Ccbl1	0.0301367
2310045N01Rik	Cops7a	0.0498948
2310045N01Rik	Crybb1	0.0230141
2310045N01Rik	Cryz	0.0356691
2310045N01Rik	Dgki	-0.0751116
2310045N01Rik	Klhdc3	0.0530854
2310045N01Rik	Lrp2bp	0.197442
2310045N01Rik	Nckipsd	0.0109511
2310045N01Rik	Oaz2	0.0365721
2310045N01Rik	Pla2g15	0.030478
2310045N01Rik	Rrp36	0.117422
2310045N01Rik	Stxbp2	0.102137
2310045N01Rik	Tppp	-0.0215514
Aebp2	Acap2	0.0144354
Aebp2	Alcam	0.0883018
Aebp2	Alox5ap	-0.0213317
Aebp2	Apbb3	-0.0897203
Aebp2	Aplf	0.0128847
Aebp2	Ar	-0.035119
Aebp2	Capn1	-0.0142152
Aebp2	Chpf2	-0.05683
Aebp2	Cyld	0.0178616
Aebp2	Dach1	0.0378156
Aebp2	Dcun1d3	0.0745998
Aebp2	Dennd6a	0.0186621
Aebp2	Dnajc4	-0.0271812
Aebp2	Ece2	-0.0250545
Aebp2	Etnk1	0.0851081
Aebp2	Fam102b	0.0198624
Aebp2	Fam210a	0.0318082
Aebp2	Fam57b	-0.0424432
Aebp2	G2e3	0.0294596
Aebp2	Gadd45gip1	-0.0185373
Aebp2	Gas8	-0.0106714
Aebp2	Gmcl1	0.0868572
Aebp2	Gnal	0.0142799
Aebp2	Gpi1	-0.0561853
Aebp2	Gpr137	-0.0489974
Aebp2	Gramd3	0.0407204
Aebp2	Gtf2ird2	-0.0231937
Aebp2	Gucy1b3	0.084248
Aebp2	Hnrnph1	0.0261178
Aebp2	Icosl	-0.0150422
Aebp2	Krt12	-0.0697987
Aebp2	Mbtd1	0.11357
Aebp2	Nampt	0.0340632
Aebp2	Neto1	0.0289385
Aebp2	Osbp	0.0277319
Aebp2	Papd7	0.0582283
Aebp2	Pcbp4	-0.0275893
Aebp2	Pcdhga6	-0.0223492
Aebp2	Plbd2	-0.0975212
Aebp2	Plekhf2	0.0198282
Aebp2	Ptp4a2	0.0332276
Aebp2	Ptpn12	0.0674882
Aebp2	Pygm	-0.047088
Aebp2	Rgsl1	-0.0368715
Aebp2	Rnf43	-0.0369901
Aebp2	Rps6ka5	0.0517362
Aebp2	Runx2	-0.0643568
Aebp2	Scnn1a	-0.0814035
Aebp2	Slc25a15	0.0506787
Aebp2	Sp3	0.0225863
Aebp2	Tbc1d23	0.0105456
Aebp2	Tbl1xr1	0.183438
Aebp2	Tcte1	-0.0409378
Aebp2	Tmem64	0.2087
Aebp2	Trpc4ap	-0.0731025
Aebp2	Xk	0.0107642
Aebp2	Zc3h7a	0.0641207
Aebp2	Zfp365	0.0121834
Aebp2	Zzz3	0.0455761
Ahr	1110032F04Rik	0.0194469
Ahr	1700001L19Rik	0.0285927
Ahr	3110057O12Rik	0.0183142
Ahr	Acot6	0.0437085
Ahr	Acsl5	0.0111902
Ahr	Adnp	0.0419332
Ahr	Adora2b	-0.0404302
Ahr	Adprm	0.0119931
Ahr	Ankrd16	0.0107224
Ahr	Arhgap29	0.0469465
Ahr	Arhgef26	-0.0106027
Ahr	Aste1	0.0645363
Ahr	Atad2	0.0364675
Ahr	Atad5	0.0336889
Ahr	Atf1	0.059262
Ahr	Bcl2l11	0.0162329
Ahr	Brca2	0.0684094
Ahr	C330027C09Rik	0.0546916
Ahr	C87436	0.0461904
Ahr	Cadps2	0.0164989
Ahr	Casp2	0.0104013
Ahr	Cbx5	0.0188128
Ahr	Ccdc71l	0.060497
Ahr	Cdc42ep4	-0.0116553
Ahr	Cdkn2aip	0.0345782
Ahr	Ceacam16	0.0145056
Ahr	Cebpg	0.0176437
Ahr	Cep76	0.0224598
Ahr	Chic2	0.0186147
Ahr	Chsy1	0.0845888
Ahr	Col19a1	0.0724379
Ahr	Cpne1	0.0176198
Ahr	Csf3r	-0.0353002
Ahr	Csrnp2	0.0663671
Ahr	Cul5	0.0153892
Ahr	Cutc	0.0278978
Ahr	Cxadr	0.0486256
Ahr	Ddx59	0.0156397
Ahr	Def6	-0.0568413
Ahr	Dtx4	0.0109102
Ahr	Dusp22	0.169415
Ahr	E2f2	0.0287222
Ahr	Edc3	0.0501817
Ahr	Ehd2	-0.045997
Ahr	Elovl2	0.0932852
Ahr	Entpd7	0.0519007
Ahr	Epc1	0.0618977
Ahr	Epha2	-0.039237
Ahr	Fam20a	-0.0590736
Ahr	Fam20c	-0.0233716
Ahr	Fam53b	-0.0480492
Ahr	Fam84b	0.057685
Ahr	Fap	0.0204348
Ahr	Fbxl17	0.107067
Ahr	Fbxl4	0.043205
Ahr	Fbxo30	0.0323241
Ahr	Fem1b	0.0525246
Ahr	Fermt1	0.0243498
Ahr	Fos	0.0183992
Ahr	Foxn2	0.0191699
Ahr	Galc	0.0122131
Ahr	Gas2l3	0.0881792
Ahr	Gdf10	-0.0506487
Ahr	Gdpgp1	0.0113057
Ahr	Gm10406	0.0577966
Ahr	Gmcl1	0.0682391
Ahr	Gpr21	0.152853
Ahr	Hace1	0.015325
Ahr	Haus6	0.0886637
Ahr	Helq	0.0156559
Ahr	Hepacam	-0.0110543
Ahr	Hfm1	0.0374473
Ahr	Hhex	0.0492362
Ahr	Hmgxb4	0.0697463
Ahr	Htr5a	0.113666
Ahr	Ing5	0.0280207
Ahr	Ipo11	0.0530471
Ahr	Isg20l2	0.0628663
Ahr	Kcnj2	0.106375
Ahr	Kif24	0.0115117
Ahr	Kin	0.0140329
Ahr	Klf4	-0.027129
Ahr	Klhl23	0.0422865
Ahr	Large	0.0701758
Ahr	Ldlr	0.0311003
Ahr	Ldlrap1	-0.0533687
Ahr	Lypd6	0.0706316
Ahr	Map3k6	-0.0238245
Ahr	2016-03-06	0.0178257
Ahr	Med18	0.0143933
Ahr	Mex3b	0.0151329
Ahr	Mfsd1	0.038286
Ahr	Mfsd7b	0.0118626
Ahr	Mier3	0.07995
Ahr	Mis18bp1	0.0505961
Ahr	Mms22l	0.0979197
Ahr	Msl2	0.0657973
Ahr	Mtfmt	0.0305845
Ahr	Nabp1	0.100066
Ahr	Neil2	0.0773751
Ahr	Orc3	0.0387125
Ahr	Pak7	0.0342775
Ahr	Pclo	0.0763779
Ahr	Pdik1l	0.0236495
Ahr	Pdk1	0.0736013
Ahr	Pfn4	0.01338
Ahr	Phactr3	-0.0276616
Ahr	Phf14	0.0626186
Ahr	Pla2g4e	0.0681146
Ahr	Plagl2	0.0115179
Ahr	Pnma2	0.0656581
Ahr	Pnpla3	0.0220302
Ahr	Polr3g	0.0738452
Ahr	Pou3f2	0.0511172
Ahr	Ppat	0.02367
Ahr	Ppfia2	0.0108483
Ahr	Ppm1k	0.0218161
Ahr	Rasal3	-0.0498116
Ahr	Rasgef1c	0.0264883
Ahr	Rasip1	-0.0278726
Ahr	Rbbp6	0.0489436
Ahr	Rbm15	0.0565198
Ahr	Rdh10	0.0236709
Ahr	Rel	0.0431691
Ahr	Rev3l	0.0195624
Ahr	Rfx5	0.0803409
Ahr	Rgl3	-0.0445865
Ahr	Ripk2	0.145136
Ahr	Rufy2	0.0139182
Ahr	Selplg	-0.0370928
Ahr	Sf1	-0.0101223
Ahr	Slc19a2	0.0133456
Ahr	Slc25a30	0.0169053
Ahr	Slc25a32	0.115371
Ahr	Slc2a1	-0.0256894
Ahr	Slc40a1	0.0467745
Ahr	Slitrk1	0.0179491
Ahr	Snx18	0.0481675
Ahr	St5	-0.0326376
Ahr	Taf5	0.0696547
Ahr	Tgds	0.0977057
Ahr	Tigd2	0.0678487
Ahr	Tjap1	-0.0101259
Ahr	Tk2	0.0176162
Ahr	Tmem253	0.0174302
Ahr	Topors	0.0289597
Ahr	Trmt6	0.0173504
Ahr	Txndc11	-0.0212782
Ahr	Unc5d	0.0456417
Ahr	Usp42	0.0694261
Ahr	Usp51	0.0281933
Ahr	Vps13b	0.011161
Ahr	Wtap	0.0746858
Ahr	Zbed4	0.0920223
Ahr	Zbtb1	0.108779
Ahr	Zbtb10	0.0420836
Ahr	Zbtb25	0.0462309
Ahr	Zbtb44	0.0239145
Ahr	Zfand3	-0.0540544
Ahr	Zfp11	0.0667059
Ahr	Zfp113	0.0834408
Ahr	Zfp143	0.0160553
Ahr	Zfp184	0.0597467
Ahr	Zfp2	0.0269425
Ahr	Zfp248	0.0599948
Ahr	Zfp280b	0.0114513
Ahr	Zfp281	0.0141991
Ahr	Zfp317	0.0390997
Ahr	Zfp354b	0.0788965
Ahr	Zfp37	0.0244328
Ahr	Zfp382	0.0366557
Ahr	Zfp451	0.0684197
Ahr	Zfp507	0.0183016
Ahr	Zfp518a	0.0246043
Ahr	Zfp518b	0.0588858
Ahr	Zfp560	0.0972715
Ahr	Zfp641	0.052765
Ahr	Zfp647	0.0427192
Ahr	Zfp667	0.0169756
Ahr	Zfp711	0.0511292
Ahr	Zfp715	0.025546
Ahr	Zfp758	0.0597735
Ahr	Zfp810	0.0534784
Ahr	Zfp82	0.0749143
Ahr	Zfp9	0.0904997
Ahr	Zfp937	0.0356798
Ahr	Zfp949	0.0957932
Ahr	Zfp954	0.0815304
Ahr	Zfp964	0.181044
Ahr	Zfpl1	-0.0346737
Ahr	Zhx2	-0.062837
Ahr	Zkscan14	0.146744
Ahr	Zkscan5	0.0114395
Ahrr	1700037C18Rik	0.0358098
Ahrr	3010026O09Rik	0.0805113
Ahrr	3110002H16Rik	0.121549
Ahrr	4930426D05Rik	0.0199116
Ahrr	4931414P19Rik	0.08859
Ahrr	6330416G13Rik	0.188922
Ahrr	6430571L13Rik	0.119217
Ahrr	9130019O22Rik	0.0894582
Ahrr	Abcb10	0.110238
Ahrr	Abcb8	0.083993
Ahrr	Acad8	0.0347259
Ahrr	Accs	0.0119149
Ahrr	Aco2	0.0130895
Ahrr	Acot6	0.0721373
Ahrr	Acox3	0.0677378
Ahrr	Acsl1	0.0544015
Ahrr	Actr1b	0.0190814
Ahrr	Adamts20	0.0623705
Ahrr	Adnp	0.02898
Ahrr	Adssl1	0.0100967
Ahrr	AI118078	0.0781086
Ahrr	Aifm2	0.0145365
Ahrr	Akt1	0.0608786
Ahrr	Aldh16a1	0.0567325
Ahrr	Aldh3b1	0.118084
Ahrr	Alyref2	0.01851
Ahrr	Anapc7	0.0984936
Ahrr	Angel1	0.0349011
Ahrr	Ankfy1	0.0240774
Ahrr	Ankrd39	0.0832922
Ahrr	Ankrd44	0.011694
Ahrr	Antxr1	0.0736465
Ahrr	Ap1b1	0.0136858
Ahrr	Ap3s2	0.0104864
Ahrr	Apaf1	0.0568107
Ahrr	Apeh	0.0112536
Ahrr	Arhgap10	-0.0115459
Ahrr	Armc6	0.0866353
Ahrr	Arpp21	-0.0493205
Ahrr	Arsa	0.021098
Ahrr	Arsb	0.109404
Ahrr	Asb1	0.0697703
Ahrr	Asb18	0.066145
Ahrr	Asl	0.033327
Ahrr	Asxl3	0.0839436
Ahrr	Atp10d	0.0470861
Ahrr	Atp6v1c2	-0.0664604
Ahrr	Atp9b	0.0522951
Ahrr	Atxn7l3	0.0267732
Ahrr	Bcdin3d	0.0156643
Ahrr	Bdh1	0.121511
Ahrr	Bend3	0.0403558
Ahrr	Brca2	0.0626718
Ahrr	C030006K11Rik	0.0215139
Ahrr	Cacna2d1	0.0246612
Ahrr	Cacng3	-0.0136709
Ahrr	Camsap3	0.0209767
Ahrr	Caprin2	0.0945997
Ahrr	Cblb	0.0264913
Ahrr	Cbx4	0.0191618
Ahrr	Cbx8	0.0762774
Ahrr	Ccdc155	-0.0550859
Ahrr	Ccdc17	0.0351282
Ahrr	Ccdc87	0.0357899
Ahrr	Ccm2	-0.0206622
Ahrr	Cd99l2	0.018174
Ahrr	Cdc23	0.0352019
Ahrr	Cdr2l	0.0273388
Ahrr	Cebpa	-0.0289203
Ahrr	Cenpt	0.0392444
Ahrr	Cep164	0.0675324
Ahrr	Cep78	0.0351907
Ahrr	Chmp7	0.0444533
Ahrr	Chtf18	0.0416769
Ahrr	Cirbp	0.0145052
Ahrr	Clcn4-2	0.0155186
Ahrr	Clspn	-0.0284253
Ahrr	Cntn6	0.0371817
Ahrr	Cog7	0.0627528
Ahrr	Coil	0.0740675
Ahrr	Col16a1	0.0170017
Ahrr	Coq3	0.0649282
Ahrr	Coro1c	0.0945063
Ahrr	Cox15	0.0135345
Ahrr	Cryz	0.031081
Ahrr	Csrnp2	0.0369963
Ahrr	Ctps	0.0146387
Ahrr	Cuedc1	0.0384943
Ahrr	Cyb5r3	0.0101778
Ahrr	Cyp4x1	0.0839024
Ahrr	Dcaf11	0.0622911
Ahrr	Dcaf5	0.0501643
Ahrr	Dcbld1	0.0354802
Ahrr	Dclre1a	0.0156505
Ahrr	Ddit4l	-0.0384809
Ahrr	Ddr1	0.0689715
Ahrr	Dgat1	0.0414092
Ahrr	Dgki	-0.0250904
Ahrr	Dnajc11	0.0495277
Ahrr	Dnajc14	0.0135024
Ahrr	Dnajc2	-0.041825
Ahrr	Dpy19l3	-0.0369243
Ahrr	Dpysl4	0.0711773
Ahrr	Dse	0.0330671
Ahrr	Dsn1	0.0153318
Ahrr	Dusp19	-0.0157243
Ahrr	E2f2	0.118769
Ahrr	Eid2b	0.0736856
Ahrr	Eif2ak3	0.0324992
Ahrr	Eif2b3	0.0642043
Ahrr	Eif2b5	0.0437736
Ahrr	Eif3c	0.057812
Ahrr	Elmo3	0.0402174
Ahrr	Elp3	0.0488116
Ahrr	Eml2	0.0321705
Ahrr	Eml3	0.0476258
Ahrr	Eng	-0.0264804
Ahrr	Entpd4	0.0409876
Ahrr	Ephb2	0.0409111
Ahrr	Faah	0.0552868
Ahrr	Fads3	0.0782502
Ahrr	Fahd2a	0.0317269
Ahrr	Fam126a	0.132544
Ahrr	Fam184b	-0.0749044
Ahrr	Fam188b	0.024469
Ahrr	Fam196b	0.0590265
Ahrr	Fam214b	0.0825526
Ahrr	Fam219b	0.0669372
Ahrr	Fam71e1	0.130388
Ahrr	Farp2	-0.0386827
Ahrr	Fbxw11	0.0131107
Ahrr	Fgf3	-0.016865
Ahrr	Fgfr4	0.0525603
Ahrr	Fgl2	0.0244567
Ahrr	Flot2	0.0785172
Ahrr	Fpgs	0.0455793
Ahrr	Gale	0.0719957
Ahrr	Gas2l3	0.0827788
Ahrr	Gdpgp1	0.0460708
Ahrr	Get4	0.015634
Ahrr	Gle1	0.0267724
Ahrr	Gm10406	0.0884196
Ahrr	Gm5535	0.0731581
Ahrr	Gnb4	0.0240855
Ahrr	Gnl2	0.0337384
Ahrr	Golga5	0.0639503
Ahrr	Gorasp1	0.0607302
Ahrr	Gpc1	0.0405903
Ahrr	Gpc6	0.0393737
Ahrr	Gpd1l	0.0189614
Ahrr	Gpr12	-0.07137
Ahrr	Gpr149	0.0359304
Ahrr	Gpr21	0.0718037
Ahrr	Gpr45	0.0909715
Ahrr	Gpr85	0.011177
Ahrr	Greb1l	0.0792556
Ahrr	Gstm6	-0.0275008
Ahrr	Gtf3c5	0.145957
Ahrr	Gtpbp8	0.073432
Ahrr	H2afy2	0.0250267
Ahrr	Haus8	0.0436588
Ahrr	Hdac3	0.0108737
Ahrr	Hlcs	0.0138413
Ahrr	Hlf	-0.0783762
Ahrr	Homez	0.0697134
Ahrr	Hspb6	0.0205088
Ahrr	Htr5a	0.0592637
Ahrr	Htra2	0.0900127
Ahrr	Hyal2	0.0114032
Ahrr	Iars2	0.0756683
Ahrr	Ido2	0.0348619
Ahrr	Ifnar1	0.0912558
Ahrr	Ift52	0.0352966
Ahrr	Ift57	-0.0203286
Ahrr	Igsf3	0.0262225
Ahrr	Ikbkap	0.0161937
Ahrr	Il12rb1	0.0338584
Ahrr	Il17rb	0.0301089
Ahrr	Ilvbl	0.120138
Ahrr	Intu	0.0235163
Ahrr	Ippk	-0.0214002
Ahrr	Iqub	-0.0545179
Ahrr	Irf8	-0.0147556
Ahrr	Isl1	0.0490109
Ahrr	Isoc1	0.0283525
Ahrr	Itk	0.0668173
Ahrr	Kazn	-0.0621764
Ahrr	Kcnq4	0.0374836
Ahrr	Kctd16	-0.0248118
Ahrr	Kdelc2	0.0565639
Ahrr	Kif7	0.0610273
Ahrr	Klhl14	0.0716378
Ahrr	Klhl23	0.0775575
Ahrr	Klhl35	0.0449932
Ahrr	L3mbtl2	0.115945
Ahrr	Lacc1	0.0105317
Ahrr	Lars	0.113806
Ahrr	Ldb3	0.160732
Ahrr	Lig1	0.0375217
Ahrr	Lnx2	0.0683755
Ahrr	Lpcat3	0.129146
Ahrr	Lrp11	0.0395634
Ahrr	Lrrc4	0.0388372
Ahrr	Lrrc56	0.0283204
Ahrr	Lurap1	0.0660104
Ahrr	Lysmd4	0.0428084
Ahrr	Mafk	0.101496
Ahrr	Maged1	0.0367587
Ahrr	Magee2	0.037779
Ahrr	Mak	0.0410233
Ahrr	Mamstr	0.0196116
Ahrr	Man1b1	0.157614
Ahrr	Man2b1	0.0517593
Ahrr	Map2k5	0.0229386
Ahrr	Mast2	0.0183623
Ahrr	Mastl	0.0479556
Ahrr	Mcm2	0.192534
Ahrr	Mcm8	0.0736278
Ahrr	Mettl13	0.0657874
Ahrr	Mettl17	-0.018165
Ahrr	Mettl22	0.0525525
Ahrr	Mfsd1	0.023476
Ahrr	Mis18bp1	0.0588563
Ahrr	Mms22l	0.0540702
Ahrr	Morc3	0.0275112
Ahrr	Morc4	0.0598057
Ahrr	Mpg	0.043986
Ahrr	Mri1	0.159422
Ahrr	Mro	0.0690565
Ahrr	Mslnl	-0.0868781
Ahrr	Msto1	0.0759358
Ahrr	Mtss1	0.0124667
Ahrr	Myadml2	0.0608421
Ahrr	Nacad	0.0528139
Ahrr	Naga	0.0166687
Ahrr	Nagk	0.0570783
Ahrr	Nap1l4	0.0609266
Ahrr	Ncaph2	0.160798
Ahrr	Nek3	0.0451921
Ahrr	Neo1	0.0250304
Ahrr	Nfatc2ip	0.0315231
Ahrr	Nkpd1	0.0146058
Ahrr	Nkx2-2	0.102606
Ahrr	Nol3	0.0372107
Ahrr	Nom1	0.0480771
Ahrr	Nphp1	0.0692811
Ahrr	Npl	-0.0944145
Ahrr	Nprl3	0.0397767
Ahrr	Nqo1	0.0152957
Ahrr	Nr3c2	0.0310382
Ahrr	Nudt13	0.0305338
Ahrr	Nudt6	0.0103659
Ahrr	Nup133	0.018478
Ahrr	Ogg1	0.0164378
Ahrr	Oprl1	0.034138
Ahrr	Pafah2	0.0699356
Ahrr	Pak7	0.033494
Ahrr	Palm3	0.0678468
Ahrr	Pcdh11x	0.0245391
Ahrr	Pcdhb3	0.0673409
Ahrr	Pcdhb5	0.0633782
Ahrr	Pcnxl4	0.0181227
Ahrr	Pde8b	-0.0343393
Ahrr	Pdk1	0.0681757
Ahrr	Pdss2	0.0902577
Ahrr	Pdzrn4	0.0411789
Ahrr	Peli2	-0.0664775
Ahrr	Peo1	0.0750611
Ahrr	Pes1	0.0348273
Ahrr	Pfkfb4	0.0630694
Ahrr	Pgd	0.12101
Ahrr	Phf20	0.0136589
Ahrr	Pi4kb	0.0720737
Ahrr	Pigw	0.0379094
Ahrr	Pik3r3	0.0678352
Ahrr	Pm20d2	0.0391846
Ahrr	Pnma2	0.0255455
Ahrr	Pnma3	0.0780219
Ahrr	Pnpla3	0.0345746
Ahrr	Podxl2	0.0344851
Ahrr	Pola2	0.0477809
Ahrr	Pole	0.0141035
Ahrr	Pole3	0.0282173
Ahrr	Polr3a	0.0431305
Ahrr	Polr3b	0.137669
Ahrr	Ppm1g	0.0158673
Ahrr	Ppox	0.0365575
Ahrr	Ppp1r3f	0.0790319
Ahrr	Ppp4r4	-0.0407295
Ahrr	Pptc7	-0.0626738
Ahrr	Prdm4	0.0532143
Ahrr	Prdm9	0.0853517
Ahrr	Prkcq	0.0289148
Ahrr	Prmt7	0.0421566
Ahrr	Prpf31	0.103507
Ahrr	Prss32	-0.0319945
Ahrr	Prune	0.14823
Ahrr	Pth1r	0.0234679
Ahrr	Ptpn12	-0.0262154
Ahrr	Ptpro	0.131403
Ahrr	Pus1	0.0407306
Ahrr	Pus7	0.0415855
Ahrr	Qsox1	0.0598201
Ahrr	Qsox2	0.156239
Ahrr	Rad50	0.0245213
Ahrr	Raf1	0.0388374
Ahrr	Rap1gap	-0.0183741
Ahrr	Rbfox1	-0.0380072
Ahrr	Rccd1	0.0795523
Ahrr	Recql4	0.0770094
Ahrr	Rerg	-0.0524559
Ahrr	Retn	-0.0112322
Ahrr	Rfx5	0.084087
Ahrr	Rfxank	0.0111245
Ahrr	Rhobtb2	-0.0275899
Ahrr	Ric8	0.0798124
Ahrr	Rnf166	-0.0335714
Ahrr	Rnps1	0.0199346
Ahrr	Rpap2	0.0229039
Ahrr	Rprm	0.0574773
Ahrr	Sap130	0.014956
Ahrr	Satb1	0.0159951
Ahrr	Scml4	0.0428657
Ahrr	Sdr42e1	0.080522
Ahrr	Sema4d	0.0471299
Ahrr	Sephs1	0.0104335
Ahrr	Sfmbt2	0.0499339
Ahrr	Sgcb	0.0233292
Ahrr	Sh3bp5	0.0474431
Ahrr	Shc1	0.0633504
Ahrr	Shisa9	-0.11245
Ahrr	Shmt2	0.0276047
Ahrr	Slc13a5	0.0996844
Ahrr	Slc16a14	0.0823345
Ahrr	Slc16a3	0.0136966
Ahrr	Slc22a5	0.0896271
Ahrr	Slc25a15	0.0357606
Ahrr	Slc35e3	0.0556913
Ahrr	Slc35e4	0.0327984
Ahrr	Slc35f2	0.0156359
Ahrr	Slc38a2	-0.0291701
Ahrr	Slc38a8	-0.0269384
Ahrr	Slc39a6	0.0233371
Ahrr	Slc45a3	0.0901758
Ahrr	Slc4a11	-0.130016
Ahrr	Slc4a2	0.0431085
Ahrr	Slit2	0.0705853
Ahrr	Snai3	-0.0468428
Ahrr	Spc24	0.120123
Ahrr	Spdya	0.0413324
Ahrr	Spsb1	0.0317099
Ahrr	Srrt	-0.0227645
Ahrr	Ssx2ip	0.0162274
Ahrr	St6galnac6	0.0432041
Ahrr	Stat5a	0.0114462
Ahrr	Stoml1	0.117128
Ahrr	Stx16	0.0764656
Ahrr	Sugp1	0.0779248
Ahrr	Sulf2	0.019591
Ahrr	Sult4a1	0.0328309
Ahrr	Sun1	0.016653
Ahrr	Syt9	-0.0177035
Ahrr	Tab1	0.0145983
Ahrr	Taf4b	0.0127648
Ahrr	Tbc1d30	-0.023894
Ahrr	Tbc1d4	-0.0645495
Ahrr	Tbc1d9	0.0196402
Ahrr	Tbccd1	0.0545131
Ahrr	Tcf7	-0.075126
Ahrr	Tcta	0.0181119
Ahrr	Thtpa	0.0977703
Ahrr	Tk2	0.0667588
Ahrr	Tm9sf1	0.019557
Ahrr	Tmem136	0.0756136
Ahrr	Tmem241	0.0566744
Ahrr	Tmem43	0.0479242
Ahrr	Tmem80	0.0330409
Ahrr	Tmprss5	0.160471
Ahrr	Tnfaip1	0.107156
Ahrr	Tnfrsf13c	0.104391
Ahrr	Top3a	0.0544558
Ahrr	Topbp1	0.098763
Ahrr	Trim26	0.0606013
Ahrr	Trim3	0.0273685
Ahrr	Trub2	0.145094
Ahrr	Tubgcp2	0.101303
Ahrr	Twsg1	0.0208586
Ahrr	Ubr3	0.0123857
Ahrr	Usp20	0.0174406
Ahrr	Usp22	0.117699
Ahrr	Usp51	0.0153467
Ahrr	Vapb	0.0623438
Ahrr	Vash1	0.123545
Ahrr	Wbscr16	0.0881178
Ahrr	Wdr1	0.0635342
Ahrr	Wdr91	0.0219502
Ahrr	Wdsub1	0.175061
Ahrr	Wiz	0.0177519
Ahrr	Wnt4	-0.041966
Ahrr	Wt1	0.0337895
Ahrr	Wwp2	0.0743586
Ahrr	Xkr8	-0.0609945
Ahrr	Xrcc3	0.0462815
Ahrr	Zcchc3	0.0188772
Ahrr	Zfand2a	0.0914272
Ahrr	Zfp180	-0.0136176
Ahrr	Zfp184	0.0537061
Ahrr	Zfp248	0.0657111
Ahrr	Zfp251	0.0310722
Ahrr	Zfp316	0.0395211
Ahrr	Zfp317	0.0165525
Ahrr	Zfp385b	-0.0409926
Ahrr	Zfp446	0.0204223
Ahrr	Zfp488	0.0736023
Ahrr	Zfp518b	0.0409914
Ahrr	Zfp553	0.0836792
Ahrr	Zfp629	0.025015
Ahrr	Zfp641	0.0835105
Ahrr	Zfp7	0.022081
Ahrr	Zfp711	0.0782954
Ahrr	Zfp839	0.103596
Ahrr	Zfp90	0.111116
Ahrr	Zfp954	0.0638398
Ahrr	Zkscan5	0.240678
Aire	Agbl4	0.0560477
Aire	Arhgap19	-0.0195572
Aire	Cd46	0.0147411
Aire	Cnksr3	-0.0223577
Aire	Fam71e1	0.0542232
Aire	Fto	0.0572213
Aire	Hnrnpa1	-0.0735781
Aire	Kdm6a	0.0283507
Aire	Lrpap1	0.0104669
Aire	Map4k4	-0.0173678
Aire	Mpeg1	0.0243907
Aire	Pank2	-0.0208666
Aire	Plekha2	0.02631
Aire	Rapgef4	0.0237353
Aire	Srek1	-0.0641304
Aire	Taf15	-0.0701758
Aire	Tcte2	-0.0438538
Aire	Zbtb32	0.0428696
Alx1	Gpr108	-0.0121813
Alx1	Pld4	0.0619055
Alx3	Cage1	-0.0127821
Alx3	Cnn2	0.0700207
Alx3	Crabp2	0.0547509
Alx3	Ctsk	0.0291494
Alx3	H3f3a	0.0107437
Alx3	Pdpn	0.0195529
Alx3	Poc1a	0.0368976
Alx3	Ptgds	0.0700134
Alx3	2016-09-01	0.0184887
Alx3	Tnfaip8l1	0.0309664
Alx4	4933426M11Rik	0.0376181
Alx4	Ace	0.248322
Alx4	Apobec1	0.0419174
Alx4	Efemp2	0.0360275
Alx4	Elmo3	0.0529429
Alx4	Ezr	0.0908662
Alx4	Glb1l	0.0356084
Alx4	Gprc5c	0.169974
Alx4	H2-Eb1	0.14811
Alx4	Hyal1	0.0280228
Alx4	Kcnk5	0.0265659
Alx4	Lgals3	0.0622143
Alx4	Mmp14	0.033465
Alx4	Nedd9	0.0563779
Alx4	Nfatc4	0.023352
Alx4	Nucb1	0.129096
Alx4	Parp4	0.0273201
Alx4	Pdpn	0.0356685
Alx4	Pir	0.0228737
Alx4	Psap	0.0281192
Alx4	Ptgds	0.255903
Alx4	Rab20	0.0580753
Alx4	Shisa9	-0.0235427
Alx4	Slc28a1	0.0144797
Alx4	Tmem30b	0.089571
Alx4	Ttc39c	-0.0245023
Ar	1810010H24Rik	-0.0622664
Ar	2610044O15Rik8	-0.0423553
Ar	2810417H13Rik	-0.0349329
Ar	4930469G21Rik	0.126122
Ar	5430435G22Rik	-0.0758346
Ar	6720489N17Rik	-0.113371
Ar	9130019O22Rik	0.0206384
Ar	A730008H23Rik	0.0696968
Ar	Abca6	0.043783
Ar	Abcg4	0.0956406
Ar	Abhd15	0.0607121
Ar	Abr	0.0788094
Ar	Acaa2	-0.0504977
Ar	Acat2	-0.0581821
Ar	Acss1	-0.0984333
Ar	Adamts17	0.050424
Ar	Adar	0.0284324
Ar	Adhfe1	-0.0512604
Ar	Agfg1	0.0951795
Ar	AI593442	-0.0215165
Ar	Alg10b	0.051826
Ar	Ankrd17	0.0634555
Ar	Anp32b	-0.0164903
Ar	Arfgef2	0.205131
Ar	Arfrp1	-0.0975601
Ar	Arg2	-0.0361238
Ar	Arhgap21	0.0948809
Ar	Arid2	0.179006
Ar	Arid5b	0.0863546
Ar	Arl10	0.0146962
Ar	Arl4d	-0.0375548
Ar	Arrdc4	-0.094119
Ar	Asb18	0.0733209
Ar	Ascc2	0.0580238
Ar	Astn1	0.0894965
Ar	Atp1a3	0.0659518
Ar	Atxn7l1	0.293646
Ar	AU022252	0.12458
Ar	B3gnt2	-0.0110435
Ar	Bbs1	0.0297244
Ar	Bbs9	-0.0270045
Ar	BC024978	0.0997249
Ar	Bccip	-0.139249
Ar	Bcl2l13	0.0384797
Ar	Bcl9	0.0424255
Ar	Bcs1l	-0.217161
Ar	Bin3	-0.154705
Ar	Bmp4	-0.0801597
Ar	Bmpr2	0.2311
Ar	Brd3	0.0335238
Ar	Btbd7	0.0155156
Ar	Btbd9	0.0954233
Ar	Btg1	-0.0111449
Ar	Cachd1	0.0781069
Ar	Cacna1b	0.156609
Ar	Cadm3	0.0158514
Ar	Camk2n1	-0.0272436
Ar	Carkd	-0.0164234
Ar	Casz1	0.0200013
Ar	Ccdc28b	-0.0331786
Ar	Ccdc93	0.0602192
Ar	Ccl27a	-0.0504805
Ar	Ccnt1	0.1255
Ar	Ccnyl1	-0.0190414
Ar	Cd33	0.0898383
Ar	Cdc42se1	-0.0512941
Ar	Cdh12	0.0997726
Ar	Cdk2	-0.0425141
Ar	Cdk8	-0.119611
Ar	Cds2	0.119373
Ar	Cep128	-0.0478722
Ar	Chrnb2	0.0794485
Ar	Clasp1	0.261818
Ar	Clcn6	0.0615892
Ar	Cldn11	-0.0929189
Ar	Clec12a	-0.229158
Ar	Clec14a	-0.0225968
Ar	Clec16a	0.0399373
Ar	Clk4	-0.138327
Ar	Cln8	-0.123441
Ar	Cmip	0.0529069
Ar	Cnnm2	0.0530858
Ar	Coch	-0.0283239
Ar	Commd6	-0.016727
Ar	Copa	0.0579731
Ar	Cox4i2	-0.0809892
Ar	Crabp2	-0.0295895
Ar	Creb3l2	0.0980551
Ar	Crebbp	0.0269051
Ar	Crot	-0.0389466
Ar	Crtc3	0.0556357
Ar	Cth	-0.0149655
Ar	Ctif	0.0988153
Ar	Cttnbp2nl	0.0506961
Ar	Cutc	-0.0197622
Ar	Cux1	0.0935525
Ar	Cux2	0.049407
Ar	D10Bwg1379e	0.249146
Ar	Dap	-0.0279836
Ar	Dapk1	0.0960109
Ar	Dcdc2b	-0.0213366
Ar	Dctd	-0.100789
Ar	Dctn1	0.0492184
Ar	Ddb1	0.0617468
Ar	Decr1	-0.0123475
Ar	Depdc1b	-0.0393982
Ar	Desi1	-0.101712
Ar	Dip2c	0.0605845
Ar	Disp2	0.0876007
Ar	Dlg5	0.0875847
Ar	Dlgap1	0.175827
Ar	Dnajb14	0.142794
Ar	Dnajc16	0.0323775
Ar	Dnajc7	-0.0447876
Ar	Donson	-0.0883016
Ar	Dpysl3	0.0150345
Ar	Dusp12	-0.103551
Ar	Dvl3	0.075547
Ar	Dyrk2	0.094659
Ar	E2f5	-0.0940523
Ar	Eea1	0.0102581
Ar	Eif1ax	0.0673049
Ar	Eif2ak4	0.047858
Ar	Eif4ebp2	0.069403
Ar	Eif4g3	0.220006
Ar	Elp6	-0.0375592
Ar	Enah	0.240695
Ar	Ephx2	-0.0326101
Ar	Erc1	0.0715026
Ar	Fam105a	-0.0660369
Ar	Fam160b1	0.0430451
Ar	Fam171b	0.0206962
Ar	Fam193a	0.0322893
Ar	Fam198b	-0.107262
Ar	Fbxo38	0.200189
Ar	Fermt2	-0.0804848
Ar	Fgfr1op2	-0.0518074
Ar	Fip1l1	0.0571574
Ar	Flii	0.0400764
Ar	Flywch1	0.0289125
Ar	Foxj3	0.0720068
Ar	Galc	-0.0943844
Ar	Galnt11	-0.129418
Ar	Galt	-0.0633361
Ar	Gamt	-0.0181511
Ar	Gan	0.0172896
Ar	Gatc	-0.03672
Ar	Gatsl2	0.268623
Ar	Gdnf	-0.0304666
Ar	Gigyf2	0.0400681
Ar	Glipr2	-0.0442166
Ar	Gltp	-0.0706108
Ar	Gm12942	-0.108211
Ar	Gm3258	-0.181176
Ar	Gmfg	-0.0644021
Ar	Gpm6b	-0.16179
Ar	Gpr135	0.0868327
Ar	Gprin3	0.0512895
Ar	Greb1	0.0747589
Ar	Grik4	0.0279543
Ar	Grin2d	0.0946357
Ar	Gtf3c3	0.0312218
Ar	Hcfc1	0.0948914
Ar	Hdac4	0.0906253
Ar	Hebp1	-0.0654107
Ar	Hectd1	0.103712
Ar	Helz	0.289566
Ar	Hhipl1	0.0942762
Ar	Hipk3	0.0171086
Ar	Hivep3	0.103879
Ar	Hrh2	0.0139844
Ar	Htr2a	0.0767468
Ar	Huwe1	0.0481558
Ar	Igsf11	-0.120582
Ar	Il11ra1	-0.0504708
Ar	Il20ra	-0.0224682
Ar	Ing4	-0.123461
Ar	Inpp5f	-0.0108845
Ar	Ints10	0.0210753
Ar	Ints4	0.0925749
Ar	Irs2	0.092847
Ar	Itm2a	-0.02427
Ar	Itsn2	0.0183381
Ar	Jakmip2	0.135105
Ar	Jmjd4	0.0449221
Ar	Kcna3	0.201841
Ar	Kcnh1	0.012639
Ar	Kcnip3	-0.123476
Ar	Kcnj3	0.0287762
Ar	Kcnk13	-0.0177542
Ar	Kcnk2	-0.0229563
Ar	Kcnk9	0.0294108
Ar	Kdm4a	0.0640704
Ar	Kdsr	-0.0184658
Ar	Kif26b	0.119159
Ar	Kif3b	0.196241
Ar	Kif3c	0.0889863
Ar	Klf7	0.0852618
Ar	Klhl11	0.314587
Ar	Klhl15	0.0336563
Ar	Klhl18	0.0305152
Ar	Ksr2	0.0325711
Ar	Larp4b	0.0377306
Ar	Leprot	-0.0718231
Ar	Lipt1	-0.0261821
Ar	Lix1	-0.0784495
Ar	Lonrf2	0.16245
Ar	Lrfn1	0.0200801
Ar	Lrguk	0.0673004
Ar	Lrrc1	-0.0175599
Ar	Lrrc14b	0.216777
Ar	Lrrc40	-0.01039
Ar	Lrrc51	-0.0720671
Ar	Lsamp	0.246148
Ar	Mag	-0.0592606
Ar	Map3k13	0.248862
Ar	Mapk8ip3	0.111821
Ar	Mark4	0.0453742
Ar	Mbd2	-0.0209294
Ar	Mbtd1	-0.022378
Ar	Med12l	0.0653205
Ar	Megf9	0.0141077
Ar	Metap1d	-0.100686
Ar	Mfn2	0.0848854
Ar	Mgat3	0.0179837
Ar	Mib1	0.139407
Ar	Mkln1	0.0872288
Ar	Mllt4	0.0786844
Ar	Mpv17	-0.0380158
Ar	Mrps5	0.0862112
Ar	Mta3	0.0983909
Ar	Mtmr4	0.0339488
Ar	Mtmr9	0.0289187
Ar	Mxd3	-0.0212962
Ar	Myo16	0.142445
Ar	Naa25	0.0285145
Ar	Nampt	-0.0152216
Ar	Nanos1	-0.0581053
Ar	Nat1	-0.0126926
Ar	Ncam2	0.135259
Ar	Ncoa1	0.186698
Ar	Ncor1	0.103597
Ar	Ndfip2	-0.0210821
Ar	Nefl	0.0298647
Ar	Nell2	0.0130682
Ar	Nfia	-0.0565767
Ar	Nhlrc2	0.0908113
Ar	Nhs	0.194666
Ar	Nit2	-0.0566956
Ar	Nmnat3	-0.0132452
Ar	Nnt	-0.065159
Ar	Npcd	0.0710714
Ar	Nrm	-0.097019
Ar	Nudt18	-0.0403627
Ar	Nudt21	0.125166
Ar	Nup133	0.0345048
Ar	Nupl1	0.14273
Ar	Nus1	-0.0863599
Ar	Nyap2	0.351184
Ar	Pabpc1	-0.0645859
Ar	Papss2	-0.178947
Ar	Parm1	0.118162
Ar	Pcdh17	0.032641
Ar	Pcdhb16	0.0515991
Ar	Pcdhb21	0.156023
Ar	Pcdhga7	0.186397
Ar	Pcdhga8	0.0376775
Ar	Pcdhgb7	0.113151
Ar	Pcdhgc4	0.070362
Ar	Pcsk1	0.0156482
Ar	Pdcd6ip	0.0530067
Ar	Peg3	0.0498473
Ar	Peli3	0.0131625
Ar	Pgrmc2	-0.0459367
Ar	Phf2	0.101825
Ar	Phf20	0.0187157
Ar	Pik3cd	0.0282072
Ar	Pitpnb	-0.0484973
Ar	Plekhf2	-0.0422331
Ar	Pllp	-0.085053
Ar	Plxna1	0.0319998
Ar	Plxna2	0.0216195
Ar	Polr3a	0.118935
Ar	Pom121	0.0109617
Ar	Ppm1l	0.154646
Ar	Ppp1ca	-0.0237525
Ar	Ppp1r12b	0.0440853
Ar	Prep	0.0396299
Ar	Prickle2	0.147146
Ar	Prkar2a	0.030747
Ar	Proca1	-0.0286985
Ar	Prrc2c	0.120148
Ar	Psph	-0.0428353
Ar	Ptn	-0.0752372
Ar	Ptp4a2	-0.0654967
Ar	Ptplb	-0.091896
Ar	Ptprj	0.0253164
Ar	Ptprn2	0.0788447
Ar	Pttg1ip	-0.0854824
Ar	Pum1	0.135681
Ar	Qdpr	-0.0291404
Ar	Rab11fip5	0.093136
Ar	Rab13	-0.100799
Ar	Ralbp1	0.0337059
Ar	Rbfox2	0.0367958
Ar	Rbm14	0.0477026
Ar	Rbm26	0.083215
Ar	Rbm7	-0.0335293
Ar	Rcn1	-0.0585716
Ar	Rnf214	0.0755334
Ar	Rusc2	0.0509691
Ar	Sap130	0.211862
Ar	Sap30l	0.0780264
Ar	Scn3a	0.059886
Ar	Scn8a	0.0123392
Ar	Serpinb1a	-0.059894
Ar	Setbp1	0.0389516
Ar	Sez6l	0.0172045
Ar	Sgk2	-0.118181
Ar	Sh3gl3	-0.0625121
Ar	Sik2	0.0808758
Ar	Slc16a14	0.0491791
Ar	Slc45a1	0.0635234
Ar	Slc45a4	0.0587082
Ar	Slc4a8	0.0158297
Ar	Slc9a7	0.246796
Ar	Slco1a4	-0.0904825
Ar	Slit1	0.0425417
Ar	Slitrk4	0.117561
Ar	Smad7	-0.0656396
Ar	Smc1a	0.0126041
Ar	Smcr8	0.102972
Ar	Smpdl3a	-0.0935765
Ar	Snrk	0.0457265
Ar	Snrnp200	0.117334
Ar	Snrnp35	-0.141908
Ar	Snw1	-0.110377
Ar	Snx19	0.151449
Ar	Snx29	0.0139568
Ar	Socs5	-0.026119
Ar	Soga3	0.265729
Ar	Sos2	0.107511
Ar	Spag7	-0.029719
Ar	Spcs3	-0.0829483
Ar	Spock2	0.0134624
Ar	Spop	-0.0517904
Ar	Sptlc1	-0.108751
Ar	Sqrdl	-0.0564897
Ar	Srrm4	0.0257248
Ar	St6galnac2	-0.0283654
Ar	Stat4	-0.025783
Ar	Stat5b	0.075318
Ar	Stk35	0.0263468
Ar	Stmn4	-0.0612856
Ar	Ston1	0.0145236
Ar	Stx4a	-0.0342356
Ar	Stxbp1	0.253198
Ar	Synj1	0.216351
Ar	Tacc2	0.0478318
Ar	Tanc2	0.0460766
Ar	Taok3	0.0804503
Ar	Tbc1d23	-0.026807
Ar	Tbck	0.0175062
Ar	Tcof1	0.0167649
Ar	Tcp11l1	0.0970446
Ar	Tenm3	0.0484413
Ar	Tiam1	0.101093
Ar	Tm7sf2	-0.145454
Ar	Tmeff2	-0.0492037
Ar	Tmem131	0.0240731
Ar	Tmem141	-0.0305765
Ar	Tmem196	0.0261419
Ar	Tmem28	0.0874988
Ar	Tmem38a	-0.120101
Ar	Tmem81	-0.219107
Ar	Tmod3	-0.0519917
Ar	Tnks	0.116085
Ar	Tnni3	-0.0587576
Ar	Tnr	0.198873
Ar	Tpm4	-0.0376685
Ar	Tpst1	-0.0392905
Ar	Trappc9	0.0364483
Ar	Trf	-0.0268008
Ar	Trim71	0.0651013
Ar	Trio	0.114803
Ar	Trip11	0.171005
Ar	Trit1	-0.0676872
Ar	Trp53inp2	-0.0526825
Ar	Tsc2	0.0270856
Ar	Tspan2	-0.0148141
Ar	Tsta3	-0.0956281
Ar	Ttc37	0.147906
Ar	Tti1	0.308973
Ar	Ttpa	-0.0322521
Ar	Tubb2b	-0.0780135
Ar	Txndc11	0.034625
Ar	Txnl4b	-0.0535632
Ar	Uba1	0.152725
Ar	Uba52	-0.0158293
Ar	Ubr2	0.0202361
Ar	Ulk1	0.0234685
Ar	Uprt	0.23472
Ar	Uqcr11	-0.0129846
Ar	Usp53	0.0562057
Ar	Utp20	0.225446
Ar	Vamp3	-0.0892786
Ar	Vhl	-0.0266502
Ar	Vtn	-0.0251761
Ar	Wars	0.0532808
Ar	Wdr60	0.0852484
Ar	Wdr7	0.0991845
Ar	Wnk2	0.0725571
Ar	Xkr7	0.0278344
Ar	Xpnpep3	0.0792344
Ar	Xpo4	0.0853069
Ar	Zadh2	-0.0194128
Ar	Zbed3	-0.125406
Ar	Zbed4	-0.0238828
Ar	Zbtb10	-0.020978
Ar	Zc3h12b	0.201741
Ar	Zdhhc23	0.119984
Ar	Zfhx3	0.0332942
Ar	Zfp1	-0.136492
Ar	Zfp14	-0.0329838
Ar	Zfp365	-0.0176584
Ar	Zfp369	0.111643
Ar	Zfp442	0.0552344
Ar	Zfp592	0.0546833
Ar	Zfp618	0.154246
Ar	Zfp934	-0.024876
Arid3a	Fgf11	0.0910066
Arid3a	Gjb2	-0.142644
Arid3a	Gm3258	-0.0762312
Arid3a	Notch1	0.0169812
Arid3a	Plekhf1	-0.0524742
Arid3a	St6gal2	0.0356502
Arid3a	T2	0.0328095
Arid3a	Zfp217	0.0761673
Arid3b	0610037L13Rik	-0.064763
Arid3b	Aar2	-0.0766231
Arid3b	Akr1a1	-0.0200076
Arid3b	Anapc4	-0.061413
Arid3b	Ankrd46	-0.0561627
Arid3b	Arl4c	-0.0356448
Arid3b	Asxl3	-0.0356779
Arid3b	Cblb	-0.0555056
Arid3b	Ciita	0.18993
Arid3b	Cntnap1	0.0196434
Arid3b	Ctnnb1	-0.175823
Arid3b	Dars2	-0.0710539
Arid3b	Dclre1a	-0.0801001
Arid3b	Dner	-0.0140207
Arid3b	Dync1i1	-0.101451
Arid3b	Fam83d	0.0387952
Arid3b	Frmd6	0.223742
Arid3b	Gm19345	-0.0200708
Arid3b	Gm3258	-0.0668933
Arid3b	Gpr52	0.140765
Arid3b	Gtf2h5	-0.0188918
Arid3b	Hbs1l	-0.0196932
Arid3b	Igsf9b	0.248324
Arid3b	Kcnh5	0.0122123
Arid3b	Klhl12	-0.0637426
Arid3b	Lmo3	-0.079947
Arid3b	Mapk4	0.195735
Arid3b	Metap2	-0.0591918
Arid3b	Pcdhgb7	0.0563004
Arid3b	Ppp1r37	0.0242808
Arid3b	Prss36	-0.062605
Arid3b	Rad51ap1	-0.0491193
Arid3b	Shmt2	-0.0202311
Arid3b	Slc24a4	0.0585529
Arid3b	Slc7a6os	-0.0206408
Arid3b	Stat4	0.0144282
Arid3b	Tbccd1	-0.156591
Arid3b	Tmem169	-0.0739447
Arid3b	Uap1	-0.0569581
Arid3b	Vps45	-0.10547
Arid3b	Zcchc7	-0.0136756
Arid3b	Zfp952	-0.0392652
Arid3b	Zfpm1	0.0319284
Arid3c	4931406C07Rik	-0.0780113
Arid3c	Asb1	-0.0593768
Arid3c	Asxl3	-0.0347697
Arid3c	Cblb	-0.0697744
Arid3c	Cstf2	-0.0345678
Arid3c	Dclre1a	-0.105139
Arid3c	Ddx59	-0.0767915
Arid3c	Etv5	0.211803
Arid3c	Fam83d	0.0160044
Arid3c	Fnbp4	-0.102215
Arid3c	Gzf1	0.0156887
Arid3c	Hmg20a	-0.0650252
Arid3c	Kcnk13	0.030718
Arid3c	Lmo3	-0.0184426
Arid3c	P4ha1	0.191284
Arid3c	Pecr	-0.044187
Arid3c	Polh	-0.0787607
Arid3c	Poli	-0.0859796
Arid3c	Ptpn12	0.0276726
Arid3c	Rad51ap1	-0.0292764
Arid3c	Srgap2	-0.0256066
Arid3c	Tex15	-0.0402334
Arid3c	Top3a	-0.0262598
Arid3c	Trub1	-0.118024
Arid3c	Uhrf1bp1l	-0.0108998
Arid5a	0610030E20Rik	-0.0268833
Arid5a	4931406C07Rik	-0.0471395
Arid5a	Ccny	-0.0480959
Arid5a	Cerk	0.0398423
Arid5a	Eprs	0.0731429
Arid5a	Fancg	-0.0814363
Arid5a	Larp1	0.0432389
Arid5a	Lrrc61	-0.104945
Arid5a	Mcat	-0.0884689
Arid5a	Mcf2	0.0338378
Arid5a	Mcm7	-0.0695354
Arid5a	Pard6b	-0.102
Arid5a	Poli	-0.0188231
Arid5a	Qrich1	-0.0211693
Arid5a	Rcsd1	0.0272434
Arid5a	Rtn4rl1	0.125824
Arid5a	Slc30a10	-0.073688
Arid5a	Spry4	0.0946
Arid5a	Sumf2	-0.0695691
Arid5a	Tmed1	-0.0849694
Arid5a	Twsg1	-0.0115007
Arid5a	Zfp446	-0.0518136
Arid5a	Zfp61	-0.0438889
Arid5b	1110008L16Rik	-0.0314434
Arid5b	1200014J11Rik	0.0748603
Arid5b	Acaa2	-0.0605402
Arid5b	Ahsa2	0.0214518
Arid5b	Alx4	0.0142529
Arid5b	Ankib1	0.0926252
Arid5b	Ankrd17	0.0176596
Arid5b	Atxn2	0.194383
Arid5b	Bin3	-0.018451
Arid5b	Ccno	-0.10929
Arid5b	Cd72	-0.0760637
Arid5b	Cep350	0.0606269
Arid5b	Cerk	0.0244919
Arid5b	Cry1	0.0259186
Arid5b	Csnk1d	0.0177688
Arid5b	Dguok	-0.0377994
Arid5b	E2f3	0.0285508
Arid5b	Fip1l1	0.172675
Arid5b	Gemin8	-0.164829
Arid5b	Gnl1	-0.0432261
Arid5b	Hhex	-0.122346
Arid5b	Larp1	0.133851
Arid5b	Lrrc61	-0.156774
Arid5b	Mtrr	0.109098
Arid5b	Myo16	0.0208146
Arid5b	Nup153	0.0747936
Arid5b	Pcdhac2	0.0160401
Arid5b	Poli	-0.0133593
Arid5b	Ppara	0.0895665
Arid5b	Rusc2	0.0310262
Arid5b	Scrib	0.0150198
Arid5b	Slc30a1	-0.18988
Arid5b	Snrk	0.127863
Arid5b	Tex261	0.0589424
Arid5b	Tjp1	0.0432196
Arid5b	Tmed1	-0.132506
Arid5b	Zfyve1	0.0448167
Arnt	0610010K14Rik	-0.0529253
Arnt	1110008P14Rik	-0.0563307
Arnt	1700021F05Rik	-0.0127787
Arnt	1700037C18Rik	-0.0711299
Arnt	2010107E04Rik	-0.1638
Arnt	2410015M20Rik	-0.0888585
Arnt	2610015P09Rik	0.0232263
Arnt	2700049A03Rik	0.162268
Arnt	2700094K13Rik	-0.0587939
Arnt	4833439L19Rik	-0.035791
Arnt	4930469G21Rik	0.0202297
Arnt	4930503L19Rik	0.137836
Arnt	4933427D14Rik	0.063671
Arnt	6330409D20Rik	-0.0125356
Arnt	9430016H08Rik	-0.141034
Arnt	9930021J03Rik	0.0475982
Arnt	Aaed1	0.0396035
Arnt	Aard	-0.0422233
Arnt	Aasdh	0.161492
Arnt	Abca8b	0.0197192
Arnt	Abca9	0.0440854
Arnt	Abcc5	0.155651
Arnt	Abcd4	0.0817448
Arnt	Ablim1	0.0341564
Arnt	Acta1	-0.0336681
Arnt	Actb	-0.120958
Arnt	Actg1	-0.019628
Arnt	Adam15	0.0147878
Arnt	Adamts17	0.102055
Arnt	Adap2	0.0189377
Arnt	Adcyap1r1	0.0511714
Arnt	Adrbk2	0.0672636
Arnt	Agmat	-0.096791
Arnt	AI314180	0.0365901
Arnt	Aimp1	-0.0919784
Arnt	Ak1	-0.0417718
Arnt	Aldoa	-0.188985
Arnt	Alg3	-0.100663
Arnt	Alkbh7	-0.0787511
Arnt	Anapc11	-0.109059
Arnt	Anapc13	-0.061206
Arnt	Anapc16	-0.102743
Arnt	Angptl6	-0.0342792
Arnt	Ank2	0.16672
Arnt	Ankfy1	0.14234
Arnt	Ankhd1	0.0288338
Arnt	Ankrd13c	0.0457876
Arnt	Ankrd27	0.0532865
Arnt	Ankrd6	0.0782278
Arnt	Ankzf1	0.264686
Arnt	Ap2m1	-0.0772932
Arnt	Apopt1	-0.0719896
Arnt	Appl2	0.0106906
Arnt	Arhgap21	0.161973
Arnt	Arhgap26	0.124041
Arnt	Arhgdib	-0.0766914
Arnt	Arpc2	-0.0519643
Arnt	Arrb1	0.0842865
Arnt	Art3	-0.0484227
Arnt	Ascc1	-0.0463117
Arnt	Ascc2	0.167272
Arnt	Asxl2	0.0641684
Arnt	Atg2b	0.0311421
Arnt	Atp5a1	-0.128315
Arnt	Atp5d	-0.0176696
Arnt	Atp5f1	-0.0508777
Arnt	Atp5g1	-0.0662408
Arnt	Atp5g3	-0.196506
Arnt	Atp5k	-0.172653
Arnt	Atp6v1e1	-0.0494826
Arnt	Atp6v1f	-0.0485658
Arnt	Atp6v1g1	-0.0664308
Arnt	Atpif1	-0.0793338
Arnt	Atraid	-0.0839026
Arnt	Aurkaip1	-0.135792
Arnt	B3gnt1	-0.139505
Arnt	B930041F14Rik	-0.0444719
Arnt	B9d2	-0.0722961
Arnt	Bag5	-0.0768084
Arnt	Banf1	-0.146501
Arnt	Baz1b	0.0655596
Arnt	Baz2a	0.0441925
Arnt	BC068281	0.024626
Arnt	Bfar	-0.0221501
Arnt	Bicd2	0.0441354
Arnt	Bloc1s1	-0.0715139
Arnt	Bloc1s4	-0.0170985
Arnt	Blvrb	-0.147686
Arnt	Bmp2k	0.114251
Arnt	Bms1	0.167917
Arnt	Bola2	-0.0846467
Arnt	Brd1	0.021713
Arnt	Brsk1	0.0661033
Arnt	Bsg	-0.0184706
Arnt	Bud31	-0.0235133
Arnt	C1qbp	-0.13293
Arnt	Car7	-0.0187001
Arnt	Catsperg1	0.0588908
Arnt	Cbr1	-0.0996895
Arnt	Cbr3	-0.095238
Arnt	Cbx1	0.0955347
Arnt	Ccdc107	-0.0158172
Arnt	Ccdc115	-0.0675568
Arnt	Ccdc12	-0.0354769
Arnt	Ccdc167	0.204844
Arnt	Ccdc22	0.0203403
Arnt	Ccdc38	-0.0205995
Arnt	Ccnt2	0.306634
Arnt	Cd302	-0.0480435
Arnt	Cd63	-0.0673412
Arnt	Cdc34	-0.122267
Arnt	Cdk5rap2	0.0275096
Arnt	Cecr2	0.0611142
Arnt	Cenpp	-0.0230739
Arnt	Cenpv	-0.0388573
Arnt	Cep290	0.0839101
Arnt	Cetn3	-0.0473776
Arnt	Chchd3	-0.0809127
Arnt	Chchd4	-0.0566845
Arnt	Chd6	0.0304112
Arnt	Chkb	-0.0872446
Arnt	Chmp2a	-0.0611474
Arnt	Churc1	-0.0289046
Arnt	Ciita	0.0391317
Arnt	Ckmt1	-0.0587052
Arnt	Clcn7	0.0124849
Arnt	Cldn11	-0.0132495
Arnt	Clns1a	-0.033924
Arnt	Clpp	-0.0411863
Arnt	Clptm1	-0.063695
Arnt	Cmbl	-0.0370118
Arnt	Cml5	-0.0288809
Arnt	Cmtm5	-0.0276013
Arnt	Cnbd2	0.0344915
Arnt	Cnnm3	0.0226921
Arnt	Cnot10	0.0448342
Arnt	Col4a2	0.0194025
Arnt	Cops5	-0.0388028
Arnt	Cops6	-0.107313
Arnt	Copz1	-0.0524033
Arnt	Cox5a	-0.0903913
Arnt	Cox6c	-0.0902831
Arnt	Cox7b	-0.0177445
Arnt	Cpsf4l	0.090341
Arnt	Cpsf7	0.261215
Arnt	Cramp1l	0.101284
Arnt	Crebbp	0.0457233
Arnt	Crebl2	0.0478007
Arnt	Crh	-0.0315138
Arnt	Crip1	-0.14479
Arnt	Crip2	-0.0554142
Arnt	Crybg3	0.0343429
Arnt	Csnk2b	-0.09332
Arnt	Cstb	-0.0685889
Arnt	Ctbp2	0.016317
Arnt	Ctsb	-0.0859001
Arnt	Cuta	-0.038949
Arnt	Cxcr5	-0.0314672
Arnt	Cycs	-0.032896
Arnt	D10Jhu81e	-0.0201615
Arnt	D430019H16Rik	0.0569836
Arnt	Dapk2	-0.0425199
Arnt	Dcaf13	-0.0272334
Arnt	Ddt	-0.0733591
Arnt	Ddx42	0.0558601
Arnt	Dennd5a	0.0819793
Arnt	Dgkd	0.143606
Arnt	Dgkq	0.144923
Arnt	Dhdh	0.0171084
Arnt	Dicer1	0.0281412
Arnt	Dirc2	-0.0745459
Arnt	Dnajb3	-0.058601
Arnt	Dnajc14	0.0846805
Arnt	Dnase1	0.217692
Arnt	Dopey1	0.0161639
Arnt	Dpy30	-0.112256
Arnt	Drap1	-0.0664353
Arnt	Dstyk	0.0827156
Arnt	Dtd1	-0.0393837
Arnt	Dtnbp1	-0.0398849
Arnt	Dtwd1	-0.0237378
Arnt	Dtx4	0.067017
Arnt	Dut	-0.0735629
Arnt	Eef1b2	-0.0589396
Arnt	Efcab2	0.0210196
Arnt	Egfr	0.0101338
Arnt	Eid2	-0.0771927
Arnt	Eif1	-0.0549011
Arnt	Eif1ad	-0.065413
Arnt	Eif2b1	-0.0369038
Arnt	Eif3a	0.0515585
Arnt	Eif3i	-0.0844203
Arnt	Eif4a3	-0.190592
Arnt	Eif5a	-0.0868238
Arnt	Emc7	-0.177369
Arnt	Epb4.1	0.0712987
Arnt	Erh	-0.0786655
Arnt	Eri3	-0.0150288
Arnt	Etfb	-0.0415333
Arnt	Ewsr1	0.108965
Arnt	Exosc1	-0.11667
Arnt	Fam162a	-0.173463
Arnt	Fam178a	0.190789
Arnt	Fam195a	-0.0248559
Arnt	Fam195b	-0.0711266
Arnt	Fam19a5	-0.111613
Arnt	Fam57a	0.0189479
Arnt	Fam96b	-0.0890431
Arnt	Fbxl20	0.0165433
Arnt	Fbxo18	0.0685418
Arnt	Fbxo42	0.0136271
Arnt	Fgd6	0.0834356
Arnt	Fibp	-0.136478
Arnt	Fip1l1	0.0863592
Arnt	Fis1	-0.122179
Arnt	Fkbp1a	-0.0385619
Arnt	Fndc1	0.0223629
Arnt	Frs2	0.0101659
Arnt	Fth1	-0.0193994
Arnt	Ftsj1	-0.0123163
Arnt	Fubp1	0.017216
Arnt	Gabarap	-0.0858426
Arnt	Gadd45b	-0.0122241
Arnt	Gamt	-0.131904
Arnt	Gemin4	0.0504015
Arnt	Gemin5	0.0322028
Arnt	Gid4	0.10326
Arnt	Gigyf2	0.0415829
Arnt	Glb1l	0.0119405
Arnt	Glo1	-0.0224327
Arnt	Glrx3	-0.152822
Arnt	Gls2	0.011331
Arnt	Glt1d1	0.151316
Arnt	Gm17296	0.199994
Arnt	Gm5148	-0.17352
Arnt	Gm561	-0.159177
Arnt	Gmds	-0.0153029
Arnt	Gnb2l1	-0.0126587
Arnt	Gon4l	0.106588
Arnt	Got2	-0.107627
Arnt	Gpam	0.0188146
Arnt	Gpatch8	0.266318
Arnt	Gpc2	0.0656035
Arnt	Gpr12	-0.017162
Arnt	Gpx1	-0.0848652
Arnt	Grcc10	-0.0678046
Arnt	Grin2b	-0.0162903
Arnt	Grpel1	-0.122621
Arnt	Gsk3a	-0.0977382
Arnt	Guk1	-0.0705336
Arnt	H2afz	-0.0508582
Arnt	H3f3a	-0.0814046
Arnt	Hagh	-0.0925629
Arnt	Hcfc1r1	-0.116741
Arnt	Heca	0.0292098
Arnt	Hey1	-0.0604552
Arnt	Hilpda	-0.0585559
Arnt	Hint1	-0.118138
Arnt	Hint2	-0.11833
Arnt	Hip1	0.122305
Arnt	Hist3h2ba	-0.0239784
Arnt	Hjurp	0.135134
Arnt	Hmg20a	0.0487949
Arnt	Hmgn1	-0.0951182
Arnt	Hnrnpa0	-0.152661
Arnt	Hnrnpa1	0.112551
Arnt	Hnrnpab	-0.0631567
Arnt	Hnrnph3	0.194977
Arnt	Hps5	0.182547
Arnt	Hsbp1	-0.0485422
Arnt	Hspb11	-0.0104313
Arnt	Hspbp1	-0.0231532
Arnt	Hspe1	-0.0903185
Arnt	Iah1	-0.0990872
Arnt	Ift140	0.0596289
Arnt	Ift172	0.0227209
Arnt	Igf1r	0.106325
Arnt	Igfbp7	-0.150723
Arnt	Igfbpl1	-0.0449207
Arnt	Il17ra	0.127031
Arnt	Il17rd	0.035338
Arnt	Immp2l	-0.0807738
Arnt	Imp3	-0.0682352
Arnt	Ino80	0.0488355
Arnt	Insr	0.0495008
Arnt	Insrr	0.0192707
Arnt	Intu	0.0399467
Arnt	Invs	0.275191
Arnt	Ip6k1	0.0668859
Arnt	Isca2	-0.0777244
Arnt	Iscu	-0.0450678
Arnt	Itgb1bp1	-0.0943386
Arnt	Itm2b	-0.0165426
Arnt	Itsn2	0.12654
Arnt	Jagn1	-0.0863647
Arnt	Kansl1	0.0201114
Arnt	Kdm2a	0.124681
Arnt	Kidins220	0.0270971
Arnt	Kif1b	0.0217485
Arnt	Kif5b	0.0848496
Arnt	Klhdc9	-0.0285671
Arnt	Kxd1	-0.0598608
Arnt	l7Rn6	-0.0936135
Arnt	Lamtor1	-0.106444
Arnt	Lamtor2	-0.139582
Arnt	Lcmt1	-0.0236616
Arnt	Ldhb	-0.103286
Arnt	Leprel1	0.0176559
Arnt	Lin28b	0.0389278
Arnt	Lpcat1	0.162108
Arnt	Lrch3	0.176316
Arnt	Lrrc16b	0.0529799
Arnt	Lsm6	-0.0280412
Arnt	Ly6c1	-0.035969
Arnt	Lyrm4	-0.0780337
Arnt	Macf1	0.0286928
Arnt	Mafg	0.0548443
Arnt	Magi1	0.0326351
Arnt	Mal2	-0.0272017
Arnt	Malt1	0.246301
Arnt	Map1lc3b	-0.0483292
Arnt	Map2k5	-0.0654668
Arnt	2016-03-09	-0.0213538
Arnt	Marf1	0.0520375
Arnt	Mast2	0.08837
Arnt	Mccc1	0.051543
Arnt	Mdc1	0.0296025
Arnt	Mdh2	-0.108812
Arnt	Mdn1	0.058653
Arnt	Med27	-0.236471
Arnt	Med28	-0.0177565
Arnt	Med31	-0.105208
Arnt	Mepce	-0.0128692
Arnt	Mettl18	-0.120438
Arnt	Mfsd3	-0.015193
Arnt	Mical3	0.0572605
Arnt	Mien1	-0.0647025
Arnt	Mif	-0.0985355
Arnt	Mina	0.0639949
Arnt	Mllt4	0.0341893
Arnt	Morc2a	0.0890209
Arnt	Mpc2	-0.0793943
Arnt	Mrpl10	-0.0505353
Arnt	Mrpl18	-0.0615625
Arnt	Mrpl22	-0.0424614
Arnt	Mrpl27	-0.094495
Arnt	Mrpl34	-0.0669642
Arnt	Mrpl36	-0.085535
Arnt	Mrpl40	-0.0930022
Arnt	Mrpl43	-0.0572771
Arnt	Mrpl44	-0.066853
Arnt	Mrpl54	-0.0538383
Arnt	Mrps12	-0.130082
Arnt	Mrps16	-0.179801
Arnt	Mrps18c	-0.0489001
Arnt	Mrps24	-0.157254
Arnt	Mrps26	-0.0151678
Arnt	Mrps30	-0.083263
Arnt	Mrps34	-0.0679441
Arnt	Mrps7	-0.0332144
Arnt	Mrto4	-0.0118553
Arnt	Msrb1	-0.0604837
Arnt	Mt1	-0.107649
Arnt	Mt2	-0.0703994
Arnt	Mtif2	0.0920114
Arnt	Mybbp1a	0.0371835
Arnt	Mycbp	-0.0414655
Arnt	Myl12a	-0.0159081
Arnt	Myo19	0.0304405
Arnt	Myo9b	0.0421257
Arnt	Napa	-0.156785
Arnt	Ndufa5	-0.195388
Arnt	Ndufa6	-0.152743
Arnt	Ndufa7	-0.142895
Arnt	Ndufb2	-0.0369063
Arnt	Ndufb8	-0.136199
Arnt	Ndufb9	-0.133992
Arnt	Ndufs6	-0.0716999
Arnt	Ndufv3	-0.0809298
Arnt	Necab2	-0.0579717
Arnt	Neu2	-0.0148945
Arnt	Nfxl1	0.0588449
Arnt	Nip7	-0.0414671
Arnt	Nme1	-0.0969049
Arnt	Nme3	-0.0345414
Arnt	Nol9	0.0859396
Arnt	Nop10	-0.178835
Arnt	Npm1	-0.0998953
Arnt	Nptn	-0.0211292
Arnt	Nr6a1	0.0978755
Arnt	Nrf1	0.0298914
Arnt	Nt5dc2	-0.0113332
Arnt	Ntsr2	-0.193817
Arnt	Nuak1	0.0635385
Arnt	Nubp2	-0.0687112
Arnt	Nudt14	-0.134334
Arnt	Oaz1	-0.0809113
Arnt	Olfm1	-0.0259935
Arnt	Opa3	0.0738256
Arnt	Orai1	-0.056066
Arnt	Orai3	-0.032506
Arnt	Orc6	-0.0235562
Arnt	Ostc	-0.0382592
Arnt	Otud5	0.0455805
Arnt	Ovol1	-0.0194187
Arnt	Oxsr1	0.0716832
Arnt	Pard6a	-0.0670101
Arnt	Park7	-0.163719
Arnt	Parl	-0.0659607
Arnt	Pcbp1	-0.0176145
Arnt	Pced1a	0.0268757
Arnt	Pdcd11	0.0753146
Arnt	Pdcd2	-0.0753967
Arnt	Pde7a	0.0405517
Arnt	Pebp1	-0.077582
Arnt	Pef1	-0.0132727
Arnt	Peo1	0.0212731
Arnt	Pfdn2	-0.0826383
Arnt	Pfdn5	-0.0717568
Arnt	Pfn1	-0.120434
Arnt	Pgk1	-0.0882926
Arnt	Pglyrp1	-0.0665512
Arnt	Phc3	0.0512019
Arnt	Phf5a	-0.103448
Arnt	Phpt1	-0.0302452
Arnt	Pigp	-0.0772649
Arnt	Pin1	-0.0511102
Arnt	Pla2g12a	-0.155674
Arnt	Plxna3	0.051071
Arnt	Pnrc1	-0.115214
Arnt	Polr1b	0.182051
Arnt	Polr1d	-0.186568
Arnt	Polr2d	-0.053941
Arnt	Polr2f	-0.150325
Arnt	Polr2h	-0.112523
Arnt	Polr2i	-0.170685
Arnt	Polr2j	-0.128916
Arnt	Ppa1	-0.105153
Arnt	Ppif	-0.127634
Arnt	Ppp1r14b	-0.180408
Arnt	Ppp2r1a	-0.153463
Arnt	Ppp2r1b	0.0880731
Arnt	Ppp2r5a	0.250198
Arnt	Pqbp1	-0.0185867
Arnt	Pradc1	-0.0254314
Arnt	Praf2	-0.140639
Arnt	Prdm15	0.0523325
Arnt	Prdm9	0.184241
Arnt	Prdx5	-0.144799
Arnt	Prkab2	0.152836
Arnt	Prkx	0.0813722
Arnt	Prpf38b	0.0474002
Arnt	Prpsap2	-0.0578084
Arnt	Psma7	-0.0910551
Arnt	Psmb2	-0.134415
Arnt	Psmb5	-0.173566
Arnt	Psmd8	-0.0778021
Arnt	Psmg4	-0.0975524
Arnt	Ptma	-0.158263
Arnt	Pttg1	-0.0211215
Arnt	Pxn	0.0349745
Arnt	Pycrl	-0.0178366
Arnt	Qdpr	-0.0819086
Arnt	Rab11b	-0.175544
Arnt	Rab2a	-0.0198435
Arnt	Rab3a	-0.0130454
Arnt	Ramp1	-0.0574087
Arnt	Ran	-0.0237323
Arnt	Ranbp10	0.143461
Arnt	Rap1a	-0.0310245
Arnt	Rasa3	0.111398
Arnt	Rassf1	-0.147761
Arnt	Rbbp7	-0.0754485
Arnt	Rbfa	-0.0289265
Arnt	Rbfox2	0.128087
Arnt	Rbm28	0.0678238
Arnt	Rbm6	0.0859318
Arnt	Rev1	0.0636823
Arnt	Rfx7	0.027938
Arnt	Rgs10	-0.0861981
Arnt	Rims1	0.0435952
Arnt	Rlf	0.0498451
Arnt	Rnasek	-0.05985
Arnt	Rnaset2b	-0.1442
Arnt	Rnf121	0.151783
Arnt	Rnf128	-0.022519
Arnt	Rnf20	0.186854
Arnt	Rnf24	0.0144882
Arnt	Rnf38	0.0510231
Arnt	Rnf7	-0.0176501
Arnt	Romo1	-0.0793997
Arnt	Rpa3	-0.042281
Arnt	Rpl13	-0.0564161
Arnt	Rpl14	-0.16958
Arnt	Rpl18a	-0.0459232
Arnt	Rpl23	-0.0874111
Arnt	Rpl27a	-0.0278533
Arnt	Rpl35	-0.024985
Arnt	Rpl36al	-0.0929334
Arnt	Rpl37	-0.154971
Arnt	Rpl41	-0.177337
Arnt	Rpp38	-0.171084
Arnt	Rps11	-0.0374251
Arnt	Rps14	-0.136696
Arnt	Rps15	-0.0606824
Arnt	Rps17	-0.10526
Arnt	Rps18	-0.145674
Arnt	Rps19	-0.111428
Arnt	Rps19bp1	-0.0585765
Arnt	Rps21	-0.103413
Arnt	Rps23	-0.0571889
Arnt	Rps27l	-0.129421
Arnt	Rps28	-0.0791565
Arnt	Rps4x	-0.0348875
Arnt	Rps6	-0.126701
Arnt	Rps6kb2	0.0127466
Arnt	Rps8	-0.0906928
Arnt	Rrp1b	0.0609476
Arnt	Rsl24d1	-0.110772
Arnt	Rtel1	0.055928
Arnt	Rybp	0.0808211
Arnt	S100a4	-0.139331
Arnt	Sap25	-0.188403
Arnt	Sap30	-0.045813
Arnt	Scaf4	0.0290869
Arnt	Sdhaf1	-0.0876459
Arnt	Sdhb	-0.135239
Arnt	Sec11c	-0.0170539
Arnt	Sec14l5	0.0327264
Arnt	Senp1	0.0218569
Arnt	Serac1	0.227876
Arnt	Set	-0.0618333
Arnt	Setd5	0.0951403
Arnt	Sf3b4	-0.0664032
Arnt	Sfxn5	0.0189472
Arnt	Sh3bgrl3	-0.204234
Arnt	Shank2	0.0867076
Arnt	Shc1	0.0549012
Arnt	Shfm1	-0.155837
Arnt	Siva1	-0.0437004
Arnt	Slc11a2	0.0157003
Arnt	Slc12a6	0.120025
Arnt	Slc20a1	0.250418
Arnt	Slc25a33	-0.143422
Arnt	Slc25a36	0.0675127
Arnt	Slc25a39	-0.0216014
Arnt	Slc25a5	-0.163084
Arnt	Slc38a6	0.0237538
Arnt	Slc7a2	0.0251246
Arnt	Sltm	0.218231
Arnt	Smg1	0.0848056
Arnt	Snhg11	0.123666
Arnt	Snrnp25	-0.0865318
Arnt	Snrpa1	-0.0529988
Arnt	Snx3	-0.0747338
Arnt	Snx9	0.0880003
Arnt	Sod1	-0.153332
Arnt	Spg21	-0.0251113
Arnt	Spred3	0.119747
Arnt	Src	0.0117009
Arnt	Srm	-0.0704408
Arnt	Srrm2	0.123108
Arnt	Ssfa2	0.0219462
Arnt	Stac3	0.0324601
Arnt	Stc2	0.125389
Arnt	Stox2	0.040995
Arnt	Stx16	0.165862
Arnt	Suclg1	-0.101822
Arnt	Sugp2	0.0596707
Arnt	Swap70	0.125169
Arnt	Syne1	0.0265364
Arnt	Taldo1	-0.0828076
Arnt	Tbc1d7	-0.0782855
Arnt	Tbcb	-0.0724171
Arnt	Tbck	0.0204932
Arnt	Tctex1d2	-0.068215
Arnt	Tert	0.0630756
Arnt	Tesc	-0.0336976
Arnt	Tex264	-0.0250093
Arnt	Tfdp1	0.0253795
Arnt	Tgfbrap1	0.066417
Arnt	Thoc6	-0.0101184
Arnt	Timm10	-0.137717
Arnt	Timm13	-0.0417536
Arnt	Tmem107	-0.0192311
Arnt	Tmem126a	-0.0490418
Arnt	Tmem147	-0.0648563
Arnt	Tmem151b	0.0314359
Arnt	Tmem158	-0.0102113
Arnt	Tmem160	-0.075473
Arnt	Tmem251	-0.031149
Arnt	Tmem63c	0.0402843
Arnt	Tmem97	-0.138426
Arnt	Tmsb10	-0.152947
Arnt	Tmsb15b1	-0.120302
Arnt	Tmsb4x	-0.115771
Arnt	Tnrc6b	0.0133685
Arnt	Tomm5	-0.0857044
Arnt	Tomm6	-0.0889435
Arnt	Top3b	0.0703851
Arnt	Tpi1	-0.0594748
Arnt	Tpm2	-0.0889963
Arnt	Tppp	0.0421414
Arnt	Tpst1	-0.0370378
Arnt	Traf3	0.0238423
Arnt	Traf3ip1	0.0187331
Arnt	Trim71	0.0348032
Arnt	Trmt13	0.0996854
Arnt	Trnp1	-0.0999432
Arnt	Tsc22d4	-0.111508
Arnt	Tsfm	-0.0418818
Arnt	Tsga10	0.0990109
Arnt	Tspan7	-0.0126012
Arnt	Tst	-0.03045
Arnt	Tuba1b	-0.0187933
Arnt	Txn1	-0.135476
Arnt	Txn2	-0.0804769
Arnt	Txndc17	-0.127152
Arnt	Txndc9	-0.0652191
Arnt	Txnl4a	-0.105349
Arnt	Ubb	-0.125071
Arnt	Ubc	-0.14527
Arnt	Ube2e2	-0.167136
Arnt	Ube2m	-0.161752
Arnt	Ubl3	-0.0648112
Arnt	Ubl5	-0.107027
Arnt	Ubn1	0.0514504
Arnt	Ubr5	0.0371869
Arnt	Ubxn1	-0.0390577
Arnt	Uchl1	-0.0430078
Arnt	Uchl3	-0.0639691
Arnt	Ufsp1	-0.0223577
Arnt	Uggt2	0.0174364
Arnt	Unc50	-0.113052
Arnt	Uprt	0.046343
Arnt	Uqcr10	-0.145438
Arnt	Uqcrfs1	-0.0342529
Arnt	Uqcrh	-0.106548
Arnt	Uqcrq	-0.0969698
Arnt	Usp28	0.0668812
Arnt	Vdac2	-0.0459096
Arnt	Vegfb	-0.0404056
Arnt	Vimp	-0.0155034
Arnt	Vkorc1	-0.0483505
Arnt	Vps29	-0.0411287
Arnt	Vps37a	0.0198875
Arnt	Vps72	-0.0233431
Arnt	Whsc1l1	0.0796031
Arnt	Wipi2	0.118888
Arnt	Wnt2b	0.147066
Arnt	Wrn	0.0729029
Arnt	Xpnpep3	0.0531623
Arnt	Xpo5	0.0679441
Arnt	Yeats2	0.178456
Arnt	Yif1a	-0.0131715
Arnt	Yipf2	0.0597188
Arnt	Zbtb8os	-0.143632
Arnt	Zc3h11a	0.0409106
Arnt	Zc3h13	0.150737
Arnt	Zcchc10	-0.0468847
Arnt	Zcchc24	0.0499439
Arnt	Zdhhc23	0.0323618
Arnt	Zfp236	0.0508719
Arnt	Zfp329	0.0259343
Arnt	Zfp580	-0.0127242
Arnt	Zfp646	0.0303308
Arnt	Zfp664	0.0861064
Arnt	Zfyve20	0.0199459
Arnt	Zkscan14	-0.0873401
Arnt	Zmat5	-0.0516126
Arnt	Zmym6	0.273786
Arnt	Znhit3	-0.0406365
Arnt	Znrf3	0.0507885
Arnt	Zswim7	-0.043476
Arnt2	0610040J01Rik	-0.136465
Arnt2	1700021F05Rik	-0.0699403
Arnt2	2700089E24Rik	-0.0683005
Arnt2	4632428N05Rik	0.189506
Arnt2	4932418E24Rik	0.0972047
Arnt2	5031439G07Rik	0.190206
Arnt2	Abcd1	0.114816
Arnt2	Acox1	0.0412615
Arnt2	Acvr1b	0.0257578
Arnt2	Adap2	0.035764
Arnt2	Adcy2	0.0253822
Arnt2	Adcyap1r1	0.242772
Arnt2	AF529169	0.100397
[truncated: 174,519 more rows]
