# Supplementary material for: Transcriptional regulatory networks underlying gene expression changes in Huntington's disease
Source: Mol Syst Biol. 2018 Mar 26;14(3):e7435. doi: 10.15252/msb.20167435 (PMC5868199; doi:10.15252/msb.20167435)
Supplement: Supplementary file 3 — Dataset EV2 [file MSB-14-e7435-s003.zip]

Archive with 5 entries (4 files):
- MSB_7435_Dataset_EV2.xlsx
- README_for_DATASET_EV2.docx
- __MACOSX/
- __MACOSX/._MSB_7435_Dataset_EV2.xlsx
- __MACOSX/._README_for_DATASET_EV2.docx
