# Supplementary material for: Transcriptional regulatory networks underlying gene expression changes in Huntington's disease
Source: Mol Syst Biol. 2018 Mar 26;14(3):e7435. doi: 10.15252/msb.20167435 (PMC5868199; doi:10.15252/msb.20167435)
Supplement: Supplementary file 3 — Dataset EV2 [file MSB-14-e7435-s003.zip › MSB_7435_Dataset_EV2.xlsx]

## Sheet: mouse meta-analysis
	Enrichment for Down-Regulated Genes			Enrichment for Up-Regulated Genes
	GSE65776	Microarray Datasets	Proteomics	GSE65776	Microarray Datasets	Proteomics
Module	p-value	p-value	p-value	p-value	p-value	p-value
Targets of Erf	2.79643e-264	6.27874e-16	3.66e-09	0.00372108	0.000192307	0.0374271
Targets of Mafa	1.45132e-253	1.42237e-19	4.06e-10	1.6701e-177	2.69753e-14	0.0304213
Targets of Vezf1	3.43733e-219	3.50932e-23	1.64e-15	1.19762e-139	3.54624e-30	0.00455208
Targets of Rxrg	1.18184e-213	5.41138e-30	6.96e-15	1.64111e-133	4.45966e-13	0.531574
Targets of Ubp1	1.08396e-204	5.86492e-11	0.00914488	0.999753	0.772653	0.265533
Targets of Gli3	1.2612e-191	4.16846e-19	0.000146723	0	3.63006e-57	0.373161
Targets of Klf16	2.32147e-186	2.34057e-26	3.84e-12	1.73319e-34	1.82377e-06	0.0561688
Targets of Foxo1	4.58597e-160	3.04516e-30	6.42e-12	9.77387e-91	5.04152e-07	1
Targets of Smad3	4.691e-159	1.23752e-12	5.2e-11	0.0263172	0.0616918	0.273554
Targets of Lmo2	4.3643e-156	2.24194e-24	0.000930797	6.94169e-59	2.87289e-05	0.330932
Targets of Mxd1	2.9558e-129	1.63402e-13	0.0204875	4.94878e-32	0.00676019	0.0727476
Targets of Mybl2	3.99406e-120	1.32136e-05	0.0320397	1.95091e-12	0.0810308	0.675989
Targets of Rxrb	1.41116e-102	2.30557e-12	6.17e-06	1	0.457681	0.847191
Targets of Tnfrsf25	1.37641e-100	4.69416e-10	0.0923597	9.91359e-26	0.000264212	0.495939
Targets of Runx2	4.94122e-94	1.03657e-23	1.64e-06	3.82563e-301	7.49292e-20	0.406024
Targets of Glis1	5.1213e-82	3.27888e-08	0.62917	0.841845	0.988429	1
Targets of Rfx2	4.31356e-80	2.45375e-05	1.83e-05	1.35526e-34	0.0292382	0.419927
Targets of D7Ertd443e	6.34869e-75	7.32467e-10	0.923233	5.03064e-07	0.395946	0.326291
Targets of Irf2	2.9246e-61	1.46481e-10	3.55e-07	5.85002e-49	2.47473e-09	0.406024
Targets of Tef	1.96371e-55	2.08687e-06	0.00206004	0.999878	0.995765	0.40115
Targets of Rarb	5.02026e-55	2.66483e-15	0.0010016	4.72298e-06	0.0151217	1
Targets of Pknox1	5.73561e-48	4.0491e-10	0.484701	0.00419587	0.151218	0.798735
Targets of Tcf7	1.90841e-47	1.89698e-06	0.0279237	1.08642e-54	3.03417e-10	1
Targets of Egr2	1.20219e-44	5.58618e-06	0.00581583	1.74731e-27	0.00508653	0.239803
Targets of Wt1	3.46079e-43	5.42032e-10	0.0750859	0	5.95124e-83	0.0304027
Targets of Hey1	2.42924e-37	3.21343e-08	0.183603	0.999787	0.260674	0.839992
Targets of Id4	1.30768e-36	1.01597e-07	0.0316054	1.01153e-36	3.88798e-05	1
Targets of Cebpa	1.6506e-36	5.88573e-05	0.358716	3.07554e-11	0.518053	1
Targets of Dbp	2.13129e-36	0.0046873	0.000543242	0.433808	0.954679	1
Targets of Patz1	9.47585e-35	0.341545	0.520592	0.999995	0.999913	1
Targets of Pou2f2	1.29845e-31	0.359889	0.297838	3.20975e-11	0.0384368	1
Targets of Thrb	1.50184e-31	4.63449e-11	0.0314217	0.937476	0.119885	0.239217
Targets of Stat6	2.87317e-30	1.54783e-07	0.122677	0.24254	0.128855	0.220675
Targets of Nf1	1.21875e-29	0.00019904	0.00239997	2.54604e-05	0.293519	0.381355
Targets of Npas3	1.93794e-27	1.2128e-07	2.91e-06	0.0520598	0.778173	0.770673
Targets of Klf12	6.60052e-25	0.578166	0.983361	1	0.146617	0.900082
Targets of Zfp523	1.30589e-24	0.00248378	0.00390342	1	0.956779	0.836807
Targets of Nfya	1.77994e-24	0.000255423	0.874085	5.13292e-118	6.14596e-17	0.0769892
Targets of Meis2	9.929e-21	1.28679e-07	0.191672	0.079392	0.0750319	0.13382
Targets of Rara	1.16482e-20	0.000285065	0.00599374	0.0460125	0.316701	0.462677
Targets of Tcf12	1.20542e-19	0.0313187	1.24e-07	3.77851e-259	1.05314e-53	0.146666
Targets of Zfp521	3.97283e-19	0.423531	0.0210871	6.46096e-18	0.465266	1
Targets of Zbtb7c	5.28731e-19	0.0657037	2.57e-06	1.37548e-135	1.73322e-20	0.170886
Targets of Srf	1.55798e-18	0.00532984	0.0951571	0.9508	0.869835	1
Targets of Stat4	1.7548e-18	0.10131	0.671614	1	0.696015	1
Targets of Rfx4	2.9189e-18	0.000106111	0.904136	0.0258592	0.216812	1
Targets of Tead3	3.54838e-17	0.253415	0.297838	7.46778e-12	0.1001	1
Targets of Mzf1	1.48328e-16	0.0828567	0.0764341	1	0.230696	1
Targets of Ikzf3	2.47233e-16	0.0446176	0.535609	0.890011	0.618576	1
Targets of Ebf4	1.1066e-13	0.574108	0.94294	3.90547e-13	0.952875	0.822273
Targets of Myb	5.5819e-13	0.999732	0.275114	0.773724	0.997783	1
Targets of Elk1	5.76661e-13	9.1677e-05	0.0650981	7.59752e-06	0.0668307	0.283491
Targets of Irf3	1.0899e-12	0.000513348	0.00496176	1.18932e-20	0.00196634	0.490876
Targets of Ar	1.98057e-12	0.00556821	0.553353	0.570061	0.000660136	1
Targets of Zbed6	3.23593e-12	0.128225	0.977198	1	0.0293994	0.0693787
Targets of Ctcf	4.15276e-12	0.0213305	0.482903	1	0.918354	0.849189
Targets of Nr3c2	8.12416e-12	0.00350549	0.37023	2.92892e-21	0.000414484	0.374051
Targets of Creb3l2	3.58031e-11	7.41583e-07	0.197113	0.999964	0.000668273	1
Targets of Mybl1	3.65157e-11	0.238509	0.474205	2.60888e-19	2.76937e-05	0.636685
Targets of Nhlh1	6.15796e-11	0.219482	0.794745	2.90915e-05	0.979519	1
Targets of Rfx1	8.23956e-11	0.590265	0.00927917	1	0.465554	1
Targets of Plag1	1.01358e-10	0.00149227	0.9391	3.42637e-29	2.37345e-05	0.877438
Targets of Cxxc1	2.07606e-10	0.173552	0.545996	0.780742	0.341644	0.198114
Targets of Hes6	2.7453e-10	1.58641e-05	0.0393022	6.01249e-120	1.37215e-15	0.112429
Targets of Ascl1	4.95627e-10	0.938286	0.974461	0.0121753	0.527901	0.267876
Targets of Meis1	4.975e-10	0.087386	0.193229	1.06469e-48	0.00336924	0.214246
Targets of Nfe2l3	7.47032e-10	0.00138461	7.85e-05	1.76705e-177	2.70954e-19	0.0483162
Targets of Zbtb42	8.13361e-10	0.00387129	0.417847	0.998958	0.996176	1
Targets of Esr1	1.01801e-09	0.997788	0.962769	9.59058e-27	1.28171e-05	0.761533
Targets of Sox3	1.05999e-09	0.00057798	1	0.411649	0.809743	0.455772
Targets of Tfap2d	1.06183e-09	0.994697	0.900553	2.53062e-29	0.00805467	1
Targets of Esr2	1.30437e-09	0.996863	1	0.919982	0.999996	0.284512
Targets of Irf4	3.47914e-09	0.323364	0.603642	0.99992	0.766871	1
Targets of Smad5	6.05941e-09	0.00566179	0.994958	0.250453	0.567974	0.0269817
Targets of Smad1	7.59167e-09	0.473413	0.225028	1.21266e-06	0.0262308	1
Targets of Bhlhe22	8.50657e-09	0.99922	0.594303	9.82974e-26	0.514178	0.323969
Targets of Egr1	9.11426e-09	0.000689876	0.0551104	5.62969e-06	0.63372	1
Targets of Arntl2	9.53978e-09	0.203809	0.122228	3.08874e-10	0.00483753	0.527189
Targets of Neurod2	1.02704e-08	0.635296	0.914178	2.43081e-30	0.0130352	0.682746
Targets of Egr3	1.27443e-08	0.348769	0.012119	4.04357e-121	1.55713e-19	0.0624672
Targets of Nr2f1	2.75867e-08	8.67618e-05	0.0578983	1.08795e-34	0.432698	0.845167
Targets of Rest	3.47322e-08	0.996086	0.791937	0.992564	0.156595	1
Targets of Nfib	6.31176e-08	0.408672	0.704748	0.0627134	0.922297	0.643644
Targets of Ebf2	1.13127e-07	0.848231	0.629677	0.418137	0.988253	1
Targets of Pou2f1	1.33846e-07	0.856158	1	0.999996	0.98601	1
Targets of Nfat5	3.41714e-07	0.000334399	0.880711	0.99989	0.614586	0.0804299
Targets of E2f3	3.55433e-07	0.686702	0.935994	1.8731e-20	6.32777e-14	0.776629
Targets of Hic2	4.67174e-07	0.962096	0.270382	1	0.339463	1
Targets of Pou6f2	7.93003e-07	0.222747	1	0.00115573	0.124729	1
Targets of Rfc5	1.49787e-06	0.129972	1	0.000398889	0.0574081	1
Targets of Hinfp	3.19646e-06	0.487126	0.998266	3.6943e-10	0.990532	0.911219
Targets of Snapc4	3.29781e-06	0.721027	0.999451	0.592263	0.996785	0.961905
Targets of Klf8	4.1613e-06	0.97832	0.145466	3.58317e-281	8.15007e-20	0.124649
Targets of E2f7	4.46679e-06	0.999803	1	0.0016364	0.997835	1
Targets of Zbtb49	6.99891e-06	0.978989	0.514123	0.487173	0.677028	1
Targets of Arntl	8.94896e-06	0.0238315	0.77319	1	0.883212	0.684791
Targets of Sp1	9.18998e-06	0.971984	0.960541	0.999999	0.354632	0.0486113
Targets of Bhlhe41	1.37492e-05	0.627382	1	0.999999	0.982326	1
Targets of Plagl1	2.12342e-05	0.349986	0.0432234	1.20625e-78	8.71407e-13	0.00697967
Targets of Bhlhe40	2.29456e-05	0.341379	0.441774	0.632284	0.528915	1
Targets of Neurod6	2.65321e-05	0.996684	0.712483	1.67438e-09	0.0332925	1
Targets of Nfatc2	6.01351e-05	0.624355	0.0797329	0.948668	0.177541	0.438934
Targets of Mitf	6.78392e-05	0.706344	1	0.951048	0.984705	1
Targets of Pknox2	8.27228e-05	0.393029	0.602866	0.98507	0.782834	0.328612
Targets of Tcf4	0.000102638	0.20165	0.545451	4.57901e-18	0.000950669	0.926855
Targets of Pou3f1	0.000271491	0.000746139	0.724219	0.999886	0.598769	1
Targets of Foxj3	0.000289288	0.000807682	0.95018	0.993425	0.790136	1
Targets of Foxj1	0.000295764	0.999769	0.514637	0.000333456	0.998731	1
Targets of Rfx3	0.000337542	0.0796333	0.629299	1	0.811601	0.354894
Targets of Sox11	0.000454552	0.215128	0.332548	4.97875e-92	6.39106e-09	0.0201117
Targets of Sim1	0.000481375	0.752121	0.739459	8.43072e-06	0.990378	0.524151
Targets of Atoh8	0.000935577	0.988609	0.931378	8.65633e-16	0.169821	0.527189
Targets of Klf7	0.00151921	0.538807	0.999992	0.0366725	0.414613	0.893021
Targets of Rfx7	0.00161903	0.0627327	0.358106	0.999936	1.20644e-06	0.119281
Targets of Jdp2	0.00197986	0.57251	0.00318521	1.25272e-25	0.191556	1
Targets of Gatad2a	0.00245071	0.00923535	0.120374	0.999984	0.604679	0.156521
Targets of Srebf2	0.00245409	0.116977	0.955174	0.000336382	0.0989072	0.942076
Targets of Peg10	0.00287535	0.845461	0.306159	1.79302e-08	0.656759	0.270772
Targets of Tbr1	0.0045802	0.997892	0.828908	2.4121e-17	0.403844	1
Targets of Klf11	0.00468146	0.451502	0.572295	1	0.964121	1
Targets of Nkx2-9	0.00520701	0.0371377	1	0.48873	0.483833	1
Targets of Klf14	0.00595684	0.596259	0.540767	2.9572e-104	2.77858e-08	0.668064
Targets of Gmeb1	0.00605189	0.553405	0.83276	0.999989	0.907319	1
Targets of Dlx6	0.00618066	0.0162711	0.514123	1	0.237051	1
Targets of Mxd3	0.00671357	0.269981	0.44356	1	0.999971	0.151176
Targets of Dlx4	0.0076396	1	1	0.903857	0.999934	1
Targets of Nr2e1	0.00802247	0.0107987	0.377049	0.999878	0.994889	1
Targets of Rarg	0.00830564	0.0952024	0.0354257	1	0.778164	0.404952
Targets of Etv4	0.00883216	0.593429	0.538426	1	0.868797	0.816353
Targets of Pax6	0.00886762	0.034198	0.144636	5.03017e-97	2.38674e-08	0.00125898
Targets of Nr2c2	0.00886888	0.154821	0.674691	2.58821e-05	0.319455	0.897224
Targets of Foxg1	0.0102834	0.0408991	1	0.92516	0.840138	1
Targets of Klf3	0.0103243	0.00982741	0.96182	0.288648	0.970121	0.934735
Targets of Stat2	0.0111696	0.403903	0.563509	0.994795	0.914042	1
Targets of Arid3b	0.012331	0.988993	1	1.59082e-05	0.232569	0.129464
Targets of Junb	0.0128553	0.0762956	0.480029	0.999545	0.958998	1
Targets of Aebp2	0.0145419	0.609995	0.135376	0.153914	0.176632	1
Targets of Gli1	0.015468	0.899183	0.984988	0.579757	0.897725	0.690849
Targets of Nr1h3	0.0158953	0.214624	0.0409711	1.12043e-59	7.63363e-07	0.672325
Targets of Trp73	0.0185041	0.999961	0.956633	1.64845e-33	0.999995	1
Targets of Hlf	0.0186685	0.00244021	0.441774	0.8815	0.365256	0.345362
Targets of Otx1	0.0198858	0.691689	1	0.702272	0.976181	1
Targets of Dlx2	0.020414	0.903363	1	0.999999	1	1
Targets of Tfap2b	0.0211694	0.783447	0.404551	0.999849	0.99846	1
Targets of Myod1	0.0219108	0.999999	0.377049	0.590063	0.314912	1
Targets of Tfcp2	0.0235067	0.160346	0.414544	9.31382e-53	7.4288e-17	0.235139
Targets of Pou6f1	0.0246492	0.948981	1	1	0.0347717	1
Targets of Zfp536	0.0321574	0.81077	0.980318	0.999994	0.0373951	0.237845
Targets of Kat5	0.0392117	0.946744	0.174564	1.3112e-87	1.11166e-25	0.871368
Targets of Mef2b	0.0427887	0.10164	1	1	0.886345	1
Targets of E2f1	0.0455126	0.89114	0.895243	3.55074e-07	0.747582	0.773642
Targets of Tfcp2l1	0.0501864	0.424072	0.934452	1	0.983073	1
Targets of Pten	0.0599062	0.979483	0.799361	0.985832	0.0979856	1
Targets of Sox12	0.0660413	0.336461	0.10572	1	0.984149	1
Targets of Rreb1	0.0677289	0.594102	0.964729	1.73474e-09	0.947163	0.676165
Targets of Hes5	0.0679462	0.459393	0.131977	1	0.806742	1
Targets of Mycn	0.0859641	0.103888	0.342401	0.976108	0.985985	1
Targets of Polr3a	0.0909317	0.908901	0.987527	8.21e-59	2.26237e-12	1
Targets of Etv3	0.0920411	0.00821215	0.99428	9.51412e-05	0.223294	0.803727
Targets of Clock	0.114004	0.00299273	0.977748	0.637697	0.89311	0.330458
Targets of Irf9	0.133229	0.939868	0.561933	1	0.933324	1
Targets of Mecp2	0.144148	0.711208	0.0586448	0.488478	0.568893	1
Targets of Taf1	0.148532	0.0486513	0.680142	0.616407	0.000127641	0.629593
Targets of Creb3l4	0.148615	0.988899	1	1	0.58695	1
Targets of Irf8	0.157016	0.555902	0.599584	1	0.889992	1
Targets of Mnt	0.159631	0.458948	0.132075	0.011581	0.0399905	1
Targets of Ahrr	0.164855	0.533441	0.563509	6.10466e-234	4.14129e-21	0.00481118
Targets of Npas1	0.17949	0.71038	0.779644	0.896468	0.982668	1
Targets of Mga	0.186369	0.40837	0.38739	0.999996	0.755626	0.315597
Targets of Sp4	0.197177	0.825191	0.839294	0.986368	0.716357	0.223994
Targets of Emx1	0.210595	0.991216	1	0.281936	0.567705	1
Targets of Arnt2	0.215445	0.979207	0.84988	0.22191	0.923876	1
Targets of Pbx4	0.225221	0.000290978	0.379046	1	0.734543	0.466097
Targets of Glis3	0.235264	1	1	6.08987e-12	0.999985	1
Targets of Atf6	0.240548	0.386704	0.182472	3.30581e-15	0.000133156	0.0200512
Targets of Tal1	0.250098	0.999635	1	0.999996	0.987165	1
Targets of Klf15	0.255663	0.0232028	0.126914	1	0.402196	0.491615
Targets of Maf	0.260198	0.999936	0.403256	0.997272	0.996385	1
Targets of Dlx1	0.269017	0.98747	1	0.144787	0.996498	1
Targets of Sox6	0.273581	0.00146668	0.978938	1.94561e-13	0.648224	0.475073
Targets of Zfp398	0.275456	0.019623	0.698018	1	0.426691	1
Targets of Klf5	0.283105	0.800686	0.601166	1	0.299061	0.911808
Targets of Prox2	0.295137	0.798301	1	1	0.997372	1
Targets of Tfap2c	0.315643	0.809089	0.556151	0.999962	0.854598	1
Targets of Ikzf4	0.31655	0.630062	1	0.308379	0.927256	1
Targets of Onecut2	0.350071	0.739809	1	0.918687	0.409314	1
Targets of Cebpd	0.358763	0.0380473	1	0.0345343	0.957814	1
Targets of Ehf	0.359532	0.999052	1	3.97894e-16	0.998244	1
Targets of Stat5b	0.372992	0.303531	0.740212	1.0587e-25	7.92912e-05	0.613733
Targets of Pou4f1	0.376684	0.462884	1	0.0873546	0.409673	1
Targets of Msc	0.379134	0.981599	0.223272	3.79391e-05	0.753318	0.223085
Targets of Rel	0.387987	0.900606	1	1	0.967842	1
Targets of Hes1	0.450575	0.652961	0.164591	1	0.934234	1
Targets of Nfatc4	0.487096	0.928598	1	0.938768	0.999443	1
Targets of Vdr	0.508842	0.989593	0.419581	6.06442e-23	0.450492	0.0649653
Targets of E2f2	0.51236	0.937615	1	8.29057e-88	3.80753e-06	0.562198
Targets of Yy2	0.51668	0.994311	1	1.9912e-13	0.428161	0.332763
Targets of Tfap2e	0.526475	0.992055	1	0.998525	0.996605	1
Targets of Zbtb4	0.530482	0.195306	0.875652	0.999999	0.947127	0.113
Targets of Hey2	0.537709	0.928738	0.814331	0.991864	0.997006	0.581437
Targets of Arid5b	0.56754	0.687321	0.333411	1	0.440326	1
Targets of Rorc	0.568721	0.873642	0.502386	0.998932	0.0436986	0.533208
Targets of Zbtb34	0.627987	0.356625	0.0850313	0.988348	0.979524	1
Targets of Arid3c	0.636132	0.488689	0.164832	0.990793	0.256714	1
Targets of Zbtb5	0.644587	0.772905	0.106448	1	0.710667	1
Targets of Dr1	0.652929	0.603575	0.545363	0.186822	2.85461e-08	1
Targets of Yy1	0.672714	0.979803	0.814929	1	0.00247952	1
Targets of Ets1	0.674948	0.0392076	1	0.994821	0.976616	1
Targets of Smad9	0.678215	0.903047	0.125861	0.976433	0.21251	0.628837
Targets of Elk3	0.678249	0.92487	0.556696	0.917648	0.845324	1
Targets of Nr4a1	0.692238	0.567271	0.302647	1	0.887318	1
Targets of Pou3f3	0.701143	0.349355	0.629677	0.634286	0.30467	1
Targets of Srebf1	0.726483	0.477573	0.888363	0.999342	2.73272e-08	0.925371
Targets of Zeb1	0.727089	0.519149	0.793315	0.0510286	0.0067552	0.451837
Targets of Ebf1	0.743741	0.403507	0.831282	0.155053	0.444704	1
Targets of Zscan10	0.745031	0.999985	1	9.56598e-14	0.999709	1
Targets of Tbx18	0.747029	0.917291	1	0.465748	0.996995	1
Targets of Trp63	0.753165	0.978841	1	1	0.964267	1
Targets of Rere	0.762082	0.672039	1	1	0.534052	1
Targets of Bcl6	0.764341	0.479786	0.464399	1	0.833252	1
Targets of Zic5	0.7664	0.994317	1	2.14166e-13	0.983866	1
Targets of Helt	0.767077	0.940674	0.270472	0.998239	0.965197	1
Targets of Esrra	0.771318	0.236835	0.227947	0.848173	0.999437	0.759976
Targets of Tbp	0.773532	0.746326	1	1	0.0283406	1
Targets of Mta2	0.77633	0.0678713	1	1	0.979797	1
Targets of Elmsan1	0.776455	0.646885	1	0.938286	0.456865	1
Targets of Zbtb32	0.777044	0.595317	0.333411	2.88144e-15	0.111915	1
Targets of Gabpb2	0.781485	0.840401	0.955042	1.25431e-27	0.674941	0.837876
Targets of Sox2	0.783592	0.113952	0.913725	1	0.999707	0.495939
Targets of Atrx	0.789112	0.590331	1	0.957534	0.869126	1
Targets of Elk4	0.790599	0.312989	0.997953	1.20151e-17	0.607595	0.946306
Targets of Gatad2b	0.796189	0.938663	1	1	0.415628	1
Targets of Sp8	0.796705	1	0.841319	3.03795e-12	0.967391	0.0127725
Targets of Cntn2	0.805992	0.0564565	0.612516	0.917376	0.191874	1
Targets of Mef2c	0.80835	0.725599	0.297889	0.00280939	0.0500595	1
Targets of Ddit3	0.813172	4.40256e-05	0.996242	2.37069e-25	0.750161	0.492504
Targets of Crem	0.815445	0.198186	1	0.000254988	0.923204	1
Targets of Neurog1	0.819792	0.559962	1	1	0.874066	1
Targets of E2f8	0.831757	0.658373	0.730409	1	0.99796	0.306852
Targets of Foxk2	0.836057	0.462824	0.581006	1	0.97033	0.423612
Targets of Alx4	0.839528	0.994958	1	0.985312	0.987885	1
Targets of Sox13	0.839938	0.78032	0.38739	0.998971	0.976893	1
Targets of Dmrt2	0.8457	0.979182	1	0.959062	0.998431	1
Targets of Dmap1	0.852463	0.464517	1	0.0122093	0.233625	0.10156
Targets of Irx3	0.853785	0.999957	1	0.973026	0.442162	0.0727835
Targets of Pbx2	0.860636	0.0434973	0.785196	1	0.268494	1
Targets of Mta3	0.867001	0.523554	0.377049	0.915819	0.75973	0.123951
Targets of Klf10	0.875779	0.973368	0.995721	0.999727	0.823416	1
Targets of Plagl2	0.87656	0.944589	0.281194	1	0.745234	1
Targets of Klf13	0.8778	0.305111	0.435474	0.999819	0.572049	0.835731
Targets of Sox7	0.884356	0.985323	1	1	0.184774	1
Targets of Cebpb	0.886271	0.221105	0.0868954	0.584975	0.90635	1
Targets of Zbtb12	0.887447	0.812102	1	6.42333e-05	0.966277	0.466097
Targets of Neurod4	0.893838	0.325191	0.872782	0.999999	0.606419	0.438128
Targets of Pou3f2	0.894432	0.416081	1	1	0.867287	1
Targets of Lhx2	0.903097	0.383559	1	1	0.225395	1
Targets of Zbed3	0.903718	0.573034	0.785196	0.999398	0.0584308	1
Targets of Relb	0.905709	0.533982	0.100881	1.19882e-83	8.57771e-12	0.153248
Targets of Gata6	0.905912	0.997697	1	2.27647e-07	0.999121	1
Targets of Zhx1	0.90618	0.258992	1	1	1	1
Targets of Zfp691	0.908094	0.998858	1	8.98741e-23	0.0512879	0.25205
Targets of Ikzf5	0.910496	0.939997	0.634881	3.10502e-24	4.86058e-08	0.0218996
Targets of Zbtb46	0.911734	0.0508183	1	0.00487268	0.133817	1
Targets of Gabpb1	0.912035	0.41782	1	0.999721	0.889191	1
Targets of Hif1a	0.918397	0.967688	0.191006	2.96833e-05	1.87605e-15	0.906359
Targets of Snai3	0.918979	0.947137	1	0.999999	0.533016	1
Targets of Creb3l1	0.920857	0.442995	1	0.162085	0.941903	1
Targets of Heyl	0.921975	0.944504	0.843807	0.998522	0.999401	1
Targets of Pou3f4	0.92299	0.232363	1	0.999992	0.762919	1
Targets of Atf5	0.924433	0.0218086	0.896412	0.889452	0.789101	0.469496
Targets of Pparg	0.925461	0.999938	1	0.416378	0.908736	1
Targets of Tfap2a	0.926171	0.999345	1	0.994875	0.964581	1
Targets of Tbx3	0.93168	0.996309	1	0.995334	0.964831	1
Targets of Ctcfl	0.931826	0.99311	1	0.951363	1	1
Targets of Nr1h4	0.931856	0.943132	1	1	0.8471	1
Targets of Tead2	0.932556	0.910424	0.770037	0.00426516	0.933184	0.336989
Targets of Mier2	0.934962	0.133504	1	1	1	1
Targets of Msx1	0.935622	0.67091	1	0.907628	0.9991	1
Targets of Rfx5	0.936664	0.941984	0.347182	7.83076e-06	0.578219	1
Targets of Sim2	0.937117	0.68752	0.318201	0.256366	0.423775	1
Targets of E4f1	0.939257	0.00852182	0.676758	0.998852	0.145064	1
Targets of Elf4	0.940395	0.993608	0.488788	0.999995	0.978104	1
Targets of Zkscan3	0.940808	0.367819	1	1	0.881963	1
Targets of Vsx2	0.942488	0.942218	1	0.346982	0.52212	1
Targets of Msx2	0.944133	0.924625	1	0.999993	1	1
Targets of Meox2	0.945898	0.999983	1	0.853187	0.00505258	1
Targets of Ascl2	0.945968	0.860286	1	0.000628603	0.99773	1
Targets of Id1	0.946286	0.179812	0.0338503	0.00122225	0.991647	0.40115
Targets of Prox1	0.947478	0.610298	1	0.999998	0.998431	1
Targets of Hes7	0.947719	0.140294	0.417847	0.944635	0.979857	1
Targets of Dnmt3a	0.951029	0.64154	0.478975	4.34755e-06	0.0159793	1
Targets of Bach1	0.951912	0.993159	1	0.999042	0.610698	1
Targets of Nr1i2	0.952557	0.537382	1	1	0.999998	1
Targets of Hmbox1	0.953298	0.506378	0.997381	0.422365	0.319567	1
Targets of Twist2	0.953775	0.886848	1	0.784548	0.999966	1
Targets of Foxp4	0.953779	0.647553	1	0.0677851	0.0869124	1
Targets of Lhx8	0.953786	0.908364	0.11304	0.999471	0.426027	1
Targets of Nfix	0.954436	0.596074	0.992492	1	0.950262	1
Targets of Nr6a1	0.954908	0.981312	0.559009	0.999823	0.296078	0.30533
Targets of En2	0.956425	0.660592	1	0.0104234	0.210984	0.198114
Targets of Pgr	0.958956	0.370603	0.705983	0.0376628	0.0033334	0.816353
Targets of Cdc5l	0.960953	0.318518	0.961723	0.64714	0.86583	0.668637
Targets of E2f4	0.961488	0.938804	0.783019	1	0.823769	1
Targets of Foxo4	0.961644	0.712312	0.912234	0.992682	0.0184383	0.789317
Targets of Elf5	0.963002	0.288676	1	1	0.976925	1
Targets of Irf1	0.963491	0.999998	0.843807	1	0.98648	1
Targets of Ppara	0.964653	0.95014	0.962769	0.999987	0.797832	0.412677
Targets of Zfp143	0.965242	0.890154	0.587267	0.999587	0.917558	1
Targets of Tead1	0.966651	0.415007	0.982042	9.59098e-07	0.210218	0.0795001
Targets of Mef2a	0.967847	0.00191755	0.82375	0.00308043	0.797038	1
Targets of Fgf9	0.967946	0.0385482	0.566081	0.101376	0.627476	1
Targets of Tet1	0.968413	0.143797	1	6.01798e-06	0.00162648	1
Targets of Etv1	0.968494	0.905827	0.645789	1.53148e-21	8.5235e-13	0.0332684
Targets of Nfatc1	0.969277	0.985938	0.566081	1	0.964569	1
Targets of Foxc2	0.971637	0.996445	1	1	1	1
Targets of Bbx	0.972608	0.841771	0.799361	1.38591e-16	0.000644578	0.0727476
Targets of Mier1	0.973452	0.218556	1	0.311242	0.025434	1
Targets of Elf3	0.973519	0.988221	1	0.99935	0.966473	1
Targets of Foxk1	0.975244	0.658058	0.954593	0.999909	0.143001	1
Targets of Spib	0.976391	0.998337	1	0.999998	0.998974	1
Targets of Zbtb7b	0.976392	0.623494	0.932665	4.20666e-05	9.43869e-08	0.031912
Targets of Sox17	0.97648	0.463365	1	0.929639	0.952335	0.00237888
Targets of Snai1	0.976557	0.850629	1	0.999994	0.995193	1
Targets of Foxd2	0.976622	0.994246	1	0.999581	0.766814	1
Targets of Sox1	0.977931	0.858081	0.96204	0.994157	0.084114	0.012213
Targets of Irf5	0.978488	0.309089	0.875652	0.999987	0.93468	1
Targets of Cic	0.978549	0.824247	0.444936	0.999992	0.913144	0.151061
Targets of Tfec	0.982283	0.995363	1	0.999892	0.988099	1
Targets of Nfkb1	0.983033	0.000281769	0.441255	0.112426	0.953264	1
Targets of Henmt1	0.984294	0.986299	1	0.943659	0.337902	0.00167429
Targets of Irf6	0.984844	0.929527	0.947886	0.966174	0.96343	1
Targets of Meox1	0.986073	0.926886	1	1	0.95718	0.0901554
Targets of Hes2	0.986502	0.774749	1	0.972702	0.969474	1
Targets of Maz	0.986947	0.348838	0.514735	0.959454	0.956378	0.894457
Targets of Atf4	0.987281	0.89967	0.944266	0.338272	0.403452	1
Targets of Xbp1	0.987569	0.670295	1	0.930063	0.777771	1
Targets of Nanog	0.987636	0.99744	1	0.998828	0.997445	1
Targets of Otx2	0.989539	0.999959	1	3.70795e-08	0.891041	1
Targets of Lhx5	0.990098	0.737684	0.236823	0.999915	0.447049	1
Targets of Sox5	0.990551	0.620886	0.844089	0.198224	0.999983	1
Targets of Bptf	0.991016	0.943953	1	1	0.399099	1
Targets of Aire	0.991116	0.780738	1	0.995547	0.759583	0.0610227
Targets of Ttf1	0.991134	0.13592	0.302874	1	0.745108	0.547929
Targets of Tbpl1	0.991515	0.291391	0.541995	1.15396e-21	4.18984e-06	1
Targets of Zfat	0.991906	0.717897	0.907599	0.999961	0.947933	1
Targets of Zbtb16	0.992069	0.884773	0.145805	1	0.890082	1
Targets of Snai2	0.992354	0.966743	1	0.998421	0.541336	1
Targets of Nfil3	0.992471	0.720218	1	0.999988	0.94516	1
Targets of Gtf2i	0.992647	0.0481015	0.892639	0.26156	0.0122378	0.633282
Targets of Sox21	0.992953	0.687785	1	0.999985	0.617736	0.369866
Targets of Maff	0.992964	0.245327	0.468145	0.974833	0.94477	1
Targets of Glis2	0.993029	0.975727	0.967112	0.130438	0.939624	0.855983
Targets of Hltf	0.993133	0.35715	0.183439	0.999919	0.936194	1
Targets of Fli1	0.993389	0.986341	0.97827	1	0.922347	1
Targets of Mxi1	0.993552	0.824853	1	0.991424	0.842029	1
Targets of Sox10	0.99443	0.211471	0.87633	0.998108	0.0826004	0.639019
Targets of Egr4	0.99485	0.0861517	0.817519	0.999743	0.923441	0.584118
Targets of Hsf4	0.994936	0.337023	0.541328	2.13342e-09	0.0127469	0.753646
Targets of Tbx21	0.994993	0.850965	1	1	0.999199	1
Targets of Fosb	0.995633	0.463085	1	0.99997	0.999998	1
Targets of Epas1	0.995659	0.974624	0.406913	0.0123963	0.00735798	0.305635
Targets of Gtf2ird1	0.995779	0.971339	1	0.999996	0.998796	1
Targets of Pbx3	0.995884	0.984586	1	0.474263	0.346581	1
Targets of Ncor1	0.996207	0.168853	0.937389	0.999789	0.241744	1
Targets of Zfp516	0.996283	0.842177	0.98251	1	0.883317	0.731405
Targets of Tbx6	0.996704	0.481767	0.270472	0.999322	0.883576	1
Targets of Klf1	0.996873	0.998618	0.803874	5.07857e-32	0.817192	1
Targets of Ikzf1	0.996943	0.669122	1	0.983365	0.983931	1
Targets of Zic2	0.996945	0.626251	0.752125	0.029783	0.983331	1
Targets of Hmga1	0.997104	0.929442	1	0.999998	0.692948	1
Targets of Klf6	0.997116	0.782975	0.287865	1	0.978808	0.030019
Targets of Scrt2	0.99718	0.00756261	0.548667	1	0.4844	1
Targets of Zfp217	0.997277	0.999957	1	0.652525	0.997318	1
Targets of Nfe2l1	0.997327	0.000162998	0.991336	4.56648e-19	0.640677	0.944342
Targets of Rxra	0.997377	0.0368381	0.753178	1	0.451263	1
Targets of Zfp263	0.997413	0.783433	0.975224	7.06248e-07	4.37947e-10	0.135694
Targets of Arx	0.997547	0.283617	1	1	0.743129	1
Targets of Parp1	0.997586	0.284924	1	1	0.970538	1
Targets of Ep300	0.997622	0.905798	0.721059	1	0.00146088	1
Targets of Hif3a	0.997739	0.122898	0.707768	1	0.154383	0.151061
Targets of Zfp652	0.997769	0.998483	1	0.992045	0.718434	1
Targets of Six1	0.997855	0.431226	1	1	0.961852	1
Targets of 2310045N01Rik	0.997914	0.735823	0.183439	0.00782584	0.995425	1
Targets of Ets2	0.998149	0.691019	0.644671	5.73855e-258	8.4027e-11	0.94982
Targets of Foxp1	0.998294	0.164512	0.292619	2.16879e-44	9.64209e-14	0.270219
Targets of Tnfrsf10b	0.998362	0.900133	1	0.980957	0.890847	1
Targets of Zfp105	0.998424	0.999282	0.190549	0.99931	0.0519757	1
Targets of Olig2	0.998426	0.961758	0.852296	0.999625	0.0022021	0.143768
Targets of Atoh7	0.998448	0.912542	1	0.999998	0.934236	1
Targets of Emx2	0.998488	0.16645	1	0.0401518	0.746376	1
Targets of Thra	0.998496	0.0196145	0.676591	4.42321e-23	0.916867	1
Targets of Mafk	0.9985	0.997601	0.612516	0.211318	0.19179	1
Targets of Zfp541	0.998568	0.704905	1	0.987137	0.688676	1
Targets of E2f5	0.998658	0.000136749	0.995431	0.530283	0.920238	1
Targets of Gata2	0.99875	0.749609	0.824968	0.999961	0.950522	0.0836896
Targets of Nfkb2	0.998754	0.998593	1	0.775573	0.126709	1
Targets of Nr4a2	0.998784	0.777821	1	0.652259	0.228808	1
Targets of Foxb1	0.998803	0.993132	1	0.999983	0.994129	1
Targets of Cebpz	0.998884	0.049646	1	1	0.910133	1
Targets of Zbtb37	0.998918	0.841993	1	1	0.979184	0.0727835
Targets of Id3	0.99892	0.00833488	0.561933	0.999297	0.997131	0.564998
Targets of Cux1	0.99903	0.28414	1	0.999997	0.941816	1
Targets of Tfap4	0.999043	0.999717	0.96308	0.000511045	0.00962838	0.0618522
Targets of Stat3	0.999044	0.766901	0.891857	0.770864	0.000426884	0.425878
Targets of Zfp148	0.999074	0.202849	0.997086	1	0.0203991	0.208274
Targets of Stat1	0.999088	0.99964	0.651603	1.97563e-37	0.00273498	0.466097
Targets of Sp100	0.9991	0.248402	1	1	0.90708	1
Targets of Nr0b2	0.999103	0.721969	1	0.999838	0.995047	1
Targets of Trps1	0.99913	0.999973	1	1	0.977837	1
Targets of Ctf1	0.999151	0.960784	0.507633	6.95285e-43	4.00372e-05	0.38178
Targets of Zglp1	0.99917	0.991152	1	0.00398322	0.20261	1
Targets of Rcor1	0.999217	0.899328	1	0.00304326	0.334318	1
Targets of Mlxip	0.999226	0.888419	1	0.91003	0.517633	1
Targets of Tcf7l2	0.999248	0.522806	0.57579	0.855651	0.883699	1
Targets of Lhx6	0.999253	0.632405	0.333411	0.0823238	0.736727	0.107209
Targets of Sp5	0.999276	0.456147	0.127822	0.994546	0.915392	1
Targets of Foxn2	0.999314	0.719783	1	0.491667	0.965995	1
Targets of Tcf7l1	0.999325	0.586594	1	0.999999	0.970363	1
Targets of Olig1	0.99942	0.576216	0.469001	9.36005e-43	2.94032e-11	0.460351
Targets of Pax2	0.999438	0.95005	0.89157	4.48953e-14	0.538387	0.462677
Targets of Mlxipl	0.999499	0.999581	1	1	0.981029	0.0669212
Targets of Zfp281	0.999529	0.912849	0.678629	1	0.999435	1
Targets of Hnf1b	0.999591	0.739823	0.654012	3.65014e-69	4.28051e-07	1
Targets of Tbx15	0.999591	0.996245	1	0.58975	0.972106	1
Targets of Gata3	0.999619	0.989872	1	0.21892	0.996787	1
Targets of Ppard	0.999632	0.213786	0.975953	1	0.691553	1
Targets of Nrl	0.999635	0.999439	1	0.999992	0.674179	1
Targets of Gabpa	0.999647	0.376381	0.987577	1	0.0275943	0.275558
Targets of Gli2	0.999693	0.775786	0.999759	1	0.975178	0.902545
Targets of Zbtb43	0.999764	0.93618	1	0.974108	0.924854	1
Targets of Bcl6b	0.99978	0.992587	0.926497	0.999998	0.807239	1
Targets of Atf2	0.999785	0.997364	0.541995	0.999993	0.837179	1
Targets of Nkx2-2	0.999795	0.00803423	0.468145	0.000156108	0.101347	0.161833
Targets of Zic4	0.999796	0.999999	0.683228	0.00296678	0.986752	1
Targets of Nfe2l2	0.9998	0.919157	0.937694	0.543539	0.934563	0.77882
Targets of Dmrta1	0.999809	0.993772	1	8.09187e-05	0.0331819	0.161833
Targets of Insm1	0.999811	0.919067	1	4.40981e-19	0.0537885	0.668064
Targets of Lyl1	0.999826	0.990965	1	0.999961	0.976292	1
Targets of Tcf23	0.999832	0.89672	1	1	0.894124	1
Targets of Grhl3	0.999844	0.999001	1	0.822813	0.999999	1
Targets of Zfp740	0.999849	0.00576232	0.991235	0.991614	0.076211	0.304191
Targets of Traf4	0.999853	0.194048	1	0.999823	0.994544	1
Targets of Mtf1	0.999862	0.501184	0.712363	0.00181374	0.0150657	0.600194
Targets of Scrt1	0.999863	0.155529	1	0.999999	0.872318	1
Targets of Sox18	0.999867	0.336101	0.507633	1	0.999414	1
Targets of Rbpjl	0.999877	0.879567	0.377049	0.999047	0.148911	0.123951
Targets of Hdx	0.999888	0.296951	1	1	0.996583	1
Targets of Mbd1	0.99989	0.471754	1	1	0.806634	1
Targets of Sox4	0.999891	0.999094	0.958581	0.948013	0.924155	1
Targets of Sp6	0.999894	0.996583	1	1	0.785954	1
Targets of Zfp580	0.999911	0.654345	0.926497	5.18062e-06	0.901912	1
Targets of Stat5a	0.999919	0.992936	0.946676	0.000262769	0.152917	0.55938
Targets of Creb3l3	0.99992	0.999246	1	0.999426	0.663619	1
Targets of Nrf1	0.99992	0.871886	0.764752	1	0.806327	1
Targets of Jun	0.999924	0.941258	0.717889	0.999485	0.994012	0.297999
Targets of Pax1	0.999938	0.99527	1	1	0.999967	1
Targets of Rfx8	0.999943	0.8451	1	1	0.999443	1
Targets of Elf2	0.99995	0.00941752	0.991921	7.27949e-23	0.976596	0.913555
Targets of Bdp1	0.999953	0.498286	0.940195	1	0.681627	0.545022
Targets of Elf1	0.99996	0.929346	0.977243	0.952625	0.455998	0.0196093
Targets of Grhl1	0.999961	0.665181	1	0.862624	0.999475	1
Targets of Six3	0.999961	0.227683	1	0.975143	0.88026	0.0610227
Targets of Pou2f3	0.999962	0.327072	0.44356	1	0.800121	1
Targets of Creb5	0.999962	0.994469	1	1	0.951352	1
Targets of Pbx1	0.999963	0.521416	1	0.999957	0.524664	1
Targets of Tal2	0.999963	0.732721	1	0.999976	0.999999	1
Targets of Tgif2	0.999968	0.51969	1	0.963818	0.934554	0.03612
Targets of Etv5	0.999969	0.690465	0.426661	0.981624	0.746142	0.606877
Targets of Tfe3	0.99997	0.895213	0.637972	0.912275	0.552382	0.0320762
Targets of Sp7	0.999971	0.626078	0.992645	1	0.0108856	0.299092
Targets of Nfe2	0.999972	0.974912	1	1	0.999997	1
Targets of Satb1	0.999974	0.851374	1	0.692389	0.00949047	0.0669212
Targets of Tfeb	0.999976	0.713222	1	0.997893	0.510807	0.0640255
Targets of Nfyb	0.99998	0.100446	0.967684	1.34507e-17	1.39972e-08	0.856929
Targets of Irf7	0.99998	0.995555	0.83276	0.0244459	0.968733	1
Targets of Myog	0.999982	0.993821	1	1	0.989694	1
Targets of Cramp1l	0.999983	0.520164	1	1	0.850312	1
Targets of Tead4	0.999984	0.899258	1	1	0.893089	1
Targets of Terf1	0.999984	0.97442	1	0.999402	0.912987	1
Targets of Ahr	0.999985	0.867549	0.330851	0.999997	0.10454	0.284512
Targets of Zbtb3	0.999986	0.737038	0.44356	0.105895	0.919474	1
Targets of Sf1	0.999986	0.683992	0.617542	0.996225	0.0840647	0.445252
Targets of Deaf1	0.999986	0.476854	0.291201	4.56116e-97	4.26078e-10	0.192567
Targets of Myc	0.999987	0.959945	0.869847	0.997438	0.451864	0.434533
Targets of Dmrt3	0.999987	0.997005	1	0.0128669	0.994739	1
Targets of Bach2	0.999987	0.755201	0.516398	0.990299	0.454413	0.388124
Targets of Hsf1	0.999989	0.893673	0.960443	1	0.900593	0.594672
Targets of Nr2f2	0.999989	0.223325	0.00716227	6.45832e-06	0.465137	0.155372
Targets of Atf3	0.999991	0.999848	0.158589	0.966036	0.973606	1
Targets of Zfpm2	0.999992	0.826838	0.0784098	0.999853	0.894809	0.123951
Targets of Nr3c1	0.999993	0.122225	0.545916	0.999976	0.833899	0.501794
Targets of Rcor2	0.999993	0.441011	1	0.999186	0.866696	1
Targets of Foxm1	0.999993	0.999642	1	0.999933	0.6494	1
Targets of Six5	0.999993	0.999154	1	0.999985	0.992362	1
Targets of Zbtb26	0.999993	0.436115	0.889065	1	0.931937	0.459235
Targets of Klf4	0.999993	0.92773	1	1	0.665045	1
Targets of Hsf2	0.999994	0.834666	0.903218	1.7583e-09	4.39602e-12	0.852138
Targets of Smad2	0.999994	0.981461	0.298478	2.2493e-24	2.19917e-38	0.735231
Targets of Pitx2	0.999994	0.91885	0.524987	0.972182	0.939406	1
Targets of Gbx1	0.999995	0.834986	1	0.874534	0.959999	1
Targets of Eomes	0.999996	0.904969	1	0.999993	0.998083	1
Targets of E2f6	0.999996	0.267135	0.996444	0.999999	0.767162	1
Targets of Hbp1	0.999996	0.554126	0.693239	2.49819e-12	1.07406e-07	0.492706
Targets of Homez	0.999996	0.722957	1	0.00283479	0.424359	1
Targets of Klf9	0.999996	5.6784e-05	0.980507	9.39703e-45	0.755524	0.929194
Targets of Ascl3	0.999996	0.991419	1	1	0.957025	0.10156
Targets of Prdm4	0.999997	0.517674	0.10583	1	0.274466	1
Targets of Atf1	0.999997	0.772588	1	0.865175	0.69144	0.419927
Targets of Hic1	0.999997	0.843712	0.883882	1	0.999993	1
Targets of Nfic	0.999997	0.985932	0.932933	1	0.498708	1
Targets of Foxj2	0.999997	0.303187	0.942109	1	0.314393	1
Targets of Max	0.999997	0.126089	0.981314	6.44365e-11	0.000149569	0.234907
Targets of Zbtb6	0.999998	0.660918	0.297838	3.7728e-31	2.77424e-07	0.545022
Targets of Ascl5	0.999998	0.956795	1	1	0.992346	1
Targets of Tbx2	0.999998	0.94572	0.691091	1	0.945739	1
Targets of Zic1	0.999998	0.687866	0.978938	2.16042e-28	0.09669	0.475073
Targets of Esrrg	0.999998	0.99844	0.60698	0.999797	0.634874	0.342679
Targets of Zfp511	0.999998	0.881266	1	0.507112	0.75205	0.311238
Targets of Zfp423	0.999998	0.802575	0.752125	0.0127772	0.654993	1
Targets of Fev	0.999998	0.999973	1	0.999999	0.687635	1
Targets of Twist1	0.999999	0.962409	0.318201	0.831446	0.99945	0.10156
Targets of Zbtb33	0.999999	0.999552	1	0.999888	0.0999908	1
Targets of Ebf3	0.999999	0.988814	1	0.999156	0.855095	1
Targets of Nr4a3	0.999999	0.374308	1	1	0.91198	1
Targets of Nfatc3	0.999999	0.856042	1	0.800242	0.136819	0.0556966
Targets of Zfp219	0.999999	0.681225	0.697788	8.40795e-22	4.64511e-14	1
Targets of Nhlh2	0.999999	0.949692	0.616057	5.72553e-07	0.959396	0.186568
Targets of Spdef	0.999999	0.996556	1	0.999998	0.990637	1
Targets of Prrx1	0.999999	0.0502859	1	1	0.235766	1
Targets of Nkx3-1	0.999999	0.981533	0.566081	0.215633	0.577099	0.208195
Targets of Nr2f6	0.999999	0.555037	0.195616	0.976752	0.999199	1
Targets of Zfx	0.999999	0.353726	0.814143	3.32628e-15	3.22469e-25	0.183631
Targets of Sp3	0.999999	0.988895	0.999083	1	0.841913	0.991174
Targets of Zfp410	1	0.390403	0.917769	0.614395	1.21612e-15	0.201008
Targets of Etv6	1	0.326246	0.807806	1	0.999947	1
Targets of Hnf1a	1	0.590133	0.106448	0.964703	0.99775	1
Targets of Barhl2	1	0.938648	1	1	0.999947	1
Targets of Dmrtb1	1	0.854955	1	0.990963	0.423206	1
Targets of Usf2	1	0.0735337	0.958581	3.9501e-15	0.989831	1
Targets of Insm2	1	0.796961	1	1	0.961741	1
Targets of Osr1	1	0.999979	1	0.275196	0.970574	0.0370628
Targets of Alx3	1	0.665874	1	1	0.989341	1
Targets of Zfp128	1	0.760734	1	0.993793	0.32585	1
Targets of Pitx1	1	0.932245	1	0.998149	0.055248	1
Targets of Gmeb2	1	0.872185	1	1	0.662478	1
Targets of Rorb	1	0.55159	0.336271	0.0624192	0.36404	1
Targets of Mef2d	1	0.268158	0.952459	0.350541	0.602804	0.205024
Targets of Sox9	1	0.482296	0.500564	1	0.984388	1
Targets of Erg	1	0.0744865	0.992877	7.1742e-30	0.996415	1
Targets of Trerf1	1	0.825781	1	0.999997	0.79851	1
Targets of Zfp384	1	0.381404	1	1	0.632619	1
Targets of Isl1	1	0.358157	0.253836	9.2822e-14	0.0779866	1
Targets of Ncor2	1	0.467087	0.857416	1	0.825858	1
Targets of Fosl2	1	0.772905	1	1	0.997205	1
Targets of Tbx1	1	0.753243	1	1	0.998957	1
Targets of Gatad1	1	0.960757	1	0.930127	0.990688	1
Targets of Tcf15	1	0.693782	0.231528	0.790082	0.999451	1
Targets of Mesp2	1	0.944856	1	0.00424443	0.0312862	0.270772
Targets of Foxf2	1	0.966388	1	1	0.964124	1
Targets of Fos	1	0.916878	1	1	0.974403	1
Targets of Nr2c1	1	0.961925	0.820937	0.999999	0.607777	1
Targets of Neurod1	1	0.777524	0.932933	4.70554e-13	0.983049	0.530208
Targets of Foxd1	1	0.19128	1	0.991785	0.936344	1
Targets of Zbtb22	1	0.979485	1	1	0.776668	1
Targets of Stra13	1	0.23274	0.954593	6.57351e-05	0.972364	1
Targets of Mecom	1	0.916869	1	1	0.999006	1
Targets of Figla	1	1	1	1	0.99801	1
Targets of Vbp1	1	0.806394	0.0596303	3.47359e-05	0.531542	1
Targets of Foxl2	1	0.765361	1	1	0.70423	1
Targets of Arnt	1	0.669351	0.98779	1.65407e-25	0.44845	0.505443
Targets of Runx1	1	0.997341	1	1	0.562806	1
Targets of Irx6	1	0.961378	1	1	0.987938	1
Targets of Telo2	1	0.998617	0.779644	0.787358	0.179933	1
Targets of Hoxc5	1	0.876207	1	0.996572	0.582479	1
Targets of Mta1	1	0.984232	1	1	0.964124	1
Targets of Id2	1	0.937032	1	1	0.959038	1
Targets of Sp2	1	0.668704	0.837104	1	0.994987	0.811479
Targets of Jund	1	0.592599	0.683228	0.548337	0.790542	1
Targets of Klf2	1	8.71645e-08	0.985366	1.69002e-59	0.99573	0.867304
Targets of Nkx6-2	1	0.291687	1	1	0.952182	1
Targets of Atf7	1	0.607253	1	0.0166531	0.622744	1
Targets of Hes3	1	0.992613	1	0.762085	0.963039	1
Targets of Creb1	1	0.846771	0.82375	1.13817e-30	3.50905e-22	1
Targets of Rbpj	1	0.884991	1	0.940235	0.221885	0.186741
Targets of Rela	1	0.964367	1	1	0.296433	1
Targets of Smad4	1	0.0723192	0.916644	1	0.0941345	0.123053
Targets of Nfyc	1	0.000345979	0.998643	1.40558e-17	0.0350853	0.543159
Targets of Zfp784	1	0.71292	1	0.962324	0.981289	1
Targets of Tgif1	1	0.790587	1	0.999296	0.993396	0.0403503
Targets of Cenpb	1	0.879082	0.120374	0.13666	0.012442	1
Targets of Foxf1	1	0.999998	1	1	0.999992	1
Targets of Dbx2	1	0.909091	1	0.999998	0.870541	1
Targets of Bhlha15	1	0.98959	1	0.999998	0.911525	1
Targets of Dnmt1	1	0.391086	1	0.998705	0.953346	1
Targets of Foxa1	1	0.907475	0.330851	0.999994	0.966888	1
Targets of Dlx5	1	0.978544	0.585284	1	0.287172	0.218152
Targets of Lmx1a	1	0.996877	1	0.993294	0.961852	1
Targets of Nr1i3	1	0.97525	1	0.999995	0.970908	1
Targets of Rora	1	0.778427	0.640523	0.676045	0.724647	1
Targets of Trim28	1	0.774496	0.983093	1	0.686975	0.928789
Targets of Meis3	1	0.456101	0.89157	1	0.867346	0.462677
Targets of Mafb	1	0.656327	0.414544	0.934013	0.916919	1
Targets of Zfp362	1	0.935712	1	0.999528	0.628886	1
Targets of Rnf31	1	0.943612	0.898752	1	0.0166259	1
Targets of Sox8	1	0.927035	0.937389	0.137844	0.455316	0.539152
Targets of Mlx	1	0.679279	1	0.00445447	0.00246477	1
Targets of Ikzf2	1	0.990714	1	1.02756e-06	0.000206738	1
Targets of Foxo6	1	0.0744113	0.803874	0.999607	0.993911	1
Targets of Six4	1	0.525619	0.318201	0.999802	0.273261	1
Targets of Gbx2	1	0.996556	1	0.999918	0.951219	1
Targets of Zfp282	1	0.976152	1	0.251804	0.353135	1
Targets of Atf6b	1	0.582697	1	0.999915	0.250603	1
Targets of Lef1	1	0.891145	1	0.753896	0.769669	1
Targets of Nr5a2	1	0.952197	1	1	1	1
Targets of Kdm2a	1	0.029464	0.486234	0.573453	0.998975	1
Targets of Neurog2	1	0.600519	0.770037	0.321104	0.973851	1
Targets of Cnot3	1	0.813029	0.996299	1	0.64281	0.606972
Targets of Prdm16	1	0.726249	1	0.995875	0.992642	1
Targets of Bmyc	1	0.785514	1	1.05498e-24	0.434635	0.550819
Targets of Brf1	1	0.999659	0.540768	1	0.89107	1
Targets of Nfia	1	0.00236595	0.999987	9.88477e-29	0.537489	0.077415
Targets of Pebp1	1	0.331551	1	3.16943e-13	0.0180561	0.309998
Targets of Zbtb7a	1	0.64384	0.901524	0.999974	0.266553	0.254447
Targets of Arid5a	1	0.898578	1	0.992517	0.684795	1
Targets of Zhx2	1	0.737396	1	0.999474	0.848316	1
Targets of Runx3	1	0.999512	1	0.947082	0.997205	1
Targets of Lhx9	1	0.999862	1	0.999997	0.999999	1
Targets of Kat8	1	0.688041	0.999918	3.06208e-09	0.109078	0.731405
Targets of Cebpg	1	0.747471	0.83074	1	0.401298	1
Targets of Prdm1	1	0.992222	1	0.999913	0.885547	1
Targets of Creb3	1	0.0727141	0.895164	7.08604e-29	3.53904e-05	0.558585
Targets of Hsf5	1	0.859634	1	0.984957	0.6238	0.227987
Targets of Trp53	1	0.00503463	0.97005	1.28051e-23	7.93859e-07	0.521394
Targets of Sp9	1	0.186636	0.715363	0.996349	0.339017	0.503815
Targets of Ewsr1	1	0.998467	0.847156	3.43476e-20	0.000184577	0.0827677
Targets of Tbx20	1	0.695273	0.0440123	0.99993	0.849836	1
Targets of Pax8	1	0.959636	1	0.999998	0.976651	1
Targets of Zfp628	1	0.991454	1	1	0.982937	1
Targets of Foxc1	1	0.000151915	1	0.000396984	0.999999	0.735388
Targets of Nr5a1	1	0.959578	1	0.975203	0.905483	1
Targets of Zfp414	1	0.992084	1	0.999976	0.800937	1
Targets of Ascl4	1	0.999996	1	1	0.966215	1
Targets of Barx2	1	0.634311	1	0.809166	0.41573	1
Targets of Cnbp	1	0.61654	1	0.836988	0.471824	0.527189
Targets of Esrrb	1	0.808343	0.923233	0.15435	0.800386	1
Targets of Foxo3	1	0.38264	0.996661	1	0.26474	0.64189
Targets of Gfi1	1	0.938036	1	0.637522	0.570347	1
Targets of Irx1	1	0.716337	1	1	0.759565	1
Targets of Irx2	1	0.985005	1	0.967146	0.0824416	1
Targets of Mafg	1	0.0321921	0.99544	0.946597	0.394828	0.929264
Targets of Mier3	1	0.827389	1	0.357713	0.184567	0.0491164
Targets of Nkx2-1	1	0.562965	0.21504	0.99993	0.279752	1
Targets of Nr1h2	1	0.999889	0.990986	0.0163127	0.00189727	1
Targets of Tbx4	1	0.99364	1	1	0.918176	1
Targets of Tcf3	1	0.999796	0.978085	1	0.0695086	0.800046
Targets of Usf1	1	0.990416	0.953472	1.69032e-24	3.19429e-08	0.0979327
Targets of Zfp524	1	0.456778	0.645049	1.91472e-08	0.157517	0.610015
Targets of Zhx3	1	0.987468	1	0.979902	0.183367	1
Targets of Zic3	1	0.998362	0.746093	6.55311e-06	0.759985	0.668064
Targets of Npas2	9.93820368662539e-316	1.58086e-52	1.29e-16	6.22489e-88	8.88881e-06	0.0979327
Targets of Alx1	NA	1	1	NA	1	1
Targets of Arid3a	NA	1	1	NA	1	1
Targets of Barhl1	NA	1	1	NA	1	1
Targets of Batf	NA	1	1	NA	1	1
Targets of Batf2	NA	1	1	NA	1	1
Targets of Batf3	NA	1	1	NA	1	1
Targets of Bsx	NA	1	1	NA	1	1
Targets of Cux2	NA	1	1	NA	1	1
Targets of Dlx3	NA	1	1	NA	1	1
Targets of Dmbx1	NA	1	1	NA	1	1
Targets of Dmrta2	NA	1	1	NA	1	1
Targets of Dnmt3b	NA	1	1	NA	1	1
Targets of Dnmt3l	NA	1	1	NA	1	1
Targets of Duxbl1	NA	1	1	NA	1	1
Targets of En1	NA	1	1	NA	1	1
Targets of Fosl1	NA	1	1	NA	1	1
Targets of Foxp3	NA	1	1	NA	1	1
Targets of Foxq1	NA	1	1	NA	1	1
Targets of Grhl2	NA	1	1	NA	1	1
Targets of Gsx1	NA	1	1	NA	1	1
Targets of Gsx2	NA	1	1	NA	1	1
Targets of Gzf1	NA	1	1	NA	1	1
Targets of Hoxa7	NA	1	1	NA	1	1
Targets of Hoxd1	NA	1	1	NA	1	1
Targets of Hoxd3	NA	1	1	NA	1	1
Targets of Irx5	NA	1	1	NA	1	1
Targets of Isl2	NA	1	1	NA	1	1
Targets of Isx	NA	1	1	NA	1	1
Targets of Lbx2	NA	1	1	NA	1	1
Targets of Lhx1	NA	1	1	NA	1	1
Targets of Lhx3	NA	1	1	NA	1	1
Targets of Lmx1b	NA	1	1	NA	1	1
Targets of Ltf	NA	1	1	NA	1	1
Targets of Msx3	NA	1	1	NA	1	1
Targets of Nkx1-2	NA	1	1	NA	1	1
Targets of Nkx6-1	NA	1	1	NA	1	1
Targets of Nobox	NA	1	1	NA	1	1
Targets of Onecut1	NA	1	1	NA	1	1
Targets of Onecut3	NA	1	1	NA	1	1
Targets of Otp	NA	1	1	NA	1	1
Targets of Pax7	NA	1	1	NA	1	1
Targets of Phox2a	NA	1	1	NA	1	1
Targets of Pou1f1	NA	1	1	NA	1	1
Targets of Pou4f3	NA	1	1	NA	1	1
Targets of Prrx2	NA	1	1	NA	1	1
Targets of Prrxl1	NA	1	1	NA	1	1
Targets of Ptf1a	NA	1	1	NA	1	1
Targets of Rax	NA	1	1	NA	1	1
Targets of Satb2	NA	1	1	NA	1	1
Targets of Sh2d1a	NA	1	1	NA	1	1
Targets of Shox2	NA	1	1	NA	1	1
Targets of Sox15	NA	1	1	NA	1	1
Targets of Sox30	NA	1	1	NA	1	1
Targets of T	NA	1	1	NA	1	1
Targets of Tbx19	NA	1	1	NA	1	1
Targets of Uncx	NA	1	1	NA	1	1
Targets of Vax1	NA	1	1	NA	1	1
Targets of Vax2	NA	1	1	NA	1	1

## Sheet: human-mouse meta-analysis
									Enrichment for Down-Regulated Genes					Enrichment for Up-Regulated Genes					26	177	140
Module		Mouse	Human Post-mortem	Mouse	Human Post-mortem				Mouse Striatum (RNA-seq)	Mouse Striatum (microarray meta-analysis)	Mouse Striatum (Proteomics)	Human post-mortem	NSCs	Mouse Striatum (RNA-seq)	Mouse Striatum (microarray meta-analysis)	Mouse Striatum (Proteomics)	Human post-mortem	NSCs	p < 0.05 in Allelic Series and NSCs	p<1e-6 in allelic series	p<0.05 in NSCs
HGNC Symbol	MGI Symbol	p-value	p-value	p-value	p-value			Module	p-value	p-value	p-value	p-value	p-value	p-value	p-value	p-value	p-value	p-value	logical	logical	logical
Targets of ERF	Targets of Erf	2.79643e-264	0.995431	0.00372108	0.82182			Targets of Erf	2.79643e-264	6.27874e-16	3.66e-09	0.995431	0.978293	0.00372108	0.000192307	0.0374271	0.82182	0.67558	FALSE	TRUE	FALSE
Targets of VEZF1	Targets of Vezf1	3.43733e-219	2.30227e-17	1.19762e-139	2.01601e-27			Targets of Mafa	1.45132e-253	1.42237e-19	4.06e-10	#N/A	#N/A	1.6701e-177	2.69753e-14	0.0304213	#N/A	#N/A	#N/A	TRUE	#N/A
Targets of RXRG	Targets of Rxrg	1.18184e-213	4.29803e-54	1.64111e-133	0.278461			Targets of Ascl1	4.95627e-10	0.938286	0.974461	1.31225e-08	1.26569e-05	0.0121753	0.527901	0.267876	4.08434e-19	0.232301	TRUE	TRUE	TRUE
Targets of UBP1	Targets of Ubp1	1.08396e-204	1.68018e-12	0.999753	0.772721			Targets of Klf11	0.00468146	0.451502	0.572295	6.88494e-37	0.000495336	1	0.964121	1	0.0115992	0.845484	FALSE	FALSE	TRUE
Targets of GLI3	Targets of Gli3	1.2612e-191	1.94819e-17	0	0.152274			Targets of Ubp1	1.08396e-204	5.86492e-11	0.00914488	1.68018e-12	0.143501	0.999753	0.772653	0.265533	0.772721	0.627543	FALSE	TRUE	FALSE
Targets of KLF16	Targets of Klf16	2.32147e-186	2.37998e-63	1.73319e-34	0.0758258			Targets of Rxrg	1.18184e-213	5.41138e-30	6.96e-15	4.29803e-54	0.00279672	1.64111e-133	4.45966e-13	0.531574	0.278461	3.80624e-07	TRUE	TRUE	TRUE
Targets of FOXO1	Targets of Foxo1	4.58597e-160	0.491435	9.77387e-91	0.0415336			Targets of Rarb	5.02026e-55	2.66483e-15	0.0010016	6.27652e-24	0.00282146	4.72298e-06	0.0151217	1	4.90905e-14	0.809043	TRUE	TRUE	TRUE
Targets of SMAD3	Targets of Smad3	4.691e-159	0.0105074	0.0263172	0.000220186			Targets of Klf16	2.32147e-186	2.34057e-26	3.84e-12	2.37998e-63	0.00317714	1.73319e-34	1.82377e-06	0.0561688	0.0758258	0.667219	TRUE	TRUE	TRUE
Targets of LMO2	Targets of Lmo2	4.3643e-156	0.977338	6.94169e-59	0.960798			Targets of Smad3	4.691e-159	1.23752e-12	5.2e-11	0.0105074	0.83327	0.0263172	0.0616918	0.273554	0.000220186	0.595836	FALSE	TRUE	FALSE
Targets of MXD1	Targets of Mxd1	2.9558e-129	0.999999	4.94878e-32	0.0795545			Targets of Lmo2	4.3643e-156	2.24194e-24	0.000930797	0.977338	0.696241	6.94169e-59	2.87289e-05	0.330932	0.960798	0.557763	FALSE	TRUE	FALSE
Targets of MYBL2	Targets of Mybl2	3.99406e-120	0.975092	1.95091e-12	0.350067			Targets of Mxd1	2.9558e-129	1.63402e-13	0.0204875	0.999999	0.411279	4.94878e-32	0.00676019	0.0727476	0.0795545	0.245858	FALSE	TRUE	FALSE
Targets of RXRB	Targets of Rxrb	1.41116e-102	1	1	0.997412			Targets of Mybl2	3.99406e-120	1.32136e-05	0.0320397	0.975092	0.973353	1.95091e-12	0.0810308	0.675989	0.350067	0.0764406	FALSE	TRUE	FALSE
Targets of TNFRSF25	Targets of Tnfrsf25	1.37641e-100	0.983456	9.91359e-26	0.968631			Targets of Rxrb	1.41116e-102	2.30557e-12	6.17e-06	1	0.863091	1	0.457681	0.847191	0.997412	0.990636	FALSE	TRUE	FALSE
Targets of RUNX2	Targets of Runx2	4.94122e-94	0.533557	3.82563e-301	0.734372			Targets of Tnfrsf25	1.37641e-100	4.69416e-10	0.0923597	0.983456	0.170063	9.91359e-26	0.000264212	0.495939	0.968631	0.828293	FALSE	TRUE	FALSE
Targets of GLIS1	Targets of Glis1	5.1213e-82	0.197907	0.841845	0.000172189			Targets of Runx2	4.94122e-94	1.03657e-23	1.64e-06	0.533557	0.641832	3.82563e-301	7.49292e-20	0.406024	0.734372	0.488907	FALSE	TRUE	FALSE
Targets of RFX2	Targets of Rfx2	4.31356e-80	0.00279998	1.35526e-34	0.242148			Targets of Glis1	5.1213e-82	3.27888e-08	0.62917	0.197907	0.878587	0.841845	0.988429	1	0.000172189	0.53961	FALSE	TRUE	FALSE
Targets of IRF2	Targets of Irf2	2.9246e-61	1.46778e-76	5.85002e-49	1.29591e-08			Targets of Rfx2	4.31356e-80	2.45375e-05	1.83e-05	0.00279998	0.196569	1.35526e-34	0.0292382	0.419927	0.242148	0.563954	FALSE	TRUE	FALSE
Targets of TEF	Targets of Tef	1.96371e-55	0.0102748	0.999878	1.32694e-12			Targets of D7Ertd443e	6.34869e-75	7.32467e-10	0.923233	#N/A	#N/A	5.03064e-07	0.395946	0.326291	#N/A	#N/A	#N/A	TRUE	#N/A
Targets of RARB	Targets of Rarb	5.02026e-55	6.27652e-24	4.72298e-06	4.90905e-14			Targets of Irf2	2.9246e-61	1.46481e-10	3.55e-07	1.46778e-76	0.163324	5.85002e-49	2.47473e-09	0.406024	1.29591e-08	0.192032	FALSE	TRUE	FALSE
Targets of PKNOX1	Targets of Pknox1	5.73561e-48	0.692953	0.00419587	0.915476			Targets of Tef	1.96371e-55	2.08687e-06	0.00206004	0.0102748	0.587596	0.999878	0.995765	0.40115	1.32694e-12	0.0297711	FALSE	TRUE	TRUE
Targets of TCF7	Targets of Tcf7	1.90841e-47	9.20993e-101	1.08642e-54	0.999888			Targets of Emx2	0.998488	0.16645	1	0.795586	0.00622299	0.0401518	0.746376	1	0.000553324	0.0137409	FALSE	FALSE	TRUE
Targets of HEY1	Targets of Hey1	2.42924e-37	7.66576e-142	0.999787	0.702512			Targets of Pknox1	5.73561e-48	4.0491e-10	0.484701	0.692953	0.377642	0.00419587	0.151218	0.798735	0.915476	0.531616	FALSE	TRUE	FALSE
Targets of ID4	Targets of Id4	1.30768e-36	0.997345	1.01153e-36	0.149513			Targets of Patz1	9.47585e-35	0.341545	0.520592	1	0.00851379	0.999995	0.999913	1	0.0588621	0.658761	TRUE	TRUE	TRUE
Targets of CEBPA	Targets of Cebpa	1.6506e-36	0.999411	3.07554e-11	0.861786			Targets of Egr2	1.20219e-44	5.58618e-06	0.00581583	#N/A	#N/A	1.74731e-27	0.00508653	0.239803	#N/A	#N/A	#N/A	TRUE	#N/A
Targets of DBP	Targets of Dbp	2.13129e-36	0.000609957	0.433808	3.97759e-05			Targets of Wt1	3.46079e-43	5.42032e-10	0.0750859	#N/A	#N/A	0	5.95124e-83	0.0304027	#N/A	#N/A	#N/A	TRUE	#N/A
Targets of PATZ1	Targets of Patz1	9.47585e-35	1	0.999995	0.0588621			Targets of Hey1	2.42924e-37	3.21343e-08	0.183603	7.66576e-142	0.77194	0.999787	0.260674	0.839992	0.702512	0.00756156	FALSE	TRUE	TRUE
Targets of POU2F2	Targets of Pou2f2	1.29845e-31	1	3.20975e-11	0.831954			Targets of Id4	1.30768e-36	1.01597e-07	0.0316054	0.997345	0.769368	1.01153e-36	3.88798e-05	1	0.149513	0.835278	FALSE	TRUE	FALSE
Targets of THRB	Targets of Thrb	1.50184e-31	1.17898e-13	0.937476	0.00298724			Targets of Cebpa	1.6506e-36	5.88573e-05	0.358716	0.999411	0.504131	3.07554e-11	0.518053	1	0.861786	0.692513	FALSE	TRUE	FALSE
Targets of STAT6	Targets of Stat6	2.87317e-30	0.970728	0.24254	0.762859			Targets of Dbp	2.13129e-36	0.0046873	0.000543242	0.000609957	0.81866	0.433808	0.954679	1	3.97759e-05	0.178537	FALSE	TRUE	FALSE
Targets of NPAS3	Targets of Npas3	1.93794e-27	1.70192e-26	0.0520598	1.78077e-11			Targets of Hif1a	0.918397	0.967688	0.191006	0.999999	0.0139213	2.96833e-05	1.87605e-15	0.906359	1.83736e-09	0.000190168	FALSE	FALSE	TRUE
Targets of KLF12	Targets of Klf12	6.60052e-25	1	1	0.783582			Targets of Pou2f2	1.29845e-31	0.359889	0.297838	1	0.504131	3.20975e-11	0.0384368	1	0.831954	0.885268	FALSE	TRUE	FALSE
Targets of ZNF76	Targets of Zfp523	1.30589e-24	0.995474	1	0.966855			Targets of Thrb	1.50184e-31	4.63449e-11	0.0314217	1.17898e-13	0.129779	0.937476	0.119885	0.239217	0.00298724	0.0782226	FALSE	TRUE	FALSE
Targets of NFYA	Targets of Nfya	1.77994e-24	0.987959	5.13292e-118	0.999972			Targets of Stat6	2.87317e-30	1.54783e-07	0.122677	0.970728	0.191671	0.24254	0.128855	0.220675	0.762859	0.929314	FALSE	TRUE	FALSE
Targets of MEIS2	Targets of Meis2	9.929e-21	4.12545e-52	0.079392	0.97069			Targets of Nf1	1.21875e-29	0.00019904	0.00239997	#N/A	#N/A	2.54604e-05	0.293519	0.381355	#N/A	#N/A	#N/A	TRUE	#N/A
Targets of RARA	Targets of Rara	1.16482e-20	0.473618	0.0460125	0.997943			Targets of Npas3	1.93794e-27	1.2128e-07	2.91e-06	1.70192e-26	0.310674	0.0520598	0.778173	0.770673	1.78077e-11	0.101292	FALSE	TRUE	FALSE
Targets of TCF12	Targets of Tcf12	1.20542e-19	7.60861e-08	3.77851e-259	4.048e-54			Targets of Klf12	6.60052e-25	0.578166	0.983361	1	0.062061	1	0.146617	0.900082	0.783582	0.94843	FALSE	TRUE	FALSE
Targets of ZNF521	Targets of Zfp521	3.97283e-19	0.138805	6.46096e-18	6.42422e-14			Targets of Zfp523	1.30589e-24	0.00248378	0.00390342	#N/A	#N/A	1	0.956779	0.836807	#N/A	#N/A	#N/A	TRUE	#N/A
Targets of ZBTB7C	Targets of Zbtb7c	5.28731e-19	0.950544	1.37548e-135	0.999916			Targets of Nfya	1.77994e-24	0.000255423	0.874085	0.987959	0.227005	5.13292e-118	6.14596e-17	0.0769892	0.999972	0.956442	FALSE	TRUE	FALSE
Targets of SRF	Targets of Srf	1.55798e-18	0.779266	0.9508	0.848922			Targets of Meis2	9.929e-21	1.28679e-07	0.191672	4.12545e-52	0.736696	0.079392	0.0750319	0.13382	0.97069	0.00022642	FALSE	TRUE	TRUE
Targets of STAT4	Targets of Stat4	1.7548e-18	1.15884e-73	1	0.00015409			Targets of Rara	1.16482e-20	0.000285065	0.00599374	0.473618	0.183335	0.0460125	0.316701	0.462677	0.997943	0.604878	FALSE	TRUE	FALSE
Targets of RFX4	Targets of Rfx4	2.9189e-18	6.82172e-11	0.0258592	6.76308e-24			Targets of Gli3	1.2612e-191	4.16846e-19	0.000146723	1.94819e-17	0.0227244	0	3.63006e-57	0.373161	0.152274	0.00710296	TRUE	TRUE	TRUE
Targets of TEAD3	Targets of Tead3	3.54838e-17	0.917993	7.46778e-12	0.995783			Targets of Zfp521	3.97283e-19	0.423531	0.0210871	#N/A	#N/A	6.46096e-18	0.465266	1	#N/A	#N/A	#N/A	TRUE	#N/A
Targets of IKZF3	Targets of Ikzf3	2.47233e-16	0.999975	0.890011	0.913355			Targets of Zbtb7c	5.28731e-19	0.0657037	2.57e-06	0.950544	0.123001	1.37548e-135	1.73322e-20	0.170886	0.999916	1	FALSE	TRUE	FALSE
Targets of EBF4	Targets of Ebf4	1.1066e-13	0.999992	3.90547e-13	0.717679			Targets of Srf	1.55798e-18	0.00532984	0.0951571	0.779266	0.851594	0.9508	0.869835	1	0.848922	0.0652953	FALSE	TRUE	FALSE
Targets of MYB	Targets of Myb	5.5819e-13	0.948901	0.773724	0.460525			Targets of Stat4	1.7548e-18	0.10131	0.671614	1.15884e-73	0.924011	1	0.696015	1	0.00015409	0.00127001	FALSE	TRUE	TRUE
Targets of ELK1	Targets of Elk1	5.76661e-13	0.999995	7.59752e-06	3.917e-12			Targets of Rfx4	2.9189e-18	0.000106111	0.904136	6.82172e-11	0.0291359	0.0258592	0.216812	1	6.76308e-24	0.0592226	TRUE	TRUE	TRUE
Targets of IRF3	Targets of Irf3	1.0899e-12	0.0834536	1.18932e-20	2.09936e-60			Targets of Pax6	0.00886762	0.034198	0.144636	0.999985	0.0374697	5.03017e-97	2.38674e-08	0.00125898	8.013e-53	0.0100159	TRUE	TRUE	TRUE
Targets of AR	Targets of Ar	1.98057e-12	1	0.570061	0.766976			Targets of Mzf1	1.48328e-16	0.0828567	0.0764341	#N/A	#N/A	1	0.230696	1	#N/A	#N/A	#N/A	TRUE	#N/A
Targets of CTCF	Targets of Ctcf	4.15276e-12	0.999095	1	0.500291			Targets of Ikzf3	2.47233e-16	0.0446176	0.535609	0.999975	0.893766	0.890011	0.618576	1	0.913355	0.996048	FALSE	TRUE	FALSE
Targets of NR3C2	Targets of Nr3c2	8.12416e-12	1	2.92892e-21	0.742292			Targets of Ebf4	1.1066e-13	0.574108	0.94294	0.999992	0.0782656	3.90547e-13	0.952875	0.822273	0.717679	0.90389	FALSE	TRUE	FALSE
Targets of CREB3L2	Targets of Creb3l2	3.58031e-11	1.07009e-05	0.999964	4.49662e-05			Targets of Myb	5.5819e-13	0.999732	0.275114	0.948901	0.327761	0.773724	0.997783	1	0.460525	0.998405	FALSE	TRUE	FALSE
Targets of MYBL1	Targets of Mybl1	3.65157e-11	0.660578	2.60888e-19	0.986221			Targets of Elk1	5.76661e-13	9.1677e-05	0.0650981	0.999995	0.465506	7.59752e-06	0.0668307	0.283491	3.917e-12	0.626078	FALSE	TRUE	FALSE
Targets of NHLH1	Targets of Nhlh1	6.15796e-11	0.987454	2.90915e-05	1.55729e-05			Targets of Irf3	1.0899e-12	0.000513348	0.00496176	0.0834536	0.445112	1.18932e-20	0.00196634	0.490876	2.09936e-60	0.0501787	FALSE	TRUE	FALSE
Targets of RFX1	Targets of Rfx1	8.23956e-11	0.999985	1	0.610466			Targets of Ar	1.98057e-12	0.00556821	0.553353	1	0.679133	0.570061	0.000660136	1	0.766976	0.994477	FALSE	TRUE	FALSE
Targets of PLAG1	Targets of Plag1	1.01358e-10	0.999999	3.42637e-29	5.22851e-11			Targets of Zbed6	3.23593e-12	0.128225	0.977198	#N/A	#N/A	1	0.0293994	0.0693787	#N/A	#N/A	#N/A	TRUE	#N/A
Targets of CXXC1	Targets of Cxxc1	2.07606e-10	0.0715511	0.780742	0.843385			Targets of Ctcf	4.15276e-12	0.0213305	0.482903	0.999095	0.941445	1	0.918354	0.849189	0.500291	0.223823	FALSE	TRUE	FALSE
Targets of HES6	Targets of Hes6	2.7453e-10	0.0750772	6.01249e-120	6.84938e-41			Targets of Tead3	3.54838e-17	0.253415	0.297838	0.917993	0.038668	7.46778e-12	0.1001	1	0.995783	0.553998	TRUE	TRUE	TRUE
Targets of ASCL1	Targets of Ascl1	4.95627e-10	1.31225e-08	0.0121753	4.08434e-19			Targets of Creb3l2	3.58031e-11	7.41583e-07	0.197113	1.07009e-05	0.158023	0.999964	0.000668273	1	4.49662e-05	0.224225	FALSE	TRUE	FALSE
Targets of MEIS1	Targets of Meis1	4.975e-10	1	1.06469e-48	0.0528427			Targets of Mybl1	3.65157e-11	0.238509	0.474205	0.660578	0.0751074	2.60888e-19	2.76937e-05	0.636685	0.986221	0.997248	FALSE	TRUE	FALSE
Targets of NFE2L3	Targets of Nfe2l3	7.47032e-10	0.999992	1.76705e-177	0.999842			Targets of Nhlh1	6.15796e-11	0.219482	0.794745	0.987454	0.691646	2.90915e-05	0.979519	1	1.55729e-05	0.67558	FALSE	TRUE	FALSE
Targets of ZBTB42	Targets of Zbtb42	8.13361e-10	0.561048	0.998958	0.620818			Targets of Rfx1	8.23956e-11	0.590265	0.00927917	0.999985	0.346702	1	0.465554	1	0.610466	0.996077	FALSE	TRUE	FALSE
Targets of ESR1	Targets of Esr1	1.01801e-09	0.989405	9.59058e-27	1			Targets of Plag1	1.01358e-10	0.00149227	0.9391	0.999999	0.609051	3.42637e-29	2.37345e-05	0.877438	5.22851e-11	0.612004	FALSE	TRUE	FALSE
Targets of SOX3	Targets of Sox3	1.05999e-09	0.000164278	0.411649	2.1894e-06			Targets of Cxxc1	2.07606e-10	0.173552	0.545996	0.0715511	0.99956	0.780742	0.341644	0.198114	0.843385	0.941445	FALSE	TRUE	FALSE
Targets of TFAP2D	Targets of Tfap2d	1.06183e-09	0.999999	2.53062e-29	0.998405			Targets of Hes6	2.7453e-10	1.58641e-05	0.0393022	0.0750772	0.0882481	6.01249e-120	1.37215e-15	0.112429	6.84938e-41	0.297431	FALSE	TRUE	FALSE
Targets of ESR2	Targets of Esr2	1.30437e-09	1	0.919982	0.999459			Targets of Foxg1	0.0102834	0.0408991	1	3.3304e-36	0.0444662	0.92516	0.840138	1	0.356207	0.000115017	FALSE	FALSE	TRUE
Targets of IRF4	Targets of Irf4	3.47914e-09	0.999512	0.99992	0.999998			Targets of Meis1	4.975e-10	0.087386	0.193229	1	0.154837	1.06469e-48	0.00336924	0.214246	0.0528427	0.340964	FALSE	TRUE	FALSE
Targets of SMAD5	Targets of Smad5	6.05941e-09	0.0255744	0.250453	1.08151e-21			Targets of Nfe2l3	7.47032e-10	0.00138461	7.85e-05	0.999992	0.177272	1.76705e-177	2.70954e-19	0.0483162	0.999842	0.995649	FALSE	TRUE	FALSE
Targets of SMAD1	Targets of Smad1	7.59167e-09	0.999705	1.21266e-06	1.31973e-14			Targets of Zbtb42	8.13361e-10	0.00387129	0.417847	0.561048	0.468534	0.998958	0.996176	1	0.620818	0.81188	FALSE	TRUE	FALSE
Targets of BHLHE22	Targets of Bhlhe22	8.50657e-09	0.999179	9.82974e-26	0.817871			Targets of Esr1	1.01801e-09	0.997788	0.962769	0.989405	0.205044	9.59058e-27	1.28171e-05	0.761533	1	0.997789	FALSE	TRUE	FALSE
Targets of EGR1	Targets of Egr1	9.11426e-09	0.552687	5.62969e-06	0.0134667			Targets of Sox3	1.05999e-09	0.00057798	1	0.000164278	0.971453	0.411649	0.809743	0.455772	2.1894e-06	0.00865877	FALSE	TRUE	TRUE
Targets of ARNTL2	Targets of Arntl2	9.53978e-09	0.981736	3.08874e-10	0.999998			Targets of Tfap2d	1.06183e-09	0.994697	0.900553	0.999999	0.150697	2.53062e-29	0.00805467	1	0.998405	0.997354	FALSE	TRUE	FALSE
Targets of NEUROD2	Targets of Neurod2	1.02704e-08	0.999986	2.43081e-30	0.985923			Targets of Esr2	1.30437e-09	0.996863	1	1	0.863902	0.919982	0.999996	0.284512	0.999459	0.767884	FALSE	TRUE	FALSE
Targets of EGR3	Targets of Egr3	1.27443e-08	8.29265e-190	4.04357e-121	0.961068			Targets of Irf4	3.47914e-09	0.323364	0.603642	0.999512	0.999994	0.99992	0.766871	1	0.999998	0.443469	FALSE	TRUE	FALSE
Targets of NR2F1	Targets of Nr2f1	2.75867e-08	0.489915	1.08795e-34	1.16059e-23			Targets of Smad5	6.05941e-09	0.00566179	0.994958	0.0255744	0.151805	0.250453	0.567974	0.0269817	1.08151e-21	0.363409	FALSE	TRUE	FALSE
Targets of REST	Targets of Rest	3.47322e-08	2.2694e-18	0.992564	0.999899			Targets of Smad1	7.59167e-09	0.473413	0.225028	0.999705	0.686535	1.21266e-06	0.0262308	1	1.31973e-14	0.174064	FALSE	TRUE	FALSE
Targets of NFIB	Targets of Nfib	6.31176e-08	0.94628	0.0627134	4.88329e-07			Targets of Bhlhe22	8.50657e-09	0.99922	0.594303	0.999179	0.755518	9.82974e-26	0.514178	0.323969	0.817871	0.788595	FALSE	TRUE	FALSE
Targets of EBF2	Targets of Ebf2	1.13127e-07	5.69321e-06	0.418137	0.0946544			Targets of Egr1	9.11426e-09	0.000689876	0.0551104	0.552687	0.272959	5.62969e-06	0.63372	1	0.0134667	0.903195	FALSE	TRUE	FALSE
Targets of POU2F1	Targets of Pou2f1	1.33846e-07	0.0422152	0.999996	2.11165e-24			Targets of Arntl2	9.53978e-09	0.203809	0.122228	0.981736	0.295589	3.08874e-10	0.00483753	0.527189	0.999998	0.10695	FALSE	TRUE	FALSE
Targets of NFAT5	Targets of Nfat5	3.41714e-07	1	0.99989	0.249873			Targets of Neurod2	1.02704e-08	0.635296	0.914178	0.999986	0.594961	2.43081e-30	0.0130352	0.682746	0.985923	0.961652	FALSE	TRUE	FALSE
Targets of E2F3	Targets of E2f3	3.55433e-07	2.54131e-13	1.8731e-20	0.228397			Targets of Sox6	0.273581	0.00146668	0.978938	5.09659e-09	0.0698136	1.94561e-13	0.648224	0.475073	0.000495399	0.0192074	TRUE	TRUE	TRUE
Targets of HIC2	Targets of Hic2	4.67174e-07	4.52929e-06	1	0.271218			Targets of E2f3	3.55433e-07	0.686702	0.935994	2.54131e-13	0.0819762	1.8731e-20	6.32777e-14	0.776629	0.228397	0.0448972	TRUE	TRUE	TRUE
Targets of POU6F2	Targets of Pou6f2	7.93003e-07	0.999921	0.00115573	0.99793			Targets of Rest	3.47322e-08	0.996086	0.791937	2.2694e-18	0.197525	0.992564	0.156595	1	0.999899	0.316946	FALSE	TRUE	FALSE
Targets of RFC5	Targets of Rfc5	1.49787e-06	0.980095	0.000398889	0.276688			Targets of Nfib	6.31176e-08	0.408672	0.704748	0.94628	0.0811461	0.0627134	0.922297	0.643644	4.88329e-07	0.259562	FALSE	TRUE	FALSE
Targets of HINFP	Targets of Hinfp	3.19646e-06	0.0890181	3.6943e-10	0.829094			Targets of Ebf2	1.13127e-07	0.848231	0.629677	5.69321e-06	0.234969	0.418137	0.988253	1	0.0946544	0.736581	FALSE	TRUE	FALSE
Targets of SNAPC4	Targets of Snapc4	3.29781e-06	0.886881	0.592263	0.522714			Targets of Pou2f1	1.33846e-07	0.856158	1	0.0422152	0.210244	0.999996	0.98601	1	2.11165e-24	0.0652953	FALSE	TRUE	FALSE
Targets of KLF8	Targets of Klf8	4.1613e-06	0.961394	3.58317e-281	0.616711			Targets of Nfat5	3.41714e-07	0.000334399	0.880711	1	0.940549	0.99989	0.614586	0.0804299	0.249873	0.0873784	FALSE	TRUE	FALSE
Targets of E2F7	Targets of E2f7	4.46679e-06	0.994706	0.0016364	0.974418			Targets of Srebf2	0.00245409	0.116977	0.955174	7.2931e-10	0.257644	0.000336382	0.0989072	0.942076	0.95615	0.0193369	FALSE	FALSE	TRUE
Targets of ZBTB49	Targets of Zbtb49	6.99891e-06	1	0.487173	1			Targets of Hic2	4.67174e-07	0.962096	0.270382	4.52929e-06	0.51411	1	0.339463	1	0.271218	0.355722	FALSE	TRUE	FALSE
Targets of ARNTL	Targets of Arntl	8.94896e-06	0.178387	1	0.13708			Targets of Pou6f2	7.93003e-07	0.222747	1	0.999921	0.999906	0.00115573	0.124729	1	0.99793	0.606591	FALSE	TRUE	FALSE
Targets of SP1	Targets of Sp1	9.18998e-06	6.37437e-29	0.999999	5.75251e-22			Targets of Rfc5	1.49787e-06	0.129972	1	0.980095	0.614909	0.000398889	0.0574081	1	0.276688	0.74747	FALSE	FALSE	FALSE
Targets of BHLHE41	Targets of Bhlhe41	1.37492e-05	0.997432	0.999999	0.501262			Targets of Hinfp	3.19646e-06	0.487126	0.998266	0.0890181	0.328508	3.6943e-10	0.990532	0.911219	0.829094	0.694746	FALSE	TRUE	FALSE
Targets of PLAGL1	Targets of Plagl1	2.12342e-05	0.988525	1.20625e-78	0.671846			Targets of Snapc4	3.29781e-06	0.721027	0.999451	0.886881	0.642306	0.592263	0.996785	0.961905	0.522714	0.199747	FALSE	FALSE	FALSE
Targets of NEUROD6	Targets of Neurod6	2.65321e-05	0.999954	1.67438e-09	0.999697			Targets of Klf8	4.1613e-06	0.97832	0.145466	0.961394	0.215482	3.58317e-281	8.15007e-20	0.124649	0.616711	0.867264	FALSE	TRUE	FALSE
Targets of NFATC2	Targets of Nfatc2	6.01351e-05	1	0.948668	0.729661			Targets of E2f7	4.46679e-06	0.999803	1	0.994706	0.778488	0.0016364	0.997835	1	0.974418	0.671105	FALSE	FALSE	FALSE
Targets of MITF	Targets of Mitf	6.78392e-05	0.908925	0.951048	0.00558681			Targets of Zbtb49	6.99891e-06	0.978989	0.514123	1	NA	0.487173	0.677028	1	1	NA	FALSE	FALSE	FALSE
Targets of PKNOX2	Targets of Pknox2	8.27228e-05	0.776688	0.98507	0.998296			Targets of Arntl	8.94896e-06	0.0238315	0.77319	0.178387	0.538808	1	0.883212	0.684791	0.13708	0.542195	FALSE	FALSE	FALSE
Targets of TCF4	Targets of Tcf4	0.000102638	0.00129839	4.57901e-18	3.64645e-37			Targets of Sp1	9.18998e-06	0.971984	0.960541	6.37437e-29	0.242681	0.999999	0.354632	0.0486113	5.75251e-22	0.339214	FALSE	FALSE	FALSE
Targets of POU3F1	Targets of Pou3f1	0.000271491	1.89109e-05	0.999886	0.00530423			Targets of Bhlhe41	1.37492e-05	0.627382	1	0.997432	0.528981	0.999999	0.982326	1	0.501262	0.272934	FALSE	FALSE	FALSE
Targets of FOXJ3	Targets of Foxj3	0.000289288	1.25162e-09	0.993425	0.998504			Targets of Plagl1	2.12342e-05	0.349986	0.0432234	0.988525	0.907019	1.20625e-78	8.71407e-13	0.00697967	0.671846	0.339052	FALSE	TRUE	FALSE
Targets of FOXJ1	Targets of Foxj1	0.000295764	0.999996	0.000333456	7.1518e-06			Targets of Bhlhe40	2.29456e-05	0.341379	0.441774	#N/A	#N/A	0.632284	0.528915	1	#N/A	#N/A	#N/A	FALSE	#N/A
Targets of RFX3	Targets of Rfx3	0.000337542	0.133984	1	0.117131			Targets of Neurod6	2.65321e-05	0.996684	0.712483	0.999954	0.147246	1.67438e-09	0.0332925	1	0.999697	0.994206	FALSE	TRUE	FALSE
Targets of SOX11	Targets of Sox11	0.000454552	0.831697	4.97875e-92	0.995671			Targets of Nfatc2	6.01351e-05	0.624355	0.0797329	1	0.194983	0.948668	0.177541	0.438934	0.729661	0.900212	FALSE	FALSE	FALSE
Targets of SIM1	Targets of Sim1	0.000481375	0.99864	8.43072e-06	0.9971			Targets of Mitf	6.78392e-05	0.706344	1	0.908925	0.219937	0.951048	0.984705	1	0.00558681	0.0123556	FALSE	FALSE	TRUE
Targets of ATOH8	Targets of Atoh8	0.000935577	2.68906e-28	8.65633e-16	0.93248			Targets of Pknox2	8.27228e-05	0.393029	0.602866	0.776688	0.0582979	0.98507	0.782834	0.328612	0.998296	0.131168	FALSE	FALSE	FALSE
Targets of KLF7	Targets of Klf7	0.00151921	6.0914e-14	0.0366725	0.971145			Targets of Tcf4	0.000102638	0.20165	0.545451	0.00129839	0.252513	4.57901e-18	0.000950669	0.926855	3.64645e-37	0.315011	FALSE	TRUE	FALSE
Targets of RFX7	Targets of Rfx7	0.00161903	1	0.999936	0.746159			Targets of Pou3f1	0.000271491	0.000746139	0.724219	1.89109e-05	0.190221	0.999886	0.598769	1	0.00530423	0.0164333	FALSE	FALSE	TRUE
Targets of JDP2	Targets of Jdp2	0.00197986	0.98861	1.25272e-25	0.00941725			Targets of Foxj3	0.000289288	0.000807682	0.95018	1.25162e-09	0.791454	0.993425	0.790136	1	0.998504	0.271101	FALSE	FALSE	FALSE
Targets of SREBF2	Targets of Srebf2	0.00245409	7.2931e-10	0.000336382	0.95615			Targets of Foxj1	0.000295764	0.999769	0.514637	0.999996	0.14366	0.000333456	0.998731	1	7.1518e-06	0.751318	FALSE	FALSE	FALSE
Targets of PEG10	Targets of Peg10	0.00287535	1.14731e-10	1.79302e-08	0.622906			Targets of Rfx3	0.000337542	0.0796333	0.629299	0.133984	0.988479	1	0.811601	0.354894	0.117131	0.875714	FALSE	FALSE	FALSE
Targets of TBR1	Targets of Tbr1	0.0045802	0.999957	2.4121e-17	0.939351			Targets of Sox11	0.000454552	0.215128	0.332548	0.831697	0.724506	4.97875e-92	6.39106e-09	0.0201117	0.995671	0.243767	FALSE	TRUE	FALSE
Targets of KLF11	Targets of Klf11	0.00468146	6.88494e-37	1	0.0115992			Targets of Sim1	0.000481375	0.752121	0.739459	0.99864	0.916509	8.43072e-06	0.990378	0.524151	0.9971	0.406856	FALSE	FALSE	FALSE
Targets of NKX2-8	Targets of Nkx2-9	0.00520701	0.999988	0.48873	0.987539			Targets of Atoh8	0.000935577	0.988609	0.931378	2.68906e-28	0.14566	8.65633e-16	0.169821	0.527189	0.93248	0.965171	FALSE	TRUE	FALSE
Targets of GMEB1	Targets of Gmeb1	0.00605189	0.881319	0.999989	0.381186			Targets of Klf7	0.00151921	0.538807	0.999992	6.0914e-14	0.688328	0.0366725	0.414613	0.893021	0.971145	0.860813	FALSE	FALSE	FALSE
Targets of DLX6	Targets of Dlx6	0.00618066	0.885837	1	0.0974897			Targets of Rfx7	0.00161903	0.0627327	0.358106	1	0.860828	0.999936	1.20644e-06	0.119281	0.746159	0.996509	FALSE	FALSE	FALSE
Targets of MXD3	Targets of Mxd3	0.00671357	0.999983	1	0.999844			Targets of Jdp2	0.00197986	0.57251	0.00318521	0.98861	0.87193	1.25272e-25	0.191556	1	0.00941725	0.374363	FALSE	TRUE	FALSE
Targets of DLX4	Targets of Dlx4	0.0076396	1	0.903857	0.99954			Targets of Gatad2a	0.00245071	0.00923535	0.120374	#N/A	#N/A	0.999984	0.604679	0.156521	#N/A	#N/A	#N/A	FALSE	#N/A
Targets of NR2E1	Targets of Nr2e1	0.00802247	0.96951	0.999878	0.0163865			Targets of Nr2f1	2.75867e-08	8.67618e-05	0.0578983	0.489915	0.261862	1.08795e-34	0.432698	0.845167	1.16059e-23	0.000264515	TRUE	TRUE	TRUE
Targets of RARG	Targets of Rarg	0.00830564	0.995374	1	0.995389			Targets of Peg10	0.00287535	0.845461	0.306159	1.14731e-10	0.149721	1.79302e-08	0.656759	0.270772	0.622906	0.767424	FALSE	TRUE	FALSE
Targets of ETV4	Targets of Etv4	0.00883216	1.58533e-06	1	0.999563			Targets of Tbr1	0.0045802	0.997892	0.828908	0.999957	0.889176	2.4121e-17	0.403844	1	0.939351	0.971859	FALSE	TRUE	FALSE
Targets of PAX6	Targets of Pax6	0.00886762	0.999985	5.03017e-97	8.013e-53			Targets of Vezf1	3.43733e-219	3.50932e-23	1.64e-15	2.30227e-17	0.265948	1.19762e-139	3.54624e-30	0.00455208	2.01601e-27	0.000236993	TRUE	TRUE	TRUE
Targets of NR2C2	Targets of Nr2c2	0.00886888	0.00108126	2.58821e-05	0.642086			Targets of Nkx2-9	0.00520701	0.0371377	1	#N/A	#N/A	0.48873	0.483833	1	#N/A	#N/A	#N/A	FALSE	#N/A
Targets of FOXG1	Targets of Foxg1	0.0102834	3.3304e-36	0.92516	0.356207			Targets of Klf14	0.00595684	0.596259	0.540767	#N/A	#N/A	2.9572e-104	2.77858e-08	0.668064	#N/A	#N/A	#N/A	TRUE	#N/A
Targets of KLF3	Targets of Klf3	0.0103243	0.96034	0.288648	0.965026			Targets of Gmeb1	0.00605189	0.553405	0.83276	0.881319	NA	0.999989	0.907319	1	0.381186	NA	FALSE	FALSE	FALSE
Targets of STAT2	Targets of Stat2	0.0111696	0.999944	0.994795	0.995923			Targets of Dlx6	0.00618066	0.0162711	0.514123	0.885837	0.999116	1	0.237051	1	0.0974897	0.64625	FALSE	FALSE	FALSE
Targets of ARID3B	Targets of Arid3b	0.012331	0.999033	1.59082e-05	0.879636			Targets of Mxd3	0.00671357	0.269981	0.44356	0.999983	0.985394	1	0.999971	0.151176	0.999844	0.770912	FALSE	FALSE	FALSE
Targets of JUNB	Targets of Junb	0.0128553	0.999981	0.999545	0.444667			Targets of Dlx4	0.0076396	1	1	1	0.825438	0.903857	0.999934	1	0.99954	0.990549	FALSE	FALSE	FALSE
Targets of AEBP2	Targets of Aebp2	0.0145419	0.999925	0.153914	0.709601			Targets of Nr2e1	0.00802247	0.0107987	0.377049	0.96951	0.094422	0.999878	0.994889	1	0.0163865	0.0436934	FALSE	FALSE	TRUE
Targets of GLI1	Targets of Gli1	0.015468	1	0.579757	0.958804			Targets of Rarg	0.00830564	0.0952024	0.0354257	0.995374	0.784001	1	0.778164	0.404952	0.995389	0.67317	FALSE	FALSE	FALSE
Targets of NR1H3	Targets of Nr1h3	0.0158953	0.99026	1.12043e-59	0.0408186			Targets of Etv4	0.00883216	0.593429	0.538426	1.58533e-06	0.870554	1	0.868797	0.816353	0.999563	0.995441	FALSE	FALSE	FALSE
Targets of TP73	Targets of Trp73	0.0185041	0.992191	1.64845e-33	0.997164			Targets of Mef2c	0.80835	0.725599	0.297889	0.023796	0.271391	0.00280939	0.0500595	1	0.999966	0.000331761	FALSE	FALSE	TRUE
Targets of HLF	Targets of Hlf	0.0186685	9.1726e-234	0.8815	0.999792			Targets of Nr2c2	0.00886888	0.154821	0.674691	0.00108126	0.708665	2.58821e-05	0.319455	0.897224	0.642086	0.519838	FALSE	FALSE	FALSE
Targets of OTX1	Targets of Otx1	0.0198858	1	0.702272	0.967249			Targets of Foxp1	0.998294	0.164512	0.292619	0	0.28073	2.16879e-44	9.64209e-14	0.270219	0.965274	2.63802e-06	TRUE	TRUE	TRUE
Targets of DLX2	Targets of Dlx2	0.020414	0.999975	0.999999	0.959566			Targets of Klf3	0.0103243	0.00982741	0.96182	0.96034	0.89744	0.288648	0.970121	0.934735	0.965026	0.43282	FALSE	FALSE	FALSE
Targets of TFAP2B	Targets of Tfap2b	0.0211694	1	0.999849	0.999524			Targets of Stat2	0.0111696	0.403903	0.563509	0.999944	0.963012	0.994795	0.914042	1	0.995923	0.755155	FALSE	FALSE	FALSE
Targets of MYOD1	Targets of Myod1	0.0219108	1	0.590063	0.994875			Targets of Arid3b	0.012331	0.988993	1	0.999033	0.599505	1.59082e-05	0.232569	0.129464	0.879636	0.783047	FALSE	FALSE	FALSE
Targets of TFCP2	Targets of Tfcp2	0.0235067	0.34181	9.31382e-53	0.0843234			Targets of Junb	0.0128553	0.0762956	0.480029	0.999981	0.42009	0.999545	0.958998	1	0.444667	0.0452768	FALSE	FALSE	TRUE
Targets of POU6F1	Targets of Pou6f1	0.0246492	0.00122443	1	0.0264629			Targets of Aebp2	0.0145419	0.609995	0.135376	0.999925	0.727543	0.153914	0.176632	1	0.709601	0.308925	FALSE	FALSE	FALSE
Targets of ZNF536	Targets of Zfp536	0.0321574	0.999997	0.999994	0.0105458			Targets of Gli1	0.015468	0.899183	0.984988	1	0.318109	0.579757	0.897725	0.690849	0.958804	0.80368	FALSE	FALSE	FALSE
Targets of E2F1	Targets of E2f1	0.0455126	0.927411	3.55074e-07	0.976908			Targets of Nr1h3	0.0158953	0.214624	0.0409711	0.99026	0.282499	1.12043e-59	7.63363e-07	0.672325	0.0408186	0.120034	FALSE	TRUE	FALSE
Targets of TFCP2L1	Targets of Tfcp2l1	0.0501864	0.794368	1	0.00255312			Targets of Trp73	0.0185041	0.999961	0.956633	#N/A	#N/A	1.64845e-33	0.999995	1	#N/A	#N/A	#N/A	TRUE	#N/A
Targets of PTEN	Targets of Pten	0.0599062	0.831222	0.985832	0.174848			Targets of Hlf	0.0186685	0.00244021	0.441774	9.1726e-234	0.969658	0.8815	0.365256	0.345362	0.999792	8.84896e-10	FALSE	FALSE	TRUE
Targets of SOX12	Targets of Sox12	0.0660413	0.646848	1	0.975521			Targets of Otx1	0.0198858	0.691689	1	1	0.662346	0.702272	0.976181	1	0.967249	0.801044	FALSE	FALSE	FALSE
Targets of RREB1	Targets of Rreb1	0.0677289	2.59297e-12	1.73474e-09	0.0101554			Targets of Dlx2	0.020414	0.903363	1	0.999975	0.640738	0.999999	1	1	0.959566	0.512225	FALSE	FALSE	FALSE
Targets of HES5	Targets of Hes5	0.0679462	0.965645	1	0.300759			Targets of Tfap2b	0.0211694	0.783447	0.404551	1	0.976946	0.999849	0.99846	1	0.999524	0.00364439	FALSE	FALSE	TRUE
Targets of MYCN	Targets of Mycn	0.0859641	0.821612	0.976108	0.997203			Targets of Myod1	0.0219108	0.999999	0.377049	1	0.733883	0.590063	0.314912	1	0.994875	0.999912	FALSE	FALSE	FALSE
Targets of POLR3A	Targets of Polr3a	0.0909317	0.225192	8.21e-59	0.998232			Targets of Tfcp2	0.0235067	0.160346	0.414544	0.34181	0.175784	9.31382e-53	7.4288e-17	0.235139	0.0843234	0.507853	FALSE	TRUE	FALSE
Targets of ETV3	Targets of Etv3	0.0920411	0.999856	9.51412e-05	0.298427			Targets of Pou6f1	0.0246492	0.948981	1	0.00122443	0.37681	1	0.0347717	1	0.0264629	0.024883	FALSE	FALSE	TRUE
Targets of CLOCK	Targets of Clock	0.114004	0.465965	0.637697	0.998601			Targets of Zfp536	0.0321574	0.81077	0.980318	#N/A	#N/A	0.999994	0.0373951	0.237845	#N/A	#N/A	#N/A	FALSE	#N/A
Targets of IRF9	Targets of Irf9	0.133229	0.433187	1	4.85364e-36			Targets of Kat5	0.0392117	0.946744	0.174564	#N/A	#N/A	1.3112e-87	1.11166e-25	0.871368	#N/A	#N/A	#N/A	TRUE	#N/A
Targets of MECP2	Targets of Mecp2	0.144148	0.837664	0.488478	0.991267			Targets of Mef2b	0.0427887	0.10164	1	#N/A	#N/A	1	0.886345	1	#N/A	#N/A	#N/A	FALSE	#N/A
Targets of CREB3L4	Targets of Creb3l4	0.148615	0.018448	1	0.207318			Targets of E2f1	0.0455126	0.89114	0.895243	0.927411	0.443518	3.55074e-07	0.747582	0.773642	0.976908	0.962943	FALSE	TRUE	FALSE
Targets of IRF8	Targets of Irf8	0.157016	1	1	0.257795			Targets of Tfcp2l1	0.0501864	0.424072	0.934452	0.794368	0.195997	1	0.983073	1	0.00255312	0.101964	FALSE	FALSE	FALSE
Targets of MNT	Targets of Mnt	0.159631	0.996966	0.011581	0.602127			Targets of Pten	0.0599062	0.979483	0.799361	0.831222	0.739366	0.985832	0.0979856	1	0.174848	0.808553	FALSE	FALSE	FALSE
Targets of AHRR	Targets of Ahrr	0.164855	0.90878	6.10466e-234	0.997049			Targets of Sox12	0.0660413	0.336461	0.10572	0.646848	0.669788	1	0.984149	1	0.975521	0.35575	FALSE	FALSE	FALSE
Targets of NPAS1	Targets of Npas1	0.17949	0.999989	0.896468	0.734726			Targets of Rreb1	0.0677289	0.594102	0.964729	2.59297e-12	0.0911449	1.73474e-09	0.947163	0.676165	0.0101554	0.846799	FALSE	TRUE	FALSE
Targets of MGA	Targets of Mga	0.186369	0.978438	0.999996	0.266984			Targets of Hes5	0.0679462	0.459393	0.131977	0.965645	0.143429	1	0.806742	1	0.300759	0.727676	FALSE	FALSE	FALSE
Targets of SP4	Targets of Sp4	0.197177	0.999946	0.986368	0.740044			Targets of Mycn	0.0859641	0.103888	0.342401	0.821612	0.957979	0.976108	0.985985	1	0.997203	0.938556	FALSE	FALSE	FALSE
Targets of EMX1	Targets of Emx1	0.210595	0.410657	0.281936	1			Targets of Polr3a	0.0909317	0.908901	0.987527	0.225192	0.449074	8.21e-59	2.26237e-12	1	0.998232	0.891337	FALSE	TRUE	FALSE
Targets of ARNT2	Targets of Arnt2	0.215445	0.478462	0.22191	0.824942			Targets of Etv3	0.0920411	0.00821215	0.99428	0.999856	0.878587	9.51412e-05	0.223294	0.803727	0.298427	0.623301	FALSE	FALSE	FALSE
Targets of PBX4	Targets of Pbx4	0.225221	0.08249	1	0.485368			Targets of Clock	0.114004	0.00299273	0.977748	0.465965	0.980461	0.637697	0.89311	0.330458	0.998601	0.015285	FALSE	FALSE	TRUE
Targets of GLIS3	Targets of Glis3	0.235264	0.359514	6.08987e-12	7.11907e-53			Targets of Irf9	0.133229	0.939868	0.561933	0.433187	5.156e-08	1	0.933324	1	4.85364e-36	0.218841	FALSE	FALSE	TRUE
Targets of TAL1	Targets of Tal1	0.250098	0.789316	0.999996	8.15196e-08			Targets of Mecp2	0.144148	0.711208	0.0586448	0.837664	NA	0.488478	0.568893	1	0.991267	NA	FALSE	FALSE	FALSE
Targets of KLF15	Targets of Klf15	0.255663	3.48443e-17	1	0.314176			Targets of Taf1	0.148532	0.0486513	0.680142	#N/A	0.910279	0.616407	0.000127641	0.629593	#N/A	0.669552	FALSE	FALSE	FALSE
Targets of MAF	Targets of Maf	0.260198	1	0.997272	0.968952			Targets of Creb3l4	0.148615	0.988899	1	0.018448	0.356575	1	0.58695	1	0.207318	0.174846	FALSE	FALSE	FALSE
Targets of DLX1	Targets of Dlx1	0.269017	0.684752	0.144787	0.744855			Targets of Irf8	0.157016	0.555902	0.599584	1	0.000719821	1	0.889992	1	0.257795	0.999605	FALSE	FALSE	TRUE
Targets of SOX6	Targets of Sox6	0.273581	5.09659e-09	1.94561e-13	0.000495399			Targets of Mnt	0.159631	0.458948	0.132075	0.996966	0.308766	0.011581	0.0399905	1	0.602127	0.703294	FALSE	FALSE	FALSE
Targets of ZNF398	Targets of Zfp398	0.275456	0.173901	1	0.132329			Targets of Ahrr	0.164855	0.533441	0.563509	0.90878	0.820166	6.10466e-234	4.14129e-21	0.00481118	0.997049	0.972119	FALSE	TRUE	FALSE
Targets of KLF5	Targets of Klf5	0.283105	7.81022e-21	1	0.148992			Targets of Npas1	0.17949	0.71038	0.779644	0.999989	0.296372	0.896468	0.982668	1	0.734726	0.684099	FALSE	FALSE	FALSE
Targets of PROX2	Targets of Prox2	0.295137	0.999129	1	0.891299			Targets of Mga	0.186369	0.40837	0.38739	0.978438	0.706752	0.999996	0.755626	0.315597	0.266984	0.468152	FALSE	FALSE	FALSE
Targets of TFAP2C	Targets of Tfap2c	0.315643	1	0.999962	1			Targets of Sp4	0.197177	0.825191	0.839294	0.999946	0.510499	0.986368	0.716357	0.223994	0.740044	0.838785	FALSE	FALSE	FALSE
Targets of IKZF4	Targets of Ikzf4	0.31655	0.0230308	0.308379	0.281323			Targets of Emx1	0.210595	0.991216	1	0.410657	0.094422	0.281936	0.567705	1	1	0.980195	FALSE	FALSE	FALSE
Targets of ONECUT2	Targets of Onecut2	0.350071	3.3758e-39	0.918687	0.00199349			Targets of Arnt2	0.215445	0.979207	0.84988	0.478462	0.274229	0.22191	0.923876	1	0.824942	0.634943	FALSE	FALSE	FALSE
Targets of EHF	Targets of Ehf	0.359532	0.924369	3.97894e-16	2.1768e-06			Targets of Pbx4	0.225221	0.000290978	0.379046	0.08249	0.15337	1	0.734543	0.466097	0.485368	0.0453608	FALSE	FALSE	TRUE
Targets of STAT5B	Targets of Stat5b	0.372992	0.999993	1.0587e-25	0.844859			Targets of Glis3	0.235264	1	1	0.359514	5.93876e-05	6.08987e-12	0.999985	1	7.11907e-53	0.547521	FALSE	TRUE	TRUE
Targets of POU4F1	Targets of Pou4f1	0.376684	0.993564	0.0873546	0.55709			Targets of Atf6	0.240548	0.386704	0.182472	#N/A	#N/A	3.30581e-15	0.000133156	0.0200512	#N/A	#N/A	#N/A	TRUE	#N/A
Targets of MSC	Targets of Msc	0.379134	0.968163	3.79391e-05	0.913831			Targets of Tal1	0.250098	0.999635	1	0.789316	0.115737	0.999996	0.987165	1	8.15196e-08	0.702211	FALSE	FALSE	FALSE
Targets of REL	Targets of Rel	0.387987	0.99999	1	0.56832			Targets of Klf15	0.255663	0.0232028	0.126914	3.48443e-17	0.819613	1	0.402196	0.491615	0.314176	0.0108627	FALSE	FALSE	TRUE
Targets of HES1	Targets of Hes1	0.450575	0.999961	1	7.98662e-09			Targets of Maf	0.260198	0.999936	0.403256	1	0.697819	0.997272	0.996385	1	0.968952	0.407638	FALSE	FALSE	FALSE
Targets of NFATC4	Targets of Nfatc4	0.487096	3.16014e-13	0.938768	0.13596			Targets of Dlx1	0.269017	0.98747	1	0.684752	0.360132	0.144787	0.996498	1	0.744855	0.154698	FALSE	FALSE	FALSE
Targets of VDR	Targets of Vdr	0.508842	1	6.06442e-23	0.867547			Targets of Ikzf5	0.910496	0.939997	0.634881	0.969585	0.425964	3.10502e-24	4.86058e-08	0.0218996	1.99802e-14	0.00608892	TRUE	TRUE	TRUE
Targets of E2F2	Targets of E2f2	0.51236	1	8.29057e-88	0.994808			Targets of Zfp398	0.275456	0.019623	0.698018	#N/A	#N/A	1	0.426691	1	#N/A	#N/A	#N/A	FALSE	#N/A
Targets of YY2	Targets of Yy2	0.51668	0.999999	1.9912e-13	0.879348			Targets of Klf5	0.283105	0.800686	0.601166	7.81022e-21	0.0172531	1	0.299061	0.911808	0.148992	0.550499	FALSE	FALSE	TRUE
Targets of ZBTB4	Targets of Zbtb4	0.530482	0.99996	0.999999	0.984671			Targets of Prox2	0.295137	0.798301	1	0.999129	0.85325	1	0.997372	1	0.891299	0.733706	FALSE	FALSE	FALSE
Targets of HEY2	Targets of Hey2	0.537709	0.00433043	0.991864	0.00320126			Targets of Tfap2c	0.315643	0.809089	0.556151	1	0.523328	0.999962	0.854598	1	1	0.942449	FALSE	FALSE	FALSE
Targets of ARID5B	Targets of Arid5b	0.56754	0.261825	1	0.00081577			Targets of Ikzf4	0.31655	0.630062	1	0.0230308	0.566206	0.308379	0.927256	1	0.281323	0.240056	FALSE	FALSE	FALSE
Targets of RORC	Targets of Rorc	0.568721	1.17886e-09	0.998932	0.999959			Targets of Onecut2	0.350071	0.739809	1	3.3758e-39	0.0166056	0.918687	0.409314	1	0.00199349	0.0156878	FALSE	FALSE	TRUE
Targets of ZBTB34	Targets of Zbtb34	0.627987	0.794419	0.988348	5.9249e-08			Targets of Cebpd	0.358763	0.0380473	1	#N/A	0.000165523	0.0345343	0.957814	1	#N/A	0.0565776	FALSE	FALSE	TRUE
Targets of ZBTB5	Targets of Zbtb5	0.644587	7.67346e-24	1	1.54793e-09			Targets of Ehf	0.359532	0.999052	1	0.924369	0.0698044	3.97894e-16	0.998244	1	2.1768e-06	0.842992	FALSE	TRUE	FALSE
Targets of DR1	Targets of Dr1	0.652929	0.992621	0.186822	0.996103			Targets of Stat5b	0.372992	0.303531	0.740212	0.999993	0.928909	1.0587e-25	7.92912e-05	0.613733	0.844859	0.720097	FALSE	TRUE	FALSE
Targets of YY1	Targets of Yy1	0.672714	0.999473	1	4.87863e-10			Targets of Pou4f1	0.376684	0.462884	1	0.993564	0.911759	0.0873546	0.409673	1	0.55709	0.1838	FALSE	FALSE	FALSE
Targets of ETS1	Targets of Ets1	0.674948	5.55743e-09	0.994821	9.31487e-07			Targets of Msc	0.379134	0.981599	0.223272	0.968163	0.139919	3.79391e-05	0.753318	0.223085	0.913831	0.91526	FALSE	FALSE	FALSE
Targets of SMAD9	Targets of Smad9	0.678215	0.0327852	0.976433	4.28056e-12			Targets of Rel	0.387987	0.900606	1	0.99999	0.761008	1	0.967842	1	0.56832	0.955798	FALSE	FALSE	FALSE
Targets of ELK3	Targets of Elk3	0.678249	0.231119	0.917648	0.000615443			Targets of Hes1	0.450575	0.652961	0.164591	0.999961	0.480425	1	0.934234	1	7.98662e-09	0.923576	FALSE	FALSE	FALSE
Targets of NR4A1	Targets of Nr4a1	0.692238	0.592928	1	0.450425			Targets of Nfatc4	0.487096	0.928598	1	3.16014e-13	0.950931	0.938768	0.999443	1	0.13596	0.157307	FALSE	FALSE	FALSE
Targets of POU3F3	Targets of Pou3f3	0.701143	0.98716	0.634286	0.989857			Targets of Vdr	0.508842	0.989593	0.419581	1	0.426499	6.06442e-23	0.450492	0.0649653	0.867547	0.880323	FALSE	TRUE	FALSE
Targets of SREBF1	Targets of Srebf1	0.726483	0.794354	0.999342	1.40703e-09			Targets of E2f2	0.51236	0.937615	1	1	0.312659	8.29057e-88	3.80753e-06	0.562198	0.994808	0.94804	FALSE	TRUE	FALSE
Targets of ZEB1	Targets of Zeb1	0.727089	0.999993	0.0510286	0.982733			Targets of Yy2	0.51668	0.994311	1	0.999999	0.916325	1.9912e-13	0.428161	0.332763	0.879348	0.999861	FALSE	TRUE	FALSE
Targets of EBF1	Targets of Ebf1	0.743741	1	0.155053	0.664343			Targets of Tfap2e	0.526475	0.992055	1	#N/A	#N/A	0.998525	0.996605	1	#N/A	#N/A	#N/A	FALSE	#N/A
Targets of TBX18	Targets of Tbx18	0.747029	0.999998	0.465748	0.935286			Targets of Zbtb4	0.530482	0.195306	0.875652	0.99996	0.854311	0.999999	0.947127	0.113	0.984671	0.320876	FALSE	FALSE	FALSE
Targets of TP63	Targets of Trp63	0.753165	0.0431368	1	0.999282			Targets of Hey2	0.537709	0.928738	0.814331	0.00433043	0.0106919	0.991864	0.997006	0.581437	0.00320126	0.193935	FALSE	FALSE	TRUE
Targets of RERE	Targets of Rere	0.762082	0.13419	1	0.82291			Targets of Arid5b	0.56754	0.687321	0.333411	0.261825	0.231811	1	0.440326	1	0.00081577	0.0401888	FALSE	FALSE	TRUE
Targets of BCL6	Targets of Bcl6	0.764341	0.0661157	1	1.2237e-25			Targets of Rorc	0.568721	0.873642	0.502386	1.17886e-09	0.781796	0.998932	0.0436986	0.533208	0.999959	0.158873	FALSE	FALSE	FALSE
Targets of ESRRA	Targets of Esrra	0.771318	1	0.848173	0.999034			Targets of Zbtb34	0.627987	0.356625	0.0850313	0.794419	0.312821	0.988348	0.979524	1	5.9249e-08	0.171892	FALSE	FALSE	FALSE
Targets of TBP	Targets of Tbp	0.773532	0.89678	1	0.99993			Targets of Arid3c	0.636132	0.488689	0.164832	#N/A	#N/A	0.990793	0.256714	1	#N/A	#N/A	#N/A	FALSE	#N/A
Targets of MTA2	Targets of Mta2	0.77633	0.999982	1	0.958039			Targets of Zbtb5	0.644587	0.772905	0.106448	7.67346e-24	0.214625	1	0.710667	1	1.54793e-09	0.00235885	FALSE	FALSE	TRUE
Targets of ELMSAN1	Targets of Elmsan1	0.776455	0.97569	0.938286	0.217592			Targets of Dr1	0.652929	0.603575	0.545363	0.992621	0.984324	0.186822	2.85461e-08	1	0.996103	0.112015	FALSE	FALSE	FALSE
Targets of ZBTB32	Targets of Zbtb32	0.777044	0.999887	2.88144e-15	0.854292			Targets of Yy1	0.672714	0.979803	0.814929	0.999473	0.997536	1	0.00247952	1	4.87863e-10	0.0333839	FALSE	FALSE	TRUE
Targets of GABPB2	Targets of Gabpb2	0.781485	0.772162	1.25431e-27	0.000504362			Targets of Ets1	0.674948	0.0392076	1	5.55743e-09	0.0593898	0.994821	0.976616	1	9.31487e-07	0.220148	FALSE	FALSE	FALSE
Targets of SOX2	Targets of Sox2	0.783592	0.962365	1	6.78146e-12			Targets of Smad9	0.678215	0.903047	0.125861	0.0327852	0.319062	0.976433	0.21251	0.628837	4.28056e-12	0.794127	FALSE	FALSE	FALSE
Targets of ELK4	Targets of Elk4	0.790599	1.92686e-07	1.20151e-17	0.993759			Targets of Elk3	0.678249	0.92487	0.556696	0.231119	0.138542	0.917648	0.845324	1	0.000615443	0.0821459	FALSE	FALSE	FALSE
Targets of SP8	Targets of Sp8	0.796705	1	3.03795e-12	0.993378			Targets of Nr4a1	0.692238	0.567271	0.302647	0.592928	1	1	0.887318	1	0.450425	0.723486	FALSE	FALSE	FALSE
Targets of CNTN2	Targets of Cntn2	0.805992	0.955908	0.917376	0.0263274			Targets of Pou3f3	0.701143	0.349355	0.629677	0.98716	0.998932	0.634286	0.30467	1	0.989857	0.931934	FALSE	FALSE	FALSE
Targets of MEF2C	Targets of Mef2c	0.80835	0.023796	0.00280939	0.999966			Targets of Srebf1	0.726483	0.477573	0.888363	0.794354	0.109714	0.999342	2.73272e-08	0.925371	1.40703e-09	0.989133	FALSE	FALSE	FALSE
Targets of DDIT3	Targets of Ddit3	0.813172	0.837703	2.37069e-25	0.934768			Targets of Zeb1	0.727089	0.519149	0.793315	0.999993	0.357971	0.0510286	0.0067552	0.451837	0.982733	0.407893	FALSE	FALSE	FALSE
Targets of CREM	Targets of Crem	0.815445	0.611234	0.000254988	0.829181			Targets of Ebf1	0.743741	0.403507	0.831282	1	0.175801	0.155053	0.444704	1	0.664343	0.259686	FALSE	FALSE	FALSE
Targets of NEUROG1	Targets of Neurog1	0.819792	0.999988	1	0.953972			Targets of Zscan10	0.745031	0.999985	1	#N/A	#N/A	9.56598e-14	0.999709	1	#N/A	#N/A	#N/A	TRUE	#N/A
Targets of E2F8	Targets of E2f8	0.831757	0.998713	1	0.318822			Targets of Tbx18	0.747029	0.917291	1	0.999998	0.727543	0.465748	0.996995	1	0.935286	0.929684	FALSE	FALSE	FALSE
Targets of FOXK2	Targets of Foxk2	0.836057	1	1	0.985499			Targets of Trp63	0.753165	0.978841	1	#N/A	#N/A	1	0.964267	1	#N/A	#N/A	#N/A	FALSE	#N/A
Targets of ALX4	Targets of Alx4	0.839528	0.942095	0.985312	0.997978			Targets of Rere	0.762082	0.672039	1	0.13419	0.808446	1	0.534052	1	0.82291	0.193935	FALSE	FALSE	FALSE
Targets of SOX13	Targets of Sox13	0.839938	5.3857e-35	0.998971	0.796115			Targets of Bcl6	0.764341	0.479786	0.464399	0.0661157	0.0161446	1	0.833252	1	1.2237e-25	0.0208906	FALSE	FALSE	TRUE
Targets of DMRT2	Targets of Dmrt2	0.8457	1	0.959062	0.0169828			Targets of Zic5	0.7664	0.994317	1	#N/A	#N/A	2.14166e-13	0.983866	1	#N/A	#N/A	#N/A	TRUE	#N/A
Targets of DMAP1	Targets of Dmap1	0.852463	2.49683e-09	0.0122093	0.999903			Targets of Helt	0.767077	0.940674	0.270472	#N/A	#N/A	0.998239	0.965197	1	#N/A	#N/A	#N/A	FALSE	#N/A
Targets of IRX3	Targets of Irx3	0.853785	0.916029	0.973026	1.38618e-05			Targets of Esrra	0.771318	0.236835	0.227947	1	0.847468	0.848173	0.999437	0.759976	0.999034	0.999961	FALSE	FALSE	FALSE
Targets of PBX2	Targets of Pbx2	0.860636	0.853417	1	0.700818			Targets of Tbp	0.773532	0.746326	1	0.89678	0.606744	1	0.0283406	1	0.99993	0.446631	FALSE	FALSE	FALSE
Targets of MTA3	Targets of Mta3	0.867001	7.1131e-31	0.915819	0.0705677			Targets of Mta2	0.77633	0.0678713	1	0.999982	0.12175	1	0.979797	1	0.958039	0.536946	FALSE	FALSE	FALSE
Targets of KLF10	Targets of Klf10	0.875779	0.995232	0.999727	0.00024949			Targets of Elmsan1	0.776455	0.646885	1	0.97569	0.977506	0.938286	0.456865	1	0.217592	0.000782274	FALSE	FALSE	TRUE
Targets of PLAGL2	Targets of Plagl2	0.87656	0.98529	1	0.999915			Targets of Zbtb32	0.777044	0.595317	0.333411	0.999887	0.26317	2.88144e-15	0.111915	1	0.854292	0.781454	FALSE	TRUE	FALSE
Targets of KLF13	Targets of Klf13	0.8778	1	0.999819	0.00051256			Targets of Gabpb2	0.781485	0.840401	0.955042	0.772162	0.139271	1.25431e-27	0.674941	0.837876	0.000504362	0.990464	FALSE	TRUE	FALSE
Targets of CEBPB	Targets of Cebpb	0.886271	0.999998	0.584975	0.317388			Targets of Sox2	0.783592	0.113952	0.913725	0.962365	0.000918107	1	0.999707	0.495939	6.78146e-12	0.878042	FALSE	FALSE	TRUE
Targets of ZBTB12	Targets of Zbtb12	0.887447	0.9154	6.42333e-05	0.99696			Targets of Atrx	0.789112	0.590331	1	#N/A	#N/A	0.957534	0.869126	1	#N/A	#N/A	#N/A	FALSE	#N/A
Targets of NEUROD4	Targets of Neurod4	0.893838	0.999978	0.999999	0.998466			Targets of Elk4	0.790599	0.312989	0.997953	1.92686e-07	0.687143	1.20151e-17	0.607595	0.946306	0.993759	0.5187	FALSE	TRUE	FALSE
Targets of POU3F2	Targets of Pou3f2	0.894432	0.00108802	1	5.08127e-20			Targets of Gatad2b	0.796189	0.938663	1	#N/A	#N/A	1	0.415628	1	#N/A	#N/A	#N/A	FALSE	#N/A
Targets of LHX2	Targets of Lhx2	0.903097	0.848067	1	0.0392693			Targets of Sp8	0.796705	1	0.841319	1	0.870233	3.03795e-12	0.967391	0.0127725	0.993378	0.908226	FALSE	TRUE	FALSE
Targets of ZBED3	Targets of Zbed3	0.903718	0.0258966	0.999398	0.0678539			Targets of Cntn2	0.805992	0.0564565	0.612516	0.955908	0.00525377	0.917376	0.191874	1	0.0263274	0.301638	FALSE	FALSE	TRUE
Targets of RELB	Targets of Relb	0.905709	0.999977	1.19882e-83	0.965955			Targets of Nkx2-2	0.999795	0.00803423	0.468145	1	0.441141	0.000156108	0.101347	0.161833	3.60319e-09	0.0183592	FALSE	FALSE	TRUE
Targets of GATA6	Targets of Gata6	0.905912	1	2.27647e-07	0.999524			Targets of Ddit3	0.813172	4.40256e-05	0.996242	0.837703	0.558687	2.37069e-25	0.750161	0.492504	0.934768	0.74318	FALSE	TRUE	FALSE
Targets of ZHX1	Targets of Zhx1	0.90618	0.999799	1	6.66539e-05			Targets of Crem	0.815445	0.198186	1	0.611234	0.873627	0.000254988	0.923204	1	0.829181	0.401959	FALSE	FALSE	FALSE
Targets of ZNF691	Targets of Zfp691	0.908094	0.974824	8.98741e-23	0.142468			Targets of Neurog1	0.819792	0.559962	1	0.999988	0.0735379	1	0.874066	1	0.953972	0.972177	FALSE	FALSE	FALSE
Targets of IKZF5	Targets of Ikzf5	0.910496	0.969585	3.10502e-24	1.99802e-14			Targets of E2f8	0.831757	0.658373	0.730409	0.998713	0.631577	1	0.99796	0.306852	0.318822	0.702443	FALSE	FALSE	FALSE
Targets of ZBTB46	Targets of Zbtb46	0.911734	0.996856	0.00487268	0.98957			Targets of Foxk2	0.836057	0.462824	0.581006	1	0.654902	1	0.97033	0.423612	0.985499	0.395408	FALSE	FALSE	FALSE
Targets of GABPB1	Targets of Gabpb1	0.912035	0.9068	0.999721	0.980473			Targets of Alx4	0.839528	0.994958	1	0.942095	0.738818	0.985312	0.987885	1	0.997978	0.953608	FALSE	FALSE	FALSE
Targets of HIF1A	Targets of Hif1a	0.918397	0.999999	2.96833e-05	1.83736e-09			Targets of Sox13	0.839938	0.78032	0.38739	5.3857e-35	0.981044	0.998971	0.976893	1	0.796115	0.000510932	FALSE	FALSE	TRUE
Targets of CREB3L1	Targets of Creb3l1	0.920857	0.780128	0.162085	0.911809			Targets of Dmrt2	0.8457	0.979182	1	1	0.0756202	0.959062	0.998431	1	0.0169828	0.232913	FALSE	FALSE	FALSE
Targets of HEYL	Targets of Heyl	0.921975	0.00489148	0.998522	0.0305098			Targets of Dmap1	0.852463	0.464517	1	2.49683e-09	0.967453	0.0122093	0.233625	0.10156	0.999903	0.596614	FALSE	FALSE	FALSE
Targets of POU3F4	Targets of Pou3f4	0.92299	1	0.999992	0.105979			Targets of Irx3	0.853785	0.999957	1	0.916029	0.612262	0.973026	0.442162	0.0727835	1.38618e-05	0.28059	FALSE	FALSE	FALSE
Targets of ATF5	Targets of Atf5	0.924433	1	0.889452	0.475556			Targets of Pbx2	0.860636	0.0434973	0.785196	0.853417	0.580586	1	0.268494	1	0.700818	0.885902	FALSE	FALSE	FALSE
Targets of PPARG	Targets of Pparg	0.925461	0.998935	0.416378	0.543281			Targets of Mta3	0.867001	0.523554	0.377049	7.1131e-31	0.399618	0.915819	0.75973	0.123951	0.0705677	0.0699076	FALSE	FALSE	FALSE
Targets of TFAP2A	Targets of Tfap2a	0.926171	0.999969	0.994875	0.987101			Targets of Klf10	0.875779	0.973368	0.995721	0.995232	0.132502	0.999727	0.823416	1	0.00024949	0.00611667	FALSE	FALSE	TRUE
Targets of TBX3	Targets of Tbx3	0.93168	0.944746	0.995334	0.558666			Targets of Plagl2	0.87656	0.944589	0.281194	0.98529	0.981737	1	0.745234	1	0.999915	0.821038	FALSE	FALSE	FALSE
Targets of NR1H4	Targets of Nr1h4	0.931856	0.976002	1	0.999979			Targets of Klf13	0.8778	0.305111	0.435474	1	0.262187	0.999819	0.572049	0.835731	0.00051256	0.415124	FALSE	FALSE	FALSE
Targets of TEAD2	Targets of Tead2	0.932556	0.40812	0.00426516	0.947639			Targets of Sox7	0.884356	0.985323	1	#N/A	0.194983	1	0.184774	1	#N/A	0.566699	FALSE	FALSE	FALSE
Targets of MIER2	Targets of Mier2	0.934962	0.999759	1	1			Targets of Cebpb	0.886271	0.221105	0.0868954	0.999998	0.0294167	0.584975	0.90635	1	0.317388	0.206446	FALSE	FALSE	TRUE
Targets of MSX1	Targets of Msx1	0.935622	0.0145798	0.907628	0.112933			Targets of Zbtb12	0.887447	0.812102	1	0.9154	0.694153	6.42333e-05	0.966277	0.466097	0.99696	0.864356	FALSE	FALSE	FALSE
Targets of RFX5	Targets of Rfx5	0.936664	0.999979	7.83076e-06	0.877485			Targets of Neurod4	0.893838	0.325191	0.872782	0.999978	0.759865	0.999999	0.606419	0.438128	0.998466	0.99989	FALSE	FALSE	FALSE
Targets of SIM2	Targets of Sim2	0.937117	0.999977	0.256366	0.998234			Targets of Pou3f2	0.894432	0.416081	1	0.00108802	0.217716	1	0.867287	1	5.08127e-20	0.00381749	FALSE	FALSE	TRUE
Targets of ELF4	Targets of Elf4	0.940395	2.91324e-111	0.999995	0.999454			Targets of Lhx2	0.903097	0.383559	1	0.848067	0.0293309	1	0.225395	1	0.0392693	6.72222e-05	FALSE	FALSE	TRUE
Targets of ZKSCAN3	Targets of Zkscan3	0.940808	1	1	0.51339			Targets of Zbed3	0.903718	0.573034	0.785196	0.0258966	0.0319603	0.999398	0.0584308	1	0.0678539	0.00104115	FALSE	FALSE	TRUE
Targets of MSX2	Targets of Msx2	0.944133	0.997151	0.999993	0.942893			Targets of Relb	0.905709	0.533982	0.100881	0.999977	0.349059	1.19882e-83	8.57771e-12	0.153248	0.965955	0.0534421	FALSE	TRUE	FALSE
Targets of MEOX2	Targets of Meox2	0.945898	0.938459	0.853187	0.918037			Targets of Gata6	0.905912	0.997697	1	1	0.999946	2.27647e-07	0.999121	1	0.999524	0.945509	FALSE	TRUE	FALSE
Targets of ASCL2	Targets of Ascl2	0.945968	0.999262	0.000628603	0.997801			Targets of Zhx1	0.90618	0.258992	1	0.999799	0.996004	1	1	1	6.66539e-05	0.790427	FALSE	FALSE	FALSE
Targets of ID1	Targets of Id1	0.946286	0.739921	0.00122225	0.822767			Targets of Zfp691	0.908094	0.998858	1	#N/A	#N/A	8.98741e-23	0.0512879	0.25205	#N/A	#N/A	#N/A	TRUE	#N/A
Targets of PROX1	Targets of Prox1	0.947478	0.776932	0.999998	1.03436e-07			Targets of Klf9	0.999996	5.6784e-05	0.980507	1	0.5544	9.39703e-45	0.755524	0.929194	0.984491	0.00259909	TRUE	TRUE	TRUE
Targets of HES7	Targets of Hes7	0.947719	1	0.944635	0.98891			Targets of Zbtb46	0.911734	0.0508183	1	0.996856	0.948203	0.00487268	0.133817	1	0.98957	0.984862	FALSE	FALSE	FALSE
Targets of NR1I2	Targets of Nr1i2	0.952557	0.999931	1	1			Targets of Gabpb1	0.912035	0.41782	1	0.9068	0.432022	0.999721	0.889191	1	0.980473	0.282143	FALSE	FALSE	FALSE
Targets of HMBOX1	Targets of Hmbox1	0.953298	0.0120773	0.422365	8.43398e-30			Targets of Tcf12	1.20542e-19	0.0313187	1.24e-07	7.60861e-08	0.574859	3.77851e-259	1.05314e-53	0.146666	4.048e-54	0.000113123	TRUE	TRUE	TRUE
Targets of TWIST2	Targets of Twist2	0.953775	0.999993	0.784548	0.996351			Targets of Snai3	0.918979	0.947137	1	#N/A	#N/A	0.999999	0.533016	1	#N/A	#N/A	#N/A	FALSE	#N/A
Targets of FOXP4	Targets of Foxp4	0.953779	1	0.0677851	0.991857			Targets of Creb3l1	0.920857	0.442995	1	0.780128	0.61125	0.162085	0.941903	1	0.911809	0.825349	FALSE	FALSE	FALSE
Targets of NFIX	Targets of Nfix	0.954436	0.000891429	1	2.62779e-11			Targets of Heyl	0.921975	0.944504	0.843807	0.00489148	0.861336	0.998522	0.999401	1	0.0305098	0.053854	FALSE	FALSE	FALSE
Targets of NR6A1	Targets of Nr6a1	0.954908	0.999869	0.999823	0.977319			Targets of Pou3f4	0.92299	0.232363	1	1	0.827729	0.999992	0.762919	1	0.105979	0.952009	FALSE	FALSE	FALSE
Targets of EN2	Targets of En2	0.956425	0.947409	0.0104234	0.999853			Targets of Atf5	0.924433	0.0218086	0.896412	1	0.526396	0.889452	0.789101	0.469496	0.475556	0.821796	FALSE	FALSE	FALSE
Targets of PGR	Targets of Pgr	0.958956	0.0483555	0.0376628	0.0496483			Targets of Pparg	0.925461	0.999938	1	0.998935	0.781345	0.416378	0.908736	1	0.543281	0.811412	FALSE	FALSE	FALSE
Targets of CDC5L	Targets of Cdc5l	0.960953	0.957398	0.64714	0.71807			Targets of Tfap2a	0.926171	0.999345	1	0.999969	0.718893	0.994875	0.964581	1	0.987101	0.999876	FALSE	FALSE	FALSE
Targets of E2F4	Targets of E2f4	0.961488	0.999797	1	0.995745			Targets of Tbx3	0.93168	0.996309	1	0.944746	0.764002	0.995334	0.964831	1	0.558666	0.937899	FALSE	FALSE	FALSE
Targets of FOXO4	Targets of Foxo4	0.961644	0.99988	0.992682	0.980464			Targets of Ctcfl	0.931826	0.99311	1	#N/A	#N/A	0.951363	1	1	#N/A	#N/A	#N/A	FALSE	#N/A
Targets of ELF5	Targets of Elf5	0.963002	1	1	0.999998			Targets of Nr1h4	0.931856	0.943132	1	0.976002	0.75466	1	0.8471	1	0.999979	0.92535	FALSE	FALSE	FALSE
Targets of IRF1	Targets of Irf1	0.963491	1	1	0.177617			Targets of Tead2	0.932556	0.910424	0.770037	0.40812	0.838631	0.00426516	0.933184	0.336989	0.947639	0.0586195	FALSE	FALSE	FALSE
Targets of PPARA	Targets of Ppara	0.964653	8.6858e-10	0.999987	7.75905e-19			Targets of Mier2	0.934962	0.133504	1	0.999759	0.999156	1	1	1	1	0.999412	FALSE	FALSE	FALSE
Targets of ZNF143	Targets of Zfp143	0.965242	0.939337	0.999587	9.98716e-10			Targets of Msx1	0.935622	0.67091	1	0.0145798	0.642306	0.907628	0.9991	1	0.112933	0.434205	FALSE	FALSE	FALSE
Targets of TEAD1	Targets of Tead1	0.966651	1.82881e-20	9.59098e-07	5.12559e-10			Targets of Rfx5	0.936664	0.941984	0.347182	0.999979	0.30541	7.83076e-06	0.578219	1	0.877485	0.879096	FALSE	FALSE	FALSE
Targets of MEF2A	Targets of Mef2a	0.967847	0.999999	0.00308043	0.989737			Targets of Sim2	0.937117	0.68752	0.318201	0.999977	0.892665	0.256366	0.423775	1	0.998234	0.508464	FALSE	FALSE	FALSE
Targets of TET1	Targets of Tet1	0.968413	0.999999	6.01798e-06	0.0228515			Targets of E4f1	0.939257	0.00852182	0.676758	#N/A	#N/A	0.998852	0.145064	1	#N/A	#N/A	#N/A	FALSE	#N/A
Targets of ETV1	Targets of Etv1	0.968494	5.38482e-05	1.53148e-21	0.0151621			Targets of Elf4	0.940395	0.993608	0.488788	2.91324e-111	0.514903	0.999995	0.978104	1	0.999454	0.0031368	FALSE	FALSE	TRUE
Targets of NFATC1	Targets of Nfatc1	0.969277	4.48022e-05	1	0.705706			Targets of Zkscan3	0.940808	0.367819	1	1	NA	1	0.881963	1	0.51339	NA	FALSE	FALSE	FALSE
Targets of FOXC2	Targets of Foxc2	0.971637	1	1	0.999999			Targets of Vsx2	0.942488	0.942218	1	#N/A	#N/A	0.346982	0.52212	1	#N/A	#N/A	#N/A	FALSE	#N/A
Targets of BBX	Targets of Bbx	0.972608	0.111616	1.38591e-16	5.5802e-27			Targets of Msx2	0.944133	0.924625	1	0.997151	0.866497	0.999993	1	1	0.942893	0.615348	FALSE	FALSE	FALSE
Targets of MIER1	Targets of Mier1	0.973452	1	0.311242	0.933986			Targets of Meox2	0.945898	0.999983	1	0.938459	0.470921	0.853187	0.00505258	1	0.918037	0.466469	FALSE	FALSE	FALSE
Targets of ELF3	Targets of Elf3	0.973519	1	0.99935	5.36668e-09			Targets of Ascl2	0.945968	0.860286	1	0.999262	0.581123	0.000628603	0.99773	1	0.997801	0.597213	FALSE	FALSE	FALSE
Targets of FOXK1	Targets of Foxk1	0.975244	1	0.999909	0.0792415			Targets of Id1	0.946286	0.179812	0.0338503	0.739921	0.366442	0.00122225	0.991647	0.40115	0.822767	1	FALSE	FALSE	FALSE
Targets of ZBTB7B	Targets of Zbtb7b	0.976392	0.999902	4.20666e-05	1			Targets of Prox1	0.947478	0.610298	1	0.776932	0.402364	0.999998	0.998431	1	1.03436e-07	0.0842027	FALSE	FALSE	FALSE
Targets of SOX17	Targets of Sox17	0.97648	1	0.929639	0.999991			Targets of Hes7	0.947719	0.140294	0.417847	1	0.983715	0.944635	0.979857	1	0.98891	0.755749	FALSE	FALSE	FALSE
Targets of SNAI1	Targets of Snai1	0.976557	0.908715	0.999994	0.998891			Targets of Dnmt3a	0.951029	0.64154	0.478975	#N/A	#N/A	4.34755e-06	0.0159793	1	#N/A	#N/A	#N/A	FALSE	#N/A
Targets of FOXD2	Targets of Foxd2	0.976622	0.996642	0.999581	0.998084			Targets of Bach1	0.951912	0.993159	1	#N/A	#N/A	0.999042	0.610698	1	#N/A	#N/A	#N/A	FALSE	#N/A
Targets of SOX1	Targets of Sox1	0.977931	2.12362e-25	0.994157	0.969309			Targets of Nr1i2	0.952557	0.537382	1	0.999931	0.308025	1	0.999998	1	1	0.995794	FALSE	FALSE	FALSE
Targets of IRF5	Targets of Irf5	0.978488	0.961917	0.999987	0.719591			Targets of Hmbox1	0.953298	0.506378	0.997381	0.0120773	0.00237894	0.422365	0.319567	1	8.43398e-30	0.0982091	FALSE	FALSE	TRUE
Targets of CIC	Targets of Cic	0.978549	1	0.999992	0.865203			Targets of Twist2	0.953775	0.886848	1	0.999993	0.116538	0.784548	0.999966	1	0.996351	0.790427	FALSE	FALSE	FALSE
Targets of TFEC	Targets of Tfec	0.982283	0.996781	0.999892	0.999676			Targets of Foxp4	0.953779	0.647553	1	1	0.966305	0.0677851	0.0869124	1	0.991857	0.703076	FALSE	FALSE	FALSE
Targets of NFKB1	Targets of Nfkb1	0.983033	0.999927	0.112426	0.0302222			Targets of Lhx8	0.953786	0.908364	0.11304	#N/A	#N/A	0.999471	0.426027	1	#N/A	#N/A	#N/A	FALSE	#N/A
Targets of HENMT1	Targets of Henmt1	0.984294	2.9387e-24	0.943659	0.968547			Targets of Nfix	0.954436	0.596074	0.992492	0.000891429	0.150036	1	0.950262	1	2.62779e-11	0.623574	FALSE	FALSE	FALSE
Targets of IRF6	Targets of Irf6	0.984844	0.999977	0.966174	0.999325			Targets of Nr6a1	0.954908	0.981312	0.559009	0.999869	0.956014	0.999823	0.296078	0.30533	0.977319	0.999887	FALSE	FALSE	FALSE
Targets of MEOX1	Targets of Meox1	0.986073	0.999826	1	0.535302			Targets of En2	0.956425	0.660592	1	0.947409	0.836033	0.0104234	0.210984	0.198114	0.999853	0.903518	FALSE	FALSE	FALSE
Targets of HES2	Targets of Hes2	0.986502	0.999181	0.972702	0.847411			Targets of Pgr	0.958956	0.370603	0.705983	0.0483555	0.449536	0.0376628	0.0033334	0.816353	0.0496483	0.243599	FALSE	FALSE	FALSE
Targets of MAZ	Targets of Maz	0.986947	3.6635e-18	0.959454	0.372398			Targets of Cdc5l	0.960953	0.318518	0.961723	0.957398	0.201021	0.64714	0.86583	0.668637	0.71807	0.94804	FALSE	FALSE	FALSE
Targets of OTX2	Targets of Otx2	0.989539	0.990361	3.70795e-08	0.842917			Targets of E2f4	0.961488	0.938804	0.783019	0.999797	0.426499	1	0.823769	1	0.995745	0.408291	FALSE	FALSE	FALSE
Targets of LHX5	Targets of Lhx5	0.990098	0.999108	0.999915	0.945577			Targets of Foxo4	0.961644	0.712312	0.912234	0.99988	0.226568	0.992682	0.0184383	0.789317	0.980464	0.918631	FALSE	FALSE	FALSE
Targets of SOX5	Targets of Sox5	0.990551	0.867925	0.198224	8.8647e-30			Targets of Elf5	0.963002	0.288676	1	1	0.986514	1	0.976925	1	0.999998	0.999979	FALSE	FALSE	FALSE
Targets of BPTF	Targets of Bptf	0.991016	0.997165	1	0.00727228			Targets of Irf1	0.963491	0.999998	0.843807	1	0.476355	1	0.98648	1	0.177617	0.00221638	FALSE	FALSE	TRUE
Targets of AIRE	Targets of Aire	0.991116	0.987539	0.995547	0.926776			Targets of Ppara	0.964653	0.95014	0.962769	8.6858e-10	0.0665785	0.999987	0.797832	0.412677	7.75905e-19	0.186341	FALSE	FALSE	FALSE
Targets of TTF1	Targets of Ttf1	0.991134	0.954433	1	0.0979742			Targets of Zfp143	0.965242	0.890154	0.587267	#N/A	#N/A	0.999587	0.917558	1	#N/A	#N/A	#N/A	FALSE	#N/A
Targets of TBPL1	Targets of Tbpl1	0.991515	2.80463e-11	1.15396e-21	0.61769			Targets of Tead1	0.966651	0.415007	0.982042	1.82881e-20	0.00196782	9.59098e-07	0.210218	0.0795001	5.12559e-10	0.0514475	FALSE	TRUE	TRUE
Targets of ZFAT	Targets of Zfat	0.991906	0.919797	0.999961	0.324845			Targets of Mef2a	0.967847	0.00191755	0.82375	0.999999	0.142348	0.00308043	0.797038	1	0.989737	0.374713	FALSE	FALSE	FALSE
Targets of ZBTB16	Targets of Zbtb16	0.992069	0.184994	1	3.4418e-08			Targets of Fgf9	0.967946	0.0385482	0.566081	#N/A	#N/A	0.101376	0.627476	1	#N/A	#N/A	#N/A	FALSE	#N/A
Targets of SNAI2	Targets of Snai2	0.992354	0.961817	0.998421	0.845401			Targets of Tet1	0.968413	0.143797	1	0.999999	0.00415276	6.01798e-06	0.00162648	1	0.0228515	0.362499	FALSE	FALSE	TRUE
Targets of NFIL3	Targets of Nfil3	0.992471	1	0.999988	0.79963			Targets of Etv1	0.968494	0.905827	0.645789	5.38482e-05	0.201672	1.53148e-21	8.5235e-13	0.0332684	0.0151621	0.694244	FALSE	TRUE	FALSE
Targets of GTF2I	Targets of Gtf2i	0.992647	0.584111	0.26156	0.768054			Targets of Nfatc1	0.969277	0.985938	0.566081	4.48022e-05	0.473629	1	0.964569	1	0.705706	0.126625	FALSE	FALSE	FALSE
Targets of SOX21	Targets of Sox21	0.992953	1	0.999985	0.997641			Targets of Foxc2	0.971637	0.996445	1	1	0.544863	1	1	1	0.999999	0.749147	FALSE	FALSE	FALSE
Targets of MAFF	Targets of Maff	0.992964	0.969721	0.974833	1.36057e-08			Targets of Egr3	1.27443e-08	0.348769	0.012119	8.29265e-190	0.634711	4.04357e-121	1.55713e-19	0.0624672	0.961068	0.0227621	TRUE	TRUE	TRUE
Targets of GLIS2	Targets of Glis2	0.993029	0.705463	0.130438	5.90901e-41			Targets of Mier1	0.973452	0.218556	1	1	0.048107	0.311242	0.025434	1	0.933986	0.916661	FALSE	FALSE	TRUE
Targets of HLTF	Targets of Hltf	0.993133	0.872067	0.999919	0.999641			Targets of Elf3	0.973519	0.988221	1	1	0.0158901	0.99935	0.966473	1	5.36668e-09	0.994231	FALSE	FALSE	TRUE
Targets of FLI1	Targets of Fli1	0.993389	0.869264	1	0.851366			Targets of Foxk1	0.975244	0.658058	0.954593	1	0.598606	0.999909	0.143001	1	0.0792415	0.996995	FALSE	FALSE	FALSE
Targets of MXI1	Targets of Mxi1	0.993552	1.25552e-24	0.991424	3.53563e-06			Targets of Spib	0.976391	0.998337	1	#N/A	0.206692	0.999998	0.998974	1	#N/A	0.912846	FALSE	FALSE	FALSE
Targets of SOX10	Targets of Sox10	0.99443	1	0.998108	1.62863e-06			Targets of Zbtb7b	0.976392	0.623494	0.932665	0.999902	0.235848	4.20666e-05	9.43869e-08	0.031912	1	0.380301	FALSE	FALSE	FALSE
Targets of EGR4	Targets of Egr4	0.99485	1.78602e-37	0.999743	0.000323431			Targets of Sox17	0.97648	0.463365	1	1	0.666367	0.929639	0.952335	0.00237888	0.999991	0.0718058	FALSE	FALSE	FALSE
Targets of HSF4	Targets of Hsf4	0.994936	0.999207	2.13342e-09	1			Targets of Snai1	0.976557	0.850629	1	0.908715	0.172138	0.999994	0.995193	1	0.998891	0.723486	FALSE	FALSE	FALSE
Targets of TBX21	Targets of Tbx21	0.994993	1	1	0.999554			Targets of Foxd2	0.976622	0.994246	1	0.996642	0.860199	0.999581	0.766814	1	0.998084	0.959224	FALSE	FALSE	FALSE
Targets of FOSB	Targets of Fosb	0.995633	0.261754	0.99997	5.72126e-06			Targets of Sox1	0.977931	0.858081	0.96204	2.12362e-25	0.667165	0.994157	0.084114	0.012213	0.969309	0.00149045	FALSE	FALSE	TRUE
Targets of EPAS1	Targets of Epas1	0.995659	0.998756	0.0123963	0.423072			Targets of Irf5	0.978488	0.309089	0.875652	0.961917	0.667303	0.999987	0.93468	1	0.719591	0.937542	FALSE	FALSE	FALSE
Targets of GTF2IRD1	Targets of Gtf2ird1	0.995779	0.937727	0.999996	1			Targets of Cic	0.978549	0.824247	0.444936	1	0.969188	0.999992	0.913144	0.151061	0.865203	0.997699	FALSE	FALSE	FALSE
Targets of PBX3	Targets of Pbx3	0.995884	1.24936e-83	0.474263	0.999925			Targets of Tfec	0.982283	0.995363	1	0.996781	0.994142	0.999892	0.988099	1	0.999676	0.121957	FALSE	FALSE	FALSE
Targets of ZNF516	Targets of Zfp516	0.996283	0.999999	1	0.915946			Targets of Nfkb1	0.983033	0.000281769	0.441255	0.999927	0.297154	0.112426	0.953264	1	0.0302222	0.403671	FALSE	FALSE	FALSE
Targets of TBX6	Targets of Tbx6	0.996704	0.746717	0.999322	0.999265			Targets of Henmt1	0.984294	0.986299	1	2.9387e-24	0.546566	0.943659	0.337902	0.00167429	0.968547	0.157726	FALSE	FALSE	FALSE
Targets of KLF1	Targets of Klf1	0.996873	1	5.07857e-32	0.999955			Targets of Irf6	0.984844	0.929527	0.947886	0.999977	0.885431	0.966174	0.96343	1	0.999325	0.601576	FALSE	FALSE	FALSE
Targets of IKZF1	Targets of Ikzf1	0.996943	0.999969	0.983365	0.533226			Targets of Meox1	0.986073	0.926886	1	0.999826	0.917058	1	0.95718	0.0901554	0.535302	0.938209	FALSE	FALSE	FALSE
Targets of ZIC2	Targets of Zic2	0.996945	0.691519	0.029783	0.0149245			Targets of Hes2	0.986502	0.774749	1	0.999181	0.225622	0.972702	0.969474	1	0.847411	0.987038	FALSE	FALSE	FALSE
Targets of HMGA1	Targets of Hmga1	0.997104	0.0852882	0.999998	2.23256e-17			Targets of Maz	0.986947	0.348838	0.514735	3.6635e-18	0.0465048	0.959454	0.956378	0.894457	0.372398	0.933106	FALSE	FALSE	TRUE
Targets of KLF6	Targets of Klf6	0.997116	2.05449e-34	1	0.0170259			Targets of Atf4	0.987281	0.89967	0.944266	#N/A	#N/A	0.338272	0.403452	1	#N/A	#N/A	#N/A	FALSE	#N/A
Targets of ZNF217	Targets of Zfp217	0.997277	1.51903e-18	0.652525	0.00553023			Targets of Xbp1	0.987569	0.670295	1	#N/A	#N/A	0.930063	0.777771	1	#N/A	#N/A	#N/A	FALSE	#N/A
Targets of NFE2L1	Targets of Nfe2l1	0.997327	0.996079	4.56648e-19	0.0126358			Targets of Nanog	0.987636	0.99744	1	#N/A	0.238193	0.998828	0.997445	1	#N/A	0.556905	FALSE	FALSE	FALSE
Targets of RXRA	Targets of Rxra	0.997377	5.52783e-81	1	2.82839e-09			Targets of Otx2	0.989539	0.999959	1	0.990361	0.456812	3.70795e-08	0.891041	1	0.842917	0.458951	FALSE	TRUE	FALSE
Targets of ZNF263	Targets of Zfp263	0.997413	0.999636	7.06248e-07	0.596076			Targets of Lhx5	0.990098	0.737684	0.236823	0.999108	0.960807	0.999915	0.447049	1	0.945577	0.219377	FALSE	FALSE	FALSE
Targets of ARX	Targets of Arx	0.997547	0.357942	1	0.990579			Targets of Sox5	0.990551	0.620886	0.844089	0.867925	0.425964	0.198224	0.999983	1	8.8647e-30	0.00181198	FALSE	FALSE	TRUE
Targets of EP300	Targets of Ep300	0.997622	7.9825e-05	1	0.451206			Targets of Bptf	0.991016	0.943953	1	0.997165	0.381358	1	0.399099	1	0.00727228	0.0538269	FALSE	FALSE	FALSE
Targets of HIF3A	Targets of Hif3a	0.997739	7.48979e-09	1	0.880278			Targets of Aire	0.991116	0.780738	1	0.987539	0.783701	0.995547	0.759583	0.0610227	0.926776	0.361362	FALSE	FALSE	FALSE
Targets of ZNF652	Targets of Zfp652	0.997769	0.00242196	0.992045	1.14727e-05			Targets of Ttf1	0.991134	0.13592	0.302874	0.954433	0.360132	1	0.745108	0.547929	0.0979742	0.351368	FALSE	FALSE	FALSE
Targets of SIX1	Targets of Six1	0.997855	0.0457953	1	0.998006			Targets of Foxo1	4.58597e-160	3.04516e-30	6.42e-12	0.491435	0.697	9.77387e-91	5.04152e-07	1	0.0415336	0.0188932	TRUE	TRUE	TRUE
Targets of ETS2	Targets of Ets2	0.998149	0.999988	5.73855e-258	0.000551073			Targets of Zfat	0.991906	0.717897	0.907599	0.919797	0.181151	0.999961	0.947933	1	0.324845	0.971814	FALSE	FALSE	FALSE
Targets of FOXP1	Targets of Foxp1	0.998294	0	2.16879e-44	0.965274			Targets of Zbtb16	0.992069	0.884773	0.145805	0.184994	0.581805	1	0.890082	1	3.4418e-08	0.287774	FALSE	FALSE	FALSE
Targets of ZNF35	Targets of Zfp105	0.998424	0.999542	0.99931	0.616132			Targets of Snai2	0.992354	0.966743	1	0.961817	0.408848	0.998421	0.541336	1	0.845401	0.135761	FALSE	FALSE	FALSE
Targets of OLIG2	Targets of Olig2	0.998426	1	0.999625	0.841359			Targets of Nfil3	0.992471	0.720218	1	1	0.05883	0.999988	0.94516	1	0.79963	1.16867e-05	FALSE	FALSE	TRUE
Targets of EMX2	Targets of Emx2	0.998488	0.795586	0.0401518	0.000553324			Targets of Gtf2i	0.992647	0.0481015	0.892639	0.584111	0.612725	0.26156	0.0122378	0.633282	0.768054	0.041781	FALSE	FALSE	TRUE
Targets of THRA	Targets of Thra	0.998496	0.100776	4.42321e-23	0.99223			Targets of Sox21	0.992953	0.687785	1	1	0.792678	0.999985	0.617736	0.369866	0.997641	0.978875	FALSE	FALSE	FALSE
Targets of MAFK	Targets of Mafk	0.9985	1.94193e-13	0.211318	0.00551803			Targets of Maff	0.992964	0.245327	0.468145	0.969721	0.0148437	0.974833	0.94477	1	1.36057e-08	0.0109668	FALSE	FALSE	TRUE
Targets of ZNF541	Targets of Zfp541	0.998568	0.999525	0.987137	0.216017			Targets of Glis2	0.993029	0.975727	0.967112	0.705463	0.0363572	0.130438	0.939624	0.855983	5.90901e-41	0.0128951	FALSE	FALSE	TRUE
Targets of E2F5	Targets of E2f5	0.998658	0.995006	0.530283	0.977583			Targets of Hltf	0.993133	0.35715	0.183439	0.872067	0.756705	0.999919	0.936194	1	0.999641	0.542331	FALSE	FALSE	FALSE
Targets of GATA2	Targets of Gata2	0.99875	0.999735	0.999961	0.999989			Targets of Fli1	0.993389	0.986341	0.97827	0.869264	0.00154668	1	0.922347	1	0.851366	0.937058	FALSE	FALSE	TRUE
Targets of NFKB2	Targets of Nfkb2	0.998754	0.99996	0.775573	0.995786			Targets of Mxi1	0.993552	0.824853	1	1.25552e-24	0.810357	0.991424	0.842029	1	3.53563e-06	0.0321011	FALSE	FALSE	TRUE
Targets of NR4A2	Targets of Nr4a2	0.998784	0.0872863	0.652259	0.371272			Targets of Sox10	0.99443	0.211471	0.87633	1	0.509628	0.998108	0.0826004	0.639019	1.62863e-06	0.00729364	FALSE	FALSE	TRUE
Targets of FOXB1	Targets of Foxb1	0.998803	0.992976	0.999983	0.999858			Targets of Egr4	0.99485	0.0861517	0.817519	1.78602e-37	0.385642	0.999743	0.923441	0.584118	0.000323431	0.00344682	FALSE	FALSE	TRUE
Targets of ZBTB37	Targets of Zbtb37	0.998918	0.478259	1	8.09794e-39			Targets of Hsf4	0.994936	0.337023	0.541328	0.999207	0.120457	2.13342e-09	0.0127469	0.753646	1	0.982659	FALSE	TRUE	FALSE
Targets of ID3	Targets of Id3	0.99892	0.675587	0.999297	0.0017882			Targets of Tbx21	0.994993	0.850965	1	1	0.878534	1	0.999199	1	0.999554	0.847729	FALSE	FALSE	FALSE
Targets of CUX1	Targets of Cux1	0.99903	0.591305	0.999997	7.86727e-08			Targets of Fosb	0.995633	0.463085	1	0.261754	0.494149	0.99997	0.999998	1	5.72126e-06	0.583332	FALSE	FALSE	FALSE
Targets of TFAP4	Targets of Tfap4	0.999043	1	0.000511045	1			Targets of Epas1	0.995659	0.974624	0.406913	0.998756	0.118524	0.0123963	0.00735798	0.305635	0.423072	0.0793344	FALSE	FALSE	FALSE
Targets of STAT3	Targets of Stat3	0.999044	5.35256e-06	0.770864	7.57901e-10			Targets of Gtf2ird1	0.995779	0.971339	1	0.937727	0.124064	0.999996	0.998796	1	1	0.808553	FALSE	FALSE	FALSE
Targets of ZNF148	Targets of Zfp148	0.999074	0.0649206	1	1			Targets of Pbx3	0.995884	0.984586	1	1.24936e-83	0.602462	0.474263	0.346581	1	0.999925	0.0151798	FALSE	FALSE	TRUE
Targets of STAT1	Targets of Stat1	0.999088	0.998561	1.97563e-37	0.996638			Targets of Ncor1	0.996207	0.168853	0.937389	#N/A	#N/A	0.999789	0.241744	1	#N/A	#N/A	#N/A	FALSE	#N/A
Targets of SP100	Targets of Sp100	0.9991	0.351374	1	0.000126257			Targets of Zfp516	0.996283	0.842177	0.98251	#N/A	#N/A	1	0.883317	0.731405	#N/A	#N/A	#N/A	FALSE	#N/A
Targets of NR0B2	Targets of Nr0b2	0.999103	0.999629	0.999838	1			Targets of Tbx6	0.996704	0.481767	0.270472	0.746717	0.954583	0.999322	0.883576	1	0.999265	0.51318	FALSE	FALSE	FALSE
Targets of MLXIP	Targets of Mlxip	0.999226	0.997345	0.91003	0.998905			Targets of Klf1	0.996873	0.998618	0.803874	1	0.722312	5.07857e-32	0.817192	1	0.999955	0.999955	FALSE	TRUE	FALSE
Targets of TCF7L2	Targets of Tcf7l2	0.999248	4.85108e-16	0.855651	1.94155e-20			Targets of Ikzf1	0.996943	0.669122	1	0.999969	0.417705	0.983365	0.983931	1	0.533226	0.873358	FALSE	FALSE	FALSE
Targets of LHX6	Targets of Lhx6	0.999253	0.952437	0.0823238	0.931044			Targets of Zic2	0.996945	0.626251	0.752125	0.691519	0.440562	0.029783	0.983331	1	0.0149245	0.606591	FALSE	FALSE	FALSE
Targets of SP5	Targets of Sp5	0.999276	0.999977	0.994546	0.373876			Targets of Hmga1	0.997104	0.929442	1	0.0852882	0.41985	0.999998	0.692948	1	2.23256e-17	0.318819	FALSE	FALSE	FALSE
Targets of FOXN2	Targets of Foxn2	0.999314	0.974899	0.491667	0.200365			Targets of Klf6	0.997116	0.782975	0.287865	2.05449e-34	0.0102305	1	0.978808	0.030019	0.0170259	0.0232226	FALSE	FALSE	TRUE
Targets of TCF7L1	Targets of Tcf7l1	0.999325	1.85645e-08	0.999999	0.00172017			Targets of Scrt2	0.99718	0.00756261	0.548667	#N/A	#N/A	1	0.4844	1	#N/A	#N/A	#N/A	FALSE	#N/A
Targets of OLIG1	Targets of Olig1	0.99942	0.999931	9.36005e-43	0.214224			Targets of Zfp217	0.997277	0.999957	1	#N/A	#N/A	0.652525	0.997318	1	#N/A	#N/A	#N/A	FALSE	#N/A
Targets of PAX2	Targets of Pax2	0.999438	0.999734	4.48953e-14	0.999082			Targets of Nfe2l1	0.997327	0.000162998	0.991336	0.996079	0.361775	4.56648e-19	0.640677	0.944342	0.0126358	0.87439	FALSE	TRUE	FALSE
Targets of MLXIPL	Targets of Mlxipl	0.999499	1	1	1			Targets of Rxra	0.997377	0.0368381	0.753178	5.52783e-81	0.0742895	1	0.451263	1	2.82839e-09	5.5066e-07	FALSE	FALSE	TRUE
Targets of ZNF281	Targets of Zfp281	0.999529	0.999999	1	1.33863e-06			Targets of Zfp263	0.997413	0.783433	0.975224	#N/A	#N/A	7.06248e-07	4.37947e-10	0.135694	#N/A	#N/A	#N/A	TRUE	#N/A
Targets of HNF1B	Targets of Hnf1b	0.999591	1	3.65014e-69	0.999353			Targets of Arx	0.997547	0.283617	1	0.357942	0.963796	1	0.743129	1	0.990579	0.116976	FALSE	FALSE	FALSE
Targets of TBX15	Targets of Tbx15	0.999591	0.999806	0.58975	0.808683			Targets of Parp1	0.997586	0.284924	1	#N/A	#N/A	1	0.970538	1	#N/A	#N/A	#N/A	FALSE	#N/A
Targets of GATA3	Targets of Gata3	0.999619	0.999782	0.21892	0.997835			Targets of Ep300	0.997622	0.905798	0.721059	7.9825e-05	0.0947616	1	0.00146088	1	0.451206	0.561737	FALSE	FALSE	FALSE
Targets of PPARD	Targets of Ppard	0.999632	1	1	0.533378			Targets of Hif3a	0.997739	0.122898	0.707768	7.48979e-09	0.998977	1	0.154383	0.151061	0.880278	0.086856	FALSE	FALSE	FALSE
Targets of NRL	Targets of Nrl	0.999635	0.999869	0.999992	0.941405			Targets of Zfp652	0.997769	0.998483	1	#N/A	#N/A	0.992045	0.718434	1	#N/A	#N/A	#N/A	FALSE	#N/A
Targets of GABPA	Targets of Gabpa	0.999647	1	1	0.833271			Targets of Six1	0.997855	0.431226	1	0.0457953	0.629951	1	0.961852	1	0.998006	0.09455	FALSE	FALSE	FALSE
Targets of GLI2	Targets of Gli2	0.999693	0.999997	1	0.999998			Targets of 2310045N01Rik	0.997914	0.735823	0.183439	#N/A	#N/A	0.00782584	0.995425	1	#N/A	#N/A	#N/A	FALSE	#N/A
Targets of ZBTB43	Targets of Zbtb43	0.999764	0.720968	0.974108	0.934234			Targets of Ets2	0.998149	0.691019	0.644671	0.999988	0.00533784	5.73855e-258	8.4027e-11	0.94982	0.000551073	0.551383	FALSE	TRUE	TRUE
Targets of BCL6B	Targets of Bcl6b	0.99978	1	0.999998	0.997877			Targets of Nr2f2	0.999989	0.223325	0.00716227	0.962346	0.797754	6.45832e-06	0.465137	0.155372	0.0350676	0.00435613	FALSE	FALSE	TRUE
Targets of ATF2	Targets of Atf2	0.999785	0.000836341	0.999993	0.979576			Targets of Tnfrsf10b	0.998362	0.900133	1	#N/A	0.310125	0.980957	0.890847	1	#N/A	0.429982	FALSE	FALSE	FALSE
Targets of NKX2-2	Targets of Nkx2-2	0.999795	1	0.000156108	3.60319e-09			Targets of Zfp105	0.998424	0.999282	0.190549	#N/A	#N/A	0.99931	0.0519757	1	#N/A	#N/A	#N/A	FALSE	#N/A
Targets of ZIC4	Targets of Zic4	0.999796	0.999988	0.00296678	0.941095			Targets of Olig2	0.998426	0.961758	0.852296	1	0.105568	0.999625	0.0022021	0.143768	0.841359	0.0634272	FALSE	FALSE	FALSE
Targets of NFE2L2	Targets of Nfe2l2	0.9998	0.915545	0.543539	1.20801e-13			Targets of Atoh7	0.998448	0.912542	1	#N/A	#N/A	0.999998	0.934236	1	#N/A	#N/A	#N/A	FALSE	#N/A
Targets of DMRTA1	Targets of Dmrta1	0.999809	1	8.09187e-05	0.935783			Targets of Bbx	0.972608	0.841771	0.799361	0.111616	0.85827	1.38591e-16	0.000644578	0.0727476	5.5802e-27	0.0230953	TRUE	TRUE	TRUE
Targets of INSM1	Targets of Insm1	0.999811	7.0569e-23	4.40981e-19	0.342561			Targets of Thra	0.998496	0.0196145	0.676591	0.100776	0.363377	4.42321e-23	0.916867	1	0.99223	0.841475	FALSE	TRUE	FALSE
Targets of LYL1	Targets of Lyl1	0.999826	1.10592e-18	0.999961	0.902309			Targets of Mafk	0.9985	0.997601	0.612516	1.94193e-13	0.891455	0.211318	0.19179	1	0.00551803	0.111187	FALSE	FALSE	FALSE
Targets of GRHL3	Targets of Grhl3	0.999844	0.963121	0.822813	0.82803			Targets of Zfp541	0.998568	0.704905	1	#N/A	#N/A	0.987137	0.688676	1	#N/A	#N/A	#N/A	FALSE	#N/A
Targets of ZNF740	Targets of Zfp740	0.999849	0.977383	0.991614	0.999882			Targets of E2f5	0.998658	0.000136749	0.995431	0.995006	0.818265	0.530283	0.920238	1	0.977583	0.130086	FALSE	FALSE	FALSE
Targets of MTF1	Targets of Mtf1	0.999862	0.906868	0.00181374	1.60228e-21			Targets of Gata2	0.99875	0.749609	0.824968	0.999735	0.951387	0.999961	0.950522	0.0836896	0.999989	0.871513	FALSE	FALSE	FALSE
Targets of SCRT1	Targets of Scrt1	0.999863	0.0094044	0.999999	3.78972e-07			Targets of Nfkb2	0.998754	0.998593	1	0.99996	0.0609844	0.775573	0.126709	1	0.995786	0.903195	FALSE	FALSE	FALSE
Targets of SOX18	Targets of Sox18	0.999867	0.999774	1	0.96165			Targets of Nr4a2	0.998784	0.777821	1	0.0872863	0.458695	0.652259	0.228808	1	0.371272	0.409659	FALSE	FALSE	FALSE
Targets of RBPJL	Targets of Rbpjl	0.999877	0.995971	0.999047	0.392807			Targets of Foxb1	0.998803	0.993132	1	0.992976	0.361951	0.999983	0.994129	1	0.999858	0.964042	FALSE	FALSE	FALSE
Targets of MBD1	Targets of Mbd1	0.99989	1	1	0.00463631			Targets of Cebpz	0.998884	0.049646	1	#N/A	#N/A	1	0.910133	1	#N/A	#N/A	#N/A	FALSE	#N/A
Targets of SOX4	Targets of Sox4	0.999891	0.994873	0.948013	0.975497			Targets of Zbtb37	0.998918	0.841993	1	0.478259	0.952783	1	0.979184	0.0727835	8.09794e-39	0.711309	FALSE	FALSE	FALSE
Targets of SP6	Targets of Sp6	0.999894	0.999993	1	0.980514			Targets of Id3	0.99892	0.00833488	0.561933	0.675587	0.795918	0.999297	0.997131	0.564998	0.0017882	0.858274	FALSE	FALSE	FALSE
Targets of ZNF580	Targets of Zfp580	0.999911	0.657466	5.18062e-06	0.995894			Targets of Cux1	0.99903	0.28414	1	0.591305	0.931498	0.999997	0.941816	1	7.86727e-08	0.0343728	FALSE	FALSE	TRUE
Targets of STAT5A	Targets of Stat5a	0.999919	0.0211233	0.000262769	0.157352			Targets of Tfap4	0.999043	0.999717	0.96308	1	0.480329	0.000511045	0.00962838	0.0618522	1	0.468152	FALSE	FALSE	FALSE
Targets of CREB3L3	Targets of Creb3l3	0.99992	0.983489	0.999426	0.45498			Targets of Stat3	0.999044	0.766901	0.891857	5.35256e-06	0.00104518	0.770864	0.000426884	0.425878	7.57901e-10	0.00173646	FALSE	FALSE	TRUE
Targets of NRF1	Targets of Nrf1	0.99992	0.419712	1	0.999346			Targets of Zfp148	0.999074	0.202849	0.997086	#N/A	#N/A	1	0.0203991	0.208274	#N/A	#N/A	#N/A	FALSE	#N/A
Targets of JUN	Targets of Jun	0.999924	0.660889	0.999485	1.19056e-05			Targets of Stat1	0.999088	0.99964	0.651603	0.998561	0.126726	1.97563e-37	0.00273498	0.466097	0.996638	0.959841	FALSE	TRUE	FALSE
Targets of PAX1	Targets of Pax1	0.999938	0.984659	1	0.482405			Targets of Sp100	0.9991	0.248402	1	0.351374	0.0249181	1	0.90708	1	0.000126257	0.0576132	FALSE	FALSE	TRUE
Targets of ELF2	Targets of Elf2	0.99995	0.103872	7.27949e-23	7.7614e-12			Targets of Nr0b2	0.999103	0.721969	1	0.999629	0.74471	0.999838	0.995047	1	1	0.566385	FALSE	FALSE	FALSE
Targets of BDP1	Targets of Bdp1	0.999953	0.988557	1	0.961357			Targets of Trps1	0.99913	0.999973	1	#N/A	#N/A	1	0.977837	1	#N/A	#N/A	#N/A	FALSE	#N/A
Targets of ELF1	Targets of Elf1	0.99996	1.07415e-20	0.952625	9.65743e-09			Targets of Ctf1	0.999151	0.960784	0.507633	#N/A	#N/A	6.95285e-43	4.00372e-05	0.38178	#N/A	#N/A	#N/A	TRUE	#N/A
Targets of GRHL1	Targets of Grhl1	0.999961	0.947539	0.862624	0.879064			Targets of Zglp1	0.99917	0.991152	1	#N/A	#N/A	0.00398322	0.20261	1	#N/A	#N/A	#N/A	FALSE	#N/A
Targets of SIX3	Targets of Six3	0.999961	0.0104286	0.975143	0.008815			Targets of Rcor1	0.999217	0.899328	1	#N/A	#N/A	0.00304326	0.334318	1	#N/A	#N/A	#N/A	FALSE	#N/A
Targets of POU2F3	Targets of Pou2f3	0.999962	1	1	1			Targets of Mlxip	0.999226	0.888419	1	0.997345	0.769368	0.91003	0.517633	1	0.998905	0.835278	FALSE	FALSE	FALSE
Targets of CREB5	Targets of Creb5	0.999962	0.999979	1	0.000652902			Targets of Tcf7l2	0.999248	0.522806	0.57579	4.85108e-16	0.122798	0.855651	0.883699	1	1.94155e-20	1.11447e-05	FALSE	FALSE	TRUE
Targets of PBX1	Targets of Pbx1	0.999963	0.556837	0.999957	0.680508			Targets of Lhx6	0.999253	0.632405	0.333411	0.952437	0.048383	0.0823238	0.736727	0.107209	0.931044	0.308925	FALSE	FALSE	TRUE
Targets of TAL2	Targets of Tal2	0.999963	0.983076	0.999976	0.926519			Targets of Sp5	0.999276	0.456147	0.127822	0.999977	0.199222	0.994546	0.915392	1	0.373876	0.958114	FALSE	FALSE	FALSE
Targets of TGIF2	Targets of Tgif2	0.999968	8.41147e-05	0.963818	3.35842e-05			Targets of Foxn2	0.999314	0.719783	1	0.974899	NA	0.491667	0.965995	1	0.200365	NA	FALSE	FALSE	FALSE
Targets of ETV5	Targets of Etv5	0.999969	5.55228e-10	0.981624	0.136466			Targets of Tcf7l1	0.999325	0.586594	1	1.85645e-08	0.403413	0.999999	0.970363	1	0.00172017	0.0188932	FALSE	FALSE	TRUE
Targets of TFE3	Targets of Tfe3	0.99997	0.849796	0.912275	0.0536291			Targets of Olig1	0.99942	0.576216	0.469001	0.999931	0.32746	9.36005e-43	2.94032e-11	0.460351	0.214224	0.196543	FALSE	TRUE	FALSE
Targets of NFE2	Targets of Nfe2	0.999972	0.999976	1	0.977799			Targets of Pax2	0.999438	0.95005	0.89157	0.999734	0.781521	4.48953e-14	0.538387	0.462677	0.999082	0.972675	FALSE	TRUE	FALSE
Targets of SATB1	Targets of Satb1	0.999974	0.999961	0.692389	0.0704693			Targets of Mlxipl	0.999499	0.999581	1	1	NA	1	0.981029	0.0669212	1	NA	FALSE	FALSE	FALSE
Targets of TFEB	Targets of Tfeb	0.999976	6.6553e-07	0.997893	0.000203198			Targets of Zfp281	0.999529	0.912849	0.678629	#N/A	#N/A	1	0.999435	1	#N/A	#N/A	#N/A	FALSE	#N/A
Targets of NFYB	Targets of Nfyb	0.99998	1	1.34507e-17	0.754469			Targets of Hnf1b	0.999591	0.739823	0.654012	1	0.985534	3.65014e-69	4.28051e-07	1	0.999353	0.982963	FALSE	TRUE	FALSE
Targets of IRF7	Targets of Irf7	0.99998	2.28077e-29	0.0244459	0.000364526			Targets of Tbx15	0.999591	0.996245	1	0.999806	0.359938	0.58975	0.972106	1	0.808683	0.901971	FALSE	FALSE	FALSE
Targets of MYOG	Targets of Myog	0.999982	0.999965	1	0.984952			Targets of Gata3	0.999619	0.989872	1	0.999782	0.789577	0.21892	0.996787	1	0.997835	0.959299	FALSE	FALSE	FALSE
Targets of CRAMP1L	Targets of Cramp1l	0.999983	0.99856	1	0.0761816			Targets of Ppard	0.999632	0.213786	0.975953	1	0.0340648	1	0.691553	1	0.533378	0.786712	FALSE	FALSE	TRUE
Targets of TEAD4	Targets of Tead4	0.999984	0.0878432	1	0.999952			Targets of Nrl	0.999635	0.999439	1	0.999869	0.346702	0.999992	0.674179	1	0.941405	0.998113	FALSE	FALSE	FALSE
Targets of TERF1	Targets of Terf1	0.999984	0.338258	0.999402	0.986617			Targets of Gabpa	0.999647	0.376381	0.987577	1	0.910344	1	0.0275943	0.275558	0.833271	0.406243	FALSE	FALSE	FALSE
Targets of AHR	Targets of Ahr	0.999985	0.995939	0.999997	6.54345e-06			Targets of Gli2	0.999693	0.775786	0.999759	0.999997	0.274487	1	0.975178	0.902545	0.999998	0.853633	FALSE	FALSE	FALSE
Targets of ZBTB3	Targets of Zbtb3	0.999986	0.991954	0.105895	0.0528923			Targets of Zbtb43	0.999764	0.93618	1	0.720968	0.933845	0.974108	0.924854	1	0.934234	0.0302299	FALSE	FALSE	TRUE
Targets of SF1	Targets of Sf1	0.999986	0.92298	0.996225	1.63264e-05			Targets of Bcl6b	0.99978	0.992587	0.926497	1	0.279621	0.999998	0.807239	1	0.997877	0.983383	FALSE	FALSE	FALSE
Targets of DEAF1	Targets of Deaf1	0.999986	2.59753e-21	4.56116e-97	0.909038			Targets of Atf2	0.999785	0.997364	0.541995	0.000836341	0.944214	0.999993	0.837179	1	0.979576	0.0128701	FALSE	FALSE	TRUE
Targets of DMRT3	Targets of Dmrt3	0.999987	0.552374	0.0128669	0.967843			Targets of Isl1	1	0.358157	0.253836	0.129986	0.907101	9.2822e-14	0.0779866	1	0.873042	0.0206959	TRUE	TRUE	TRUE
Targets of BACH2	Targets of Bach2	0.999987	0.999998	0.990299	0.951813			Targets of Zic4	0.999796	0.999999	0.683228	0.999988	0.32373	0.00296678	0.986752	1	0.941095	0.687315	FALSE	FALSE	FALSE
Targets of HSF1	Targets of Hsf1	0.999989	1	1	0.98692			Targets of Nfe2l2	0.9998	0.919157	0.937694	0.915545	0.420794	0.543539	0.934563	0.77882	1.20801e-13	0.0149648	FALSE	FALSE	TRUE
Targets of NR2F2	Targets of Nr2f2	0.999989	0.962346	6.45832e-06	0.0350676			Targets of Dmrta1	0.999809	0.993772	1	1	0.880303	8.09187e-05	0.0331819	0.161833	0.935783	0.825121	FALSE	FALSE	FALSE
Targets of ATF3	Targets of Atf3	0.999991	0.0325985	0.966036	0.0005279			Targets of Insm1	0.999811	0.919067	1	7.0569e-23	0.0419991	4.40981e-19	0.0537885	0.668064	0.342561	0.240056	FALSE	TRUE	TRUE
Targets of ZFPM2	Targets of Zfpm2	0.999992	0.998374	0.999853	0.916661			Targets of Lyl1	0.999826	0.990965	1	1.10592e-18	0.562875	0.999961	0.976292	1	0.902309	0.382364	FALSE	FALSE	FALSE
Targets of NR3C1	Targets of Nr3c1	0.999993	0.999845	0.999976	0.707522			Targets of Tcf23	0.999832	0.89672	1	#N/A	#N/A	1	0.894124	1	#N/A	#N/A	#N/A	FALSE	#N/A
Targets of FOXM1	Targets of Foxm1	0.999993	0.999297	0.999933	1			Targets of Grhl3	0.999844	0.999001	1	0.963121	0.352251	0.822813	0.999999	1	0.82803	0.025896	FALSE	FALSE	TRUE
Targets of SIX5	Targets of Six5	0.999993	0.227825	0.999985	0.048911			Targets of Zfp740	0.999849	0.00576232	0.991235	#N/A	#N/A	0.991614	0.076211	0.304191	#N/A	#N/A	#N/A	FALSE	#N/A
Targets of ZBTB26	Targets of Zbtb26	0.999993	0.890153	1	0.00303131			Targets of Traf4	0.999853	0.194048	1	#N/A	#N/A	0.999823	0.994544	1	#N/A	#N/A	#N/A	FALSE	#N/A
Targets of KLF4	Targets of Klf4	0.999993	0.998686	1	2.02705e-09			Targets of Mtf1	0.999862	0.501184	0.712363	0.906868	0.021732	0.00181374	0.0150657	0.600194	1.60228e-21	0.530117	FALSE	FALSE	TRUE
Targets of HSF2	Targets of Hsf2	0.999994	0.968568	1.7583e-09	0.962433			Targets of Scrt1	0.999863	0.155529	1	0.0094044	0.459229	0.999999	0.872318	1	3.78972e-07	0.0248514	FALSE	FALSE	TRUE
Targets of SMAD2	Targets of Smad2	0.999994	0.998527	2.2493e-24	0.170938			Targets of Sox18	0.999867	0.336101	0.507633	0.999774	0.633037	1	0.999414	1	0.96165	0.638696	FALSE	FALSE	FALSE
Targets of PITX2	Targets of Pitx2	0.999994	0.998722	0.972182	0.808262			Targets of Rbpjl	0.999877	0.879567	0.377049	0.995971	0.0241385	0.999047	0.148911	0.123951	0.392807	0.723486	FALSE	FALSE	TRUE
Targets of GBX1	Targets of Gbx1	0.999995	0.99977	0.874534	0.978257			Targets of Hdx	0.999888	0.296951	1	#N/A	#N/A	1	0.996583	1	#N/A	#N/A	#N/A	FALSE	#N/A
Targets of EOMES	Targets of Eomes	0.999996	0.999668	0.999993	0.280836			Targets of Mbd1	0.99989	0.471754	1	1	0.727543	1	0.806634	1	0.00463631	0.929684	FALSE	FALSE	FALSE
Targets of HBP1	Targets of Hbp1	0.999996	0.0710421	2.49819e-12	0.446352			Targets of Sox4	0.999891	0.999094	0.958581	0.994873	0.0452197	0.948013	0.924155	1	0.975497	0.0176515	FALSE	FALSE	TRUE
Targets of HOMEZ	Targets of Homez	0.999996	0.667672	0.00283479	0.949091			Targets of Sp6	0.999894	0.996583	1	0.999993	0.937298	1	0.785954	1	0.980514	0.520814	FALSE	FALSE	FALSE
Targets of KLF9	Targets of Klf9	0.999996	1	9.39703e-45	0.984491			Targets of Zfp580	0.999911	0.654345	0.926497	#N/A	#N/A	5.18062e-06	0.901912	1	#N/A	#N/A	#N/A	FALSE	#N/A
Targets of ASCL3	Targets of Ascl3	0.999996	1	1	0.991145			Targets of Stat5a	0.999919	0.992936	0.946676	0.0211233	0.100483	0.000262769	0.152917	0.55938	0.157352	0.272824	FALSE	FALSE	FALSE
Targets of PRDM4	Targets of Prdm4	0.999997	0.499771	1	0.103725			Targets of Creb3l3	0.99992	0.999246	1	0.983489	0.390255	0.999426	0.663619	1	0.45498	0.180916	FALSE	FALSE	FALSE
Targets of ATF1	Targets of Atf1	0.999997	0.993824	0.865175	1.44222e-06			Targets of Nrf1	0.99992	0.871886	0.764752	0.419712	0.181529	1	0.806327	1	0.999346	0.858274	FALSE	FALSE	FALSE
Targets of HIC1	Targets of Hic1	0.999997	0.996126	1	0.98763			Targets of Jun	0.999924	0.941258	0.717889	0.660889	0.739128	0.999485	0.994012	0.297999	1.19056e-05	0.000169377	FALSE	FALSE	TRUE
Targets of NFIC	Targets of Nfic	0.999997	0.00112668	1	0.000265515			Targets of Pax1	0.999938	0.99527	1	0.984659	0.440927	1	0.999967	1	0.482405	0.0617629	FALSE	FALSE	FALSE
Targets of FOXJ2	Targets of Foxj2	0.999997	0.999835	1	0.170399			Targets of Rfx8	0.999943	0.8451	1	#N/A	#N/A	1	0.999443	1	#N/A	#N/A	#N/A	FALSE	#N/A
Targets of MAX	Targets of Max	0.999997	0.440352	6.44365e-11	0.382885			Targets of Elf2	0.99995	0.00941752	0.991921	0.103872	0.110462	7.27949e-23	0.976596	0.913555	7.7614e-12	0.348441	FALSE	TRUE	FALSE
Targets of ZBTB6	Targets of Zbtb6	0.999998	0.99347	3.7728e-31	0.59443			Targets of Bdp1	0.999953	0.498286	0.940195	0.988557	0.858604	1	0.681627	0.545022	0.961357	0.909737	FALSE	FALSE	FALSE
Targets of ASCL5	Targets of Ascl5	0.999998	0.999992	1	0.885342			Targets of Elf1	0.99996	0.929346	0.977243	1.07415e-20	0.198047	0.952625	0.455998	0.0196093	9.65743e-09	0.0230953	FALSE	FALSE	TRUE
Targets of TBX2	Targets of Tbx2	0.999998	0.999885	1	0.994416			Targets of Grhl1	0.999961	0.665181	1	0.947539	0.629951	0.862624	0.999475	1	0.879064	0.933187	FALSE	FALSE	FALSE
Targets of ZIC1	Targets of Zic1	0.999998	0.914971	2.16042e-28	2.92869e-11			Targets of Six3	0.999961	0.227683	1	0.0104286	0.494149	0.975143	0.88026	0.0610227	0.008815	0.583332	FALSE	FALSE	FALSE
Targets of ESRRG	Targets of Esrrg	0.999998	2.04188e-06	0.999797	0.292909			Targets of Pou2f3	0.999962	0.327072	0.44356	1	0.991577	1	0.800121	1	1	0.777177	FALSE	FALSE	FALSE
Targets of ZNF511	Targets of Zfp511	0.999998	0.999465	0.507112	0.642834			Targets of Creb5	0.999962	0.994469	1	0.999979	0.774192	1	0.951352	1	0.000652902	0.913646	FALSE	FALSE	FALSE
Targets of ZNF423	Targets of Zfp423	0.999998	0.75369	0.0127772	2.36752e-75			Targets of Pbx1	0.999963	0.521416	1	0.556837	0.158338	0.999957	0.524664	1	0.680508	0.00918977	FALSE	FALSE	TRUE
Targets of FEV	Targets of Fev	0.999998	1	0.999999	0.969403			Targets of Tal2	0.999963	0.732721	1	0.983076	0.794515	0.999976	0.999999	1	0.926519	0.365466	FALSE	FALSE	FALSE
Targets of TWIST1	Targets of Twist1	0.999999	0.141139	0.831446	0.594292			Targets of Tgif2	0.999968	0.51969	1	8.41147e-05	0.162943	0.963818	0.934554	0.03612	3.35842e-05	0.487376	FALSE	FALSE	FALSE
Targets of ZBTB33	Targets of Zbtb33	0.999999	0.999985	0.999888	7.95087e-11			Targets of Etv5	0.999969	0.690465	0.426661	5.55228e-10	0.649541	0.981624	0.746142	0.606877	0.136466	0.923527	FALSE	FALSE	FALSE
Targets of EBF3	Targets of Ebf3	0.999999	0.999092	0.999156	0.999373			Targets of Tfe3	0.99997	0.895213	0.637972	0.849796	0.736285	0.912275	0.552382	0.0320762	0.0536291	0.557648	FALSE	FALSE	FALSE
Targets of NR4A3	Targets of Nr4a3	0.999999	0.933003	1	0.797436			Targets of Sp7	0.999971	0.626078	0.992645	#N/A	#N/A	1	0.0108856	0.299092	#N/A	#N/A	#N/A	FALSE	#N/A
Targets of NFATC3	Targets of Nfatc3	0.999999	0.999586	0.800242	2.26579e-14			Targets of Nfe2	0.999972	0.974912	1	0.999976	0.152224	1	0.999997	1	0.977799	0.863114	FALSE	FALSE	FALSE
Targets of ZNF219	Targets of Zfp219	0.999999	0.867363	8.40795e-22	0.994583			Targets of Satb1	0.999974	0.851374	1	0.999961	0.706752	0.692389	0.00949047	0.0669212	0.0704693	0.0536553	FALSE	FALSE	FALSE
Targets of NHLH2	Targets of Nhlh2	0.999999	5.69523e-06	5.72553e-07	0.00172925			Targets of Tfeb	0.999976	0.713222	1	6.6553e-07	0.504566	0.997893	0.510807	0.0640255	0.000203198	0.751905	FALSE	FALSE	FALSE
Targets of SPDEF	Targets of Spdef	0.999999	0.961067	0.999998	0.969391			Targets of Nfyb	0.99998	0.100446	0.967684	1	0.683844	1.34507e-17	1.39972e-08	0.856929	0.754469	0.336907	FALSE	TRUE	FALSE
Targets of PRRX1	Targets of Prrx1	0.999999	0.999962	1	6.32367e-05			Targets of Irf7	0.99998	0.995555	0.83276	2.28077e-29	0.000219469	0.0244459	0.968733	1	0.000364526	0.715205	FALSE	FALSE	TRUE
Targets of NR2F6	Targets of Nr2f6	0.999999	0.999727	0.976752	0.780035			Targets of Myog	0.999982	0.993821	1	0.999965	0.858381	1	0.989694	1	0.984952	0.87342	FALSE	FALSE	FALSE
Targets of SP3	Targets of Sp3	0.999999	0.999993	1	0.333858			Targets of Cramp1l	0.999983	0.520164	1	0.99856	0.431152	1	0.850312	1	0.0761816	0.16677	FALSE	FALSE	FALSE
Targets of ETV6	Targets of Etv6	1	0.918183	1	0.938169			Targets of Tead4	0.999984	0.899258	1	0.0878432	0.78596	1	0.893089	1	0.999952	0.197329	FALSE	FALSE	FALSE
Targets of HNF1A	Targets of Hnf1a	1	1	0.964703	0.999997			Targets of Terf1	0.999984	0.97442	1	0.338258	0.931966	0.999402	0.912987	1	0.986617	0.23761	FALSE	FALSE	FALSE
Targets of DMRTB1	Targets of Dmrtb1	1	1	0.990963	0.998533			Targets of Ahr	0.999985	0.867549	0.330851	0.995939	0.819941	0.999997	0.10454	0.284512	6.54345e-06	0.0630031	FALSE	FALSE	FALSE
Targets of USF2	Targets of Usf2	1	0.978747	3.9501e-15	0.936297			Targets of Zbtb3	0.999986	0.737038	0.44356	0.991954	0.74471	0.105895	0.919474	1	0.0528923	0.393024	FALSE	FALSE	FALSE
Targets of INSM2	Targets of Insm2	1	0.000661277	1	0.00947484			Targets of Sf1	0.999986	0.683992	0.617542	0.92298	0.487784	0.996225	0.0840647	0.445252	1.63264e-05	0.399749	FALSE	FALSE	FALSE
Targets of OSR1	Targets of Osr1	1	0.992429	0.275196	0.982583			Targets of Deaf1	0.999986	0.476854	0.291201	2.59753e-21	0.487784	4.56116e-97	4.26078e-10	0.192567	0.909038	0.399749	FALSE	TRUE	FALSE
Targets of ALX3	Targets of Alx3	1	0.942961	1	0.999244			Targets of Myc	0.999987	0.959945	0.869847	#N/A	0.280859	0.997438	0.451864	0.434533	#N/A	0.189292	FALSE	FALSE	FALSE
Targets of ZNF8	Targets of Zfp128	1	0.477964	0.993793	0.982012			Targets of Dmrt3	0.999987	0.997005	1	0.552374	0.929612	0.0128669	0.994739	1	0.967843	0.243202	FALSE	FALSE	FALSE
Targets of PITX1	Targets of Pitx1	1	0.384453	0.998149	0.998108			Targets of Bach2	0.999987	0.755201	0.516398	0.999998	0.655767	0.990299	0.454413	0.388124	0.951813	0.410005	FALSE	FALSE	FALSE
Targets of GMEB2	Targets of Gmeb2	1	0.24753	1	0.881875			Targets of Hsf1	0.999989	0.893673	0.960443	1	0.0453981	1	0.900593	0.594672	0.98692	0.579851	FALSE	FALSE	TRUE
Targets of RORB	Targets of Rorb	1	0.885885	0.0624192	0.929716			Targets of Tbpl1	0.991515	0.291391	0.541995	2.80463e-11	0.954826	1.15396e-21	4.18984e-06	1	0.61769	0.0355967	TRUE	TRUE	TRUE
Targets of MEF2D	Targets of Mef2d	1	0.999075	0.350541	0.999978			Targets of Atf3	0.999991	0.999848	0.158589	0.0325985	0.897649	0.966036	0.973606	1	0.0005279	0.0140381	FALSE	FALSE	TRUE
Targets of SOX9	Targets of Sox9	1	1.18678e-31	1	4.43578e-28			Targets of Zfpm2	0.999992	0.826838	0.0784098	0.998374	0.349059	0.999853	0.894809	0.123951	0.916661	0.420782	FALSE	FALSE	FALSE
Targets of ERG	Targets of Erg	1	0.999724	7.1742e-30	0.99816			Targets of Nr3c1	0.999993	0.122225	0.545916	0.999845	0.621279	0.999976	0.833899	0.501794	0.707522	0.00366686	FALSE	FALSE	TRUE
Targets of ZNF384	Targets of Zfp384	1	0.97986	1	0.997176			Targets of Rcor2	0.999993	0.441011	1	#N/A	#N/A	0.999186	0.866696	1	#N/A	#N/A	#N/A	FALSE	#N/A
Targets of ISL1	Targets of Isl1	1	0.129986	9.2822e-14	0.873042			Targets of Foxm1	0.999993	0.999642	1	0.999297	1	0.999933	0.6494	1	1	0.639703	FALSE	FALSE	FALSE
Targets of FOSL2	Targets of Fosl2	1	0.987164	1	0.999133			Targets of Six5	0.999993	0.999154	1	0.227825	0.756705	0.999985	0.992362	1	0.048911	0.992852	FALSE	FALSE	FALSE
Targets of TBX1	Targets of Tbx1	1	0.999993	1	0.960753			Targets of Zbtb26	0.999993	0.436115	0.889065	0.890153	0.981641	1	0.931937	0.459235	0.00303131	0.374435	FALSE	FALSE	FALSE
Targets of TCF15	Targets of Tcf15	1	0.999447	0.790082	0.993983			Targets of Klf4	0.999993	0.92773	1	0.998686	0.394944	1	0.665045	1	2.02705e-09	0.53068	FALSE	FALSE	FALSE
Targets of FOXF2	Targets of Foxf2	1	0.998186	1	0.528218			Targets of Hsf2	0.999994	0.834666	0.903218	0.968568	0.870882	1.7583e-09	4.39602e-12	0.852138	0.962433	0.664466	FALSE	TRUE	FALSE
Targets of FOS	Targets of Fos	1	0.999846	1	0.0601688			Targets of Smad2	0.999994	0.981461	0.298478	0.998527	0.51411	2.2493e-24	2.19917e-38	0.735231	0.170938	0.875697	FALSE	TRUE	FALSE
Targets of NR2C1	Targets of Nr2c1	1	0.999041	0.999999	0.149247			Targets of Pitx2	0.999994	0.91885	0.524987	0.998722	0.944214	0.972182	0.939406	1	0.808262	0.203894	FALSE	FALSE	FALSE
Targets of NEUROD1	Targets of Neurod1	1	0.99995	4.70554e-13	0.996152			Targets of Gbx1	0.999995	0.834986	1	0.99977	0.148661	0.874534	0.959999	1	0.978257	0.736264	FALSE	FALSE	FALSE
Targets of STRA13	Targets of Stra13	1	0.794573	6.57351e-05	0.930292			Targets of Eomes	0.999996	0.904969	1	0.999668	0.595812	0.999993	0.998083	1	0.280836	0.522068	FALSE	FALSE	FALSE
Targets of MECOM	Targets of Mecom	1	0.154884	1	2.38595e-06			Targets of E2f6	0.999996	0.267135	0.996444	#N/A	#N/A	0.999999	0.767162	1	#N/A	#N/A	#N/A	FALSE	#N/A
Targets of VBP1	Targets of Vbp1	1	0.399174	3.47359e-05	0.962183			Targets of Usf2	1	0.0735337	0.958581	0.978747	0.960192	3.9501e-15	0.989831	1	0.936297	0.00691455	TRUE	TRUE	TRUE
Targets of FOXL2	Targets of Foxl2	1	0.997881	1	0.991953			Targets of Homez	0.999996	0.722957	1	0.667672	0.994142	0.00283479	0.424359	1	0.949091	0.0593325	FALSE	FALSE	FALSE
Targets of ARNT	Targets of Arnt	1	0.00408836	1.65407e-25	0.999764			Targets of Hbp1	0.999996	0.554126	0.693239	0.0710421	0.976467	2.49819e-12	1.07406e-07	0.492706	0.446352	0.000321585	TRUE	TRUE	TRUE
Targets of MTA1	Targets of Mta1	1	1	1	0.795616			Targets of Ascl3	0.999996	0.991419	1	1	0.959753	1	0.957025	0.10156	0.991145	0.998434	FALSE	FALSE	FALSE
Targets of ID2	Targets of Id2	1	0.518741	1	0.514005			Targets of Prdm4	0.999997	0.517674	0.10583	0.499771	0.37059	1	0.274466	1	0.103725	0.419307	FALSE	FALSE	FALSE
Targets of SP2	Targets of Sp2	1	0.999169	1	0.996821			Targets of Atf1	0.999997	0.772588	1	0.993824	0.873627	0.865175	0.69144	0.419927	1.44222e-06	0.685406	FALSE	FALSE	FALSE
Targets of JUND	Targets of Jund	1	0.053409	0.548337	0.999646			Targets of Hic1	0.999997	0.843712	0.883882	0.996126	0.0532598	1	0.999993	1	0.98763	0.524303	FALSE	FALSE	FALSE
Targets of KLF2	Targets of Klf2	1	0.00342415	1.69002e-59	7.40135e-09			Targets of Nfic	0.999997	0.985932	0.932933	0.00112668	0.247884	1	0.498708	1	0.000265515	0.251388	FALSE	FALSE	FALSE
Targets of CREB1	Targets of Creb1	1	0.997846	1.13817e-30	0.670964			Targets of Foxj2	0.999997	0.303187	0.942109	0.999835	0.931001	1	0.314393	1	0.170399	0.308517	FALSE	FALSE	FALSE
Targets of RBPJ	Targets of Rbpj	1	0.95044	0.940235	6.92659e-11			Targets of Max	0.999997	0.126089	0.981314	0.440352	0.433301	6.44365e-11	0.000149569	0.234907	0.382885	0.392538	FALSE	TRUE	FALSE
Targets of RELA	Targets of Rela	1	2.57287e-08	1	0.000120344			Targets of Zbtb6	0.999998	0.660918	0.297838	0.99347	0.702347	3.7728e-31	2.77424e-07	0.545022	0.59443	0.860434	FALSE	TRUE	FALSE
Targets of SMAD4	Targets of Smad4	1	0.979873	1	0.508734			Targets of Ascl5	0.999998	0.956795	1	0.999992	0.883469	1	0.992346	1	0.885342	0.920149	FALSE	FALSE	FALSE
Targets of NFYC	Targets of Nfyc	1	1.06958e-05	1.40558e-17	0.183427			Targets of Tbx2	0.999998	0.94572	0.691091	0.999885	0.580216	1	0.945739	1	0.994416	0.240747	FALSE	FALSE	FALSE
Targets of ZNF784	Targets of Zfp784	1	1	0.962324	0.890064			Targets of Zic1	0.999998	0.687866	0.978938	0.914971	0.531988	2.16042e-28	0.09669	0.475073	2.92869e-11	0.605409	FALSE	TRUE	FALSE
Targets of TGIF1	Targets of Tgif1	1	3.29993e-58	0.999296	8.07607e-09			Targets of Esrrg	0.999998	0.99844	0.60698	2.04188e-06	0.315751	0.999797	0.634874	0.342679	0.292909	0.458115	FALSE	FALSE	FALSE
Targets of CENPB	Targets of Cenpb	1	0.0913976	0.13666	0.924464			Targets of Zfp511	0.999998	0.881266	1	#N/A	#N/A	0.507112	0.75205	0.311238	#N/A	#N/A	#N/A	FALSE	#N/A
Targets of FOXF1	Targets of Foxf1	1	0.995302	1	0.784024			Targets of Zfp423	0.999998	0.802575	0.752125	#N/A	#N/A	0.0127772	0.654993	1	#N/A	#N/A	#N/A	FALSE	#N/A
Targets of DNMT1	Targets of Dnmt1	1	1	0.998705	0.168496			Targets of Fev	0.999998	0.999973	1	1	0.79018	0.999999	0.687635	1	0.969403	0.999909	FALSE	FALSE	FALSE
Targets of FOXA1	Targets of Foxa1	1	0.999989	0.999994	0.987167			Targets of Twist1	0.999999	0.962409	0.318201	0.141139	0.188541	0.831446	0.99945	0.10156	0.594292	0.0331292	FALSE	FALSE	TRUE
Targets of DLX5	Targets of Dlx5	1	7.94292e-07	1	0.5531			Targets of Zbtb33	0.999999	0.999552	1	0.999985	0.314598	0.999888	0.0999908	1	7.95087e-11	0.133715	FALSE	FALSE	FALSE
Targets of NR1I3	Targets of Nr1i3	1	0.849945	0.999995	1			Targets of Ebf3	0.999999	0.988814	1	0.999092	0.597941	0.999156	0.855095	1	0.999373	0.805175	FALSE	FALSE	FALSE
Targets of RORA	Targets of Rora	1	0.99317	0.676045	0.193916			Targets of Nr4a3	0.999999	0.374308	1	0.933003	0.584021	1	0.91198	1	0.797436	0.550735	FALSE	FALSE	FALSE
Targets of MEIS3	Targets of Meis3	1	0.903907	1	0.979526			Targets of Nfatc3	0.999999	0.856042	1	0.999586	0.583801	0.800242	0.136819	0.0556966	2.26579e-14	0.0170803	FALSE	FALSE	TRUE
Targets of MAFB	Targets of Mafb	1	0.974777	0.934013	3.53098e-09			Targets of Zfp219	0.999999	0.681225	0.697788	#N/A	#N/A	8.40795e-22	4.64511e-14	1	#N/A	#N/A	#N/A	TRUE	#N/A
Targets of ZNF362	Targets of Zfp362	1	0.9924	0.999528	0.984946			Targets of Nhlh2	0.999999	0.949692	0.616057	5.69523e-06	0.239129	5.72553e-07	0.959396	0.186568	0.00172925	0.123264	FALSE	TRUE	FALSE
Targets of SOX8	Targets of Sox8	1	1	0.137844	1.50141e-17			Targets of Spdef	0.999999	0.996556	1	0.961067	0.295452	0.999998	0.990637	1	0.969391	0.984302	FALSE	FALSE	FALSE
Targets of MLX	Targets of Mlx	1	0.0523244	0.00445447	0.989774			Targets of Prrx1	0.999999	0.0502859	1	0.999962	0.451756	1	0.235766	1	6.32367e-05	0.000489753	FALSE	FALSE	TRUE
Targets of IKZF2	Targets of Ikzf2	1	0.000135067	1.02756e-06	3.63148e-08			Targets of Nkx3-1	0.999999	0.981533	0.566081	#N/A	#N/A	0.215633	0.577099	0.208195	#N/A	#N/A	#N/A	FALSE	#N/A
Targets of FOXO6	Targets of Foxo6	1	1.08063e-12	0.999607	0.982398			Targets of Nr2f6	0.999999	0.555037	0.195616	0.999727	0.0217488	0.976752	0.999199	1	0.780035	0.251974	FALSE	FALSE	TRUE
Targets of SIX4	Targets of Six4	1	0.986163	0.999802	0.99473			Targets of Zfx	0.999999	0.353726	0.814143	#N/A	0.538808	3.32628e-15	3.22469e-25	0.183631	#N/A	0.542195	FALSE	TRUE	FALSE
Targets of GBX2	Targets of Gbx2	1	0.99992	0.999918	0.070972			Targets of Sp3	0.999999	0.988895	0.999083	0.999993	0.48	1	0.841913	0.991174	0.333858	0.936005	FALSE	FALSE	FALSE
Targets of ZNF282	Targets of Zfp282	1	0.991777	0.251804	0.577194			Targets of Zfp410	1	0.390403	0.917769	#N/A	#N/A	0.614395	1.21612e-15	0.201008	#N/A	#N/A	#N/A	FALSE	#N/A
Targets of LEF1	Targets of Lef1	1	0.999999	0.753896	0.923673			Targets of Etv6	1	0.326246	0.807806	0.918183	0.449114	1	0.999947	1	0.938169	0.662071	FALSE	FALSE	FALSE
Targets of NR5A2	Targets of Nr5a2	1	1	1	0.894917			Targets of Hnf1a	1	0.590133	0.106448	1	0.914837	0.964703	0.99775	1	0.999997	0.964042	FALSE	FALSE	FALSE
Targets of KDM2A	Targets of Kdm2a	1	0.999958	0.573453	0.892169			Targets of Barhl2	1	0.938648	1	#N/A	#N/A	1	0.999947	1	#N/A	#N/A	#N/A	FALSE	#N/A
Targets of NEUROG2	Targets of Neurog2	1	0.809286	0.321104	0.999134			Targets of Dmrtb1	1	0.854955	1	1	0.953237	0.990963	0.423206	1	0.998533	0.886921	FALSE	FALSE	FALSE
Targets of CNOT3	Targets of Cnot3	1	0.953662	1	0.292188			Targets of Nr3c2	8.12416e-12	0.00350549	0.37023	1	0.980459	2.92892e-21	0.000414484	0.374051	0.742292	0.0198045	TRUE	TRUE	TRUE
Targets of PRDM16	Targets of Prdm16	1	0.000106526	0.995875	4.82094e-20			Targets of Insm2	1	0.796961	1	0.000661277	0.432022	1	0.961741	1	0.00947484	0.403671	FALSE	FALSE	FALSE
Targets of BRF1	Targets of Brf1	1	0.999979	1	0.492002			Targets of Osr1	1	0.999979	1	0.992429	0.759487	0.275196	0.970574	0.0370628	0.982583	0.954413	FALSE	FALSE	FALSE
Targets of NFIA	Targets of Nfia	1	1.45578e-09	9.88477e-29	0.0063193			Targets of Alx3	1	0.665874	1	0.942961	0.820166	1	0.989341	1	0.999244	0.864356	FALSE	FALSE	FALSE
Targets of PEBP1	Targets of Pebp1	1	5.97294e-08	3.16943e-13	0.965312			Targets of Zfp128	1	0.760734	1	#N/A	#N/A	0.993793	0.32585	1	#N/A	#N/A	#N/A	FALSE	#N/A
Targets of ZBTB7A	Targets of Zbtb7a	1	1.04174e-09	0.999974	0.839227			Targets of Pitx1	1	0.932245	1	0.384453	0.66222	0.998149	0.055248	1	0.998108	0.659607	FALSE	FALSE	FALSE
Targets of ARID5A	Targets of Arid5a	1	0.978253	0.992517	0.32641			Targets of Gmeb2	1	0.872185	1	0.24753	0.493952	1	0.662478	1	0.881875	0.320876	FALSE	FALSE	FALSE
Targets of ZHX2	Targets of Zhx2	1	0.00026029	0.999474	1.29598e-06			Targets of Rorb	1	0.55159	0.336271	0.885885	0.311646	0.0624192	0.36404	1	0.929716	0.885902	FALSE	FALSE	FALSE
Targets of RUNX3	Targets of Runx3	1	5.41294e-12	0.947082	0.96053			Targets of Mef2d	1	0.268158	0.952459	0.999075	0.955724	0.350541	0.602804	0.205024	0.999978	0.913076	FALSE	FALSE	FALSE
Targets of CEBPG	Targets of Cebpg	1	1	1	0.934592			Targets of Sox9	1	0.482296	0.500564	1.18678e-31	0.0325315	1	0.984388	1	4.43578e-28	0.000243272	FALSE	FALSE	TRUE
Targets of PRDM1	Targets of Prdm1	1	0.999999	0.999913	1			Targets of Erg	1	0.0744865	0.992877	0.999724	0.0468813	7.1742e-30	0.996415	1	0.99816	0.979834	FALSE	TRUE	TRUE
Targets of CREB3	Targets of Creb3	1	0.924461	7.08604e-29	0.989674			Targets of Trerf1	1	0.825781	1	#N/A	0.666966	0.999997	0.79851	1	#N/A	0.00188478	FALSE	FALSE	TRUE
Targets of HSF5	Targets of Hsf5	1	0.979462	0.984957	0.999928			Targets of Zfp384	1	0.381404	1	#N/A	#N/A	1	0.632619	1	#N/A	#N/A	#N/A	FALSE	#N/A
Targets of TP53	Targets of Trp53	1	5.0666e-06	1.28051e-23	0.317522			Targets of Tcf7	1.90841e-47	1.89698e-06	0.0279237	9.20993e-101	0.999798	1.08642e-54	3.03417e-10	1	0.999888	0.000242894	TRUE	TRUE	TRUE
Targets of EWSR1	Targets of Ewsr1	1	0.0111073	3.43476e-20	7.76307e-09			Targets of Ncor2	1	0.467087	0.857416	#N/A	#N/A	1	0.825858	1	#N/A	#N/A	#N/A	FALSE	#N/A
Targets of PAX8	Targets of Pax8	1	0.999996	0.999998	0.995272			Targets of Fosl2	1	0.772905	1	0.987164	0.863574	1	0.997205	1	0.999133	0.388838	FALSE	FALSE	FALSE
Targets of ZNF628	Targets of Zfp628	1	1	1	0.999766			Targets of Tbx1	1	0.753243	1	0.999993	0.265568	1	0.998957	1	0.960753	0.77704	FALSE	FALSE	FALSE
Targets of FOXC1	Targets of Foxc1	1	0.000729888	0.000396984	0.795293			Targets of Gatad1	1	0.960757	1	#N/A	#N/A	0.930127	0.990688	1	#N/A	#N/A	#N/A	FALSE	#N/A
Targets of NR5A1	Targets of Nr5a1	1	0.991006	0.975203	0.999764			Targets of Tcf15	1	0.693782	0.231528	0.999447	0.925566	0.790082	0.999451	1	0.993983	0.696257	FALSE	FALSE	FALSE
Targets of BARX2	Targets of Barx2	1	0.950734	0.809166	0.999913			Targets of Mesp2	1	0.944856	1	#N/A	#N/A	0.00424443	0.0312862	0.270772	#N/A	#N/A	#N/A	FALSE	#N/A
Targets of CNBP	Targets of Cnbp	1	0.964792	0.836988	0.407298			Targets of Foxf2	1	0.966388	1	0.998186	0.0840256	1	0.964124	1	0.528218	0.0162724	FALSE	FALSE	TRUE
Targets of ESRRB	Targets of Esrrb	1	0.797596	0.15435	0.987733			Targets of Fos	1	0.916878	1	0.999846	0.124105	1	0.974403	1	0.0601688	0.101622	FALSE	FALSE	FALSE
Targets of FOXO3	Targets of Foxo3	1	0.999998	1	1.89952e-07			Targets of Nr2c1	1	0.961925	0.820937	0.999041	0.687713	0.999999	0.607777	1	0.149247	0.996667	FALSE	FALSE	FALSE
Targets of GFI1	Targets of Gfi1	1	0.992507	0.637522	0.96662			Targets of Neurod1	1	0.777524	0.932933	0.99995	0.414168	4.70554e-13	0.983049	0.530208	0.996152	0.973018	FALSE	TRUE	FALSE
Targets of IRX1	Targets of Irx1	1	0.761242	1	0.499831			Targets of Foxd1	1	0.19128	1	#N/A	0.0853119	0.991785	0.936344	1	#N/A	0.162222	FALSE	FALSE	FALSE
Targets of IRX2	Targets of Irx2	1	0.513928	0.967146	0.995155			Targets of Zbtb22	1	0.979485	1	#N/A	#N/A	1	0.776668	1	#N/A	#N/A	#N/A	FALSE	#N/A
Targets of MAFG	Targets of Mafg	1	0.999996	0.946597	0.996866			Targets of Stra13	1	0.23274	0.954593	0.794573	0.902044	6.57351e-05	0.972364	1	0.930292	0.506337	FALSE	FALSE	FALSE
Targets of MIER3	Targets of Mier3	1	1	0.357713	4.76767e-13			Targets of Mecom	1	0.916869	1	0.154884	0.0280288	1	0.999006	1	2.38595e-06	0.725289	FALSE	FALSE	TRUE
Targets of NR1H2	Targets of Nr1h2	1	0.999831	0.0163127	0.90414			Targets of Figla	1	1	1	#N/A	#N/A	1	0.99801	1	#N/A	#N/A	#N/A	FALSE	#N/A
Targets of TBX4	Targets of Tbx4	1	0.999386	1	0.971109			Targets of Vbp1	1	0.806394	0.0596303	0.399174	1	3.47359e-05	0.531542	1	0.962183	0.0198653	FALSE	FALSE	TRUE
Targets of TCF3	Targets of Tcf3	1	2.28999e-47	1	1			Targets of Foxl2	1	0.765361	1	0.997881	0.992978	1	0.70423	1	0.991953	0.72143	FALSE	FALSE	FALSE
Targets of USF1	Targets of Usf1	1	0.898795	1.69032e-24	0.588378			Targets of Arnt	1	0.669351	0.98779	0.00408836	0.686944	1.65407e-25	0.44845	0.505443	0.999764	0.809497	FALSE	TRUE	FALSE
Targets of ZHX3	Targets of Zhx3	1	0.015651	0.979902	2.30756e-05			Targets of Runx1	1	0.997341	1	#N/A	#N/A	1	0.562806	1	#N/A	#N/A	#N/A	FALSE	#N/A
Targets of ZIC3	Targets of Zic3	1	0.993396	6.55311e-06	0.942589			Targets of Irx6	1	0.961378	1	#N/A	#N/A	1	0.987938	1	#N/A	#N/A	#N/A	FALSE	#N/A
Targets of ZNF524	Targets of Zfp524	1	0.994922	1.91472e-08	0.99235			Targets of Telo2	1	0.998617	0.779644	#N/A	#N/A	0.787358	0.179933	1	#N/A	#N/A	#N/A	FALSE	#N/A
Targets of NPAS2	Targets of Npas2	9.93820368662539e-316	0.00281581	6.22489e-88	0.597372			Targets of Hoxc5	1	0.876207	1	#N/A	#N/A	0.996572	0.582479	1	#N/A	#N/A	#N/A	FALSE	#N/A
Targets of ALX1	Targets of Alx1	NA	0.997118	NA	0.987349			Targets of Mta1	1	0.984232	1	1	0.957862	1	0.964124	1	0.795616	0.483596	FALSE	FALSE	FALSE
Targets of ARID3A	Targets of Arid3a	NA	0.00546889	NA	0.996752			Targets of Id2	1	0.937032	1	0.518741	0.144511	1	0.959038	1	0.514005	0.468778	FALSE	FALSE	FALSE
Targets of BARHL1	Targets of Barhl1	NA	0.998037	NA	0.948061			Targets of Sp2	1	0.668704	0.837104	0.999169	0.603979	1	0.994987	0.811479	0.996821	0.876626	FALSE	FALSE	FALSE
Targets of BATF	Targets of Batf	NA	0.00502144	NA	0.263912			Targets of Jund	1	0.592599	0.683228	0.053409	0.57399	0.548337	0.790542	1	0.999646	0.568041	FALSE	FALSE	FALSE
Targets of BATF2	Targets of Batf2	NA	1	NA	0.556308			Targets of Klf2	1	8.71645e-08	0.985366	0.00342415	4.61598e-05	1.69002e-59	0.99573	0.867304	7.40135e-09	0.681968	FALSE	TRUE	TRUE
Targets of BATF3	Targets of Batf3	NA	0.00271113	NA	2.71165e-07			Targets of Nkx6-2	1	0.291687	1	#N/A	#N/A	1	0.952182	1	#N/A	#N/A	#N/A	FALSE	#N/A
Targets of CUX2	Targets of Cux2	NA	0.501815	NA	0.939469			Targets of Atf7	1	0.607253	1	#N/A	0.455308	0.0166531	0.622744	1	#N/A	0.615332	FALSE	FALSE	FALSE
Targets of DLX3	Targets of Dlx3	NA	0.992067	NA	0.999977			Targets of Hes3	1	0.992613	1	#N/A	#N/A	0.762085	0.963039	1	#N/A	#N/A	#N/A	FALSE	#N/A
Targets of DMBX1	Targets of Dmbx1	NA	0.940063	NA	0.6873			Targets of Creb1	1	0.846771	0.82375	0.997846	0.916176	1.13817e-30	3.50905e-22	1	0.670964	0.0923228	FALSE	TRUE	FALSE
Targets of EN1	Targets of En1	NA	0.798616	NA	0.999905			Targets of Rbpj	1	0.884991	1	0.95044	0.544137	0.940235	0.221885	0.186741	6.92659e-11	0.00270809	FALSE	FALSE	TRUE
Targets of FOXP3	Targets of Foxp3	NA	0.999881	NA	0.98201			Targets of Rela	1	0.964367	1	2.57287e-08	0.204953	1	0.296433	1	0.000120344	0.219377	FALSE	FALSE	FALSE
Targets of FOXQ1	Targets of Foxq1	NA	0.999944	NA	0.101457			Targets of Smad4	1	0.0723192	0.916644	0.979873	0.152651	1	0.0941345	0.123053	0.508734	0.0988791	FALSE	FALSE	FALSE
Targets of GRHL2	Targets of Grhl2	NA	0.999864	NA	0.994004			Targets of Nfyc	1	0.000345979	0.998643	1.06958e-05	0.916509	1.40558e-17	0.0350853	0.543159	0.183427	0.0836775	FALSE	TRUE	FALSE
Targets of GSX1	Targets of Gsx1	NA	0.987816	NA	0.0100183			Targets of Zfp784	1	0.71292	1	#N/A	#N/A	0.962324	0.981289	1	#N/A	#N/A	#N/A	FALSE	#N/A
Targets of GSX2	Targets of Gsx2	NA	0.995554	NA	0.598611			Targets of Tgif1	1	0.790587	1	3.29993e-58	0.065102	0.999296	0.993396	0.0403503	8.07607e-09	0.0252186	FALSE	FALSE	TRUE
Targets of GZF1	Targets of Gzf1	NA	1	NA	0.957054			Targets of Cenpb	1	0.879082	0.120374	0.0913976	NA	0.13666	0.012442	1	0.924464	NA	FALSE	FALSE	FALSE
Targets of HOXA7	Targets of Hoxa7	NA	0.982033	NA	1			Targets of Foxf1	1	0.999998	1	0.995302	0.764675	1	0.999992	1	0.784024	0.388838	FALSE	FALSE	FALSE
Targets of HOXD1	Targets of Hoxd1	NA	0.974094	NA	0.0369081			Targets of Dbx2	1	0.909091	1	#N/A	#N/A	0.999998	0.870541	1	#N/A	#N/A	#N/A	FALSE	#N/A
Targets of IRX5	Targets of Irx5	NA	0.81442	NA	0.999861			Targets of Bhlha15	1	0.98959	1	#N/A	#N/A	0.999998	0.911525	1	#N/A	#N/A	#N/A	FALSE	#N/A
Targets of ISL2	Targets of Isl2	NA	0.947396	NA	0.99473			Targets of Dnmt1	1	0.391086	1	1	0.994456	0.998705	0.953346	1	0.168496	0.086331	FALSE	FALSE	FALSE
Targets of ISX	Targets of Isx	NA	0.979856	NA	0.00446199			Targets of Foxa1	1	0.907475	0.330851	0.999989	0.994864	0.999994	0.966888	1	0.987167	0.717203	FALSE	FALSE	FALSE
Targets of LHX1	Targets of Lhx1	NA	0.997227	NA	0.999161			Targets of Dlx5	1	0.978544	0.585284	7.94292e-07	0.128718	1	0.287172	0.218152	0.5531	0.576103	FALSE	FALSE	FALSE
Targets of LHX3	Targets of Lhx3	NA	0.992174	NA	0.997908			Targets of Lmx1a	1	0.996877	1	#N/A	#N/A	0.993294	0.961852	1	#N/A	#N/A	#N/A	FALSE	#N/A
Targets of LMX1B	Targets of Lmx1b	NA	0.999815	NA	0.999814			Targets of Nr1i3	1	0.97525	1	0.849945	0.670162	0.999995	0.970908	1	1	0.420782	FALSE	FALSE	FALSE
Targets of LTF	Targets of Ltf	NA	0.974899	NA	0.51339			Targets of Rora	1	0.778427	0.640523	0.99317	0.269043	0.676045	0.724647	1	0.193916	0.406047	FALSE	FALSE	FALSE
Targets of NOBOX	Targets of Nobox	NA	0.993155	NA	0.889809			Targets of Trim28	1	0.774496	0.983093	#N/A	#N/A	1	0.686975	0.928789	#N/A	#N/A	#N/A	FALSE	#N/A
Targets of ONECUT1	Targets of Onecut1	NA	0.260747	NA	0.952471			Targets of Meis3	1	0.456101	0.89157	0.903907	0.253149	1	0.867346	0.462677	0.979526	0.953733	FALSE	FALSE	FALSE
Targets of ONECUT3	Targets of Onecut3	NA	0.990131	NA	0.849395			Targets of Mafb	1	0.656327	0.414544	0.974777	6.52533e-06	0.934013	0.916919	1	3.53098e-09	0.776857	FALSE	FALSE	TRUE
Targets of OTP	Targets of Otp	NA	0.999879	NA	0.420318			Targets of Zfp362	1	0.935712	1	#N/A	#N/A	0.999528	0.628886	1	#N/A	#N/A	#N/A	FALSE	#N/A
Targets of PAX7	Targets of Pax7	NA	0.998132	NA	0.927205			Targets of Rnf31	1	0.943612	0.898752	#N/A	0.969018	1	0.0166259	1	#N/A	0.738263	FALSE	FALSE	FALSE
Targets of PHOX2A	Targets of Phox2a	NA	0.99544	NA	0.982597			Targets of Sox8	1	0.927035	0.937389	1	0.480655	0.137844	0.455316	0.539152	1.50141e-17	0.766839	FALSE	FALSE	FALSE
Targets of POU1F1	Targets of Pou1f1	NA	0.999895	NA	0.998012			Targets of Mlx	1	0.679279	1	0.0523244	1	0.00445447	0.00246477	1	0.989774	0.827093	FALSE	FALSE	FALSE
Targets of POU4F3	Targets of Pou4f3	NA	1	NA	0.999835			Targets of Ikzf2	1	0.990714	1	0.000135067	0.189603	1.02756e-06	0.000206738	1	3.63148e-08	0.504814	FALSE	FALSE	FALSE
Targets of PRRX2	Targets of Prrx2	NA	0.241999	NA	0.98315			Targets of Foxo6	1	0.0744113	0.803874	1.08063e-12	0.0440626	0.999607	0.993911	1	0.982398	0.129027	FALSE	FALSE	TRUE
Targets of RAX	Targets of Rax	NA	1	NA	0.282846			Targets of Six4	1	0.525619	0.318201	0.986163	0.827013	0.999802	0.273261	1	0.99473	0.116609	FALSE	FALSE	FALSE
Targets of SATB2	Targets of Satb2	NA	0.792227	NA	1.52615e-08			Targets of Gbx2	1	0.996556	1	0.99992	0.650558	0.999918	0.951219	1	0.070972	0.996709	FALSE	FALSE	FALSE
Targets of SHOX2	Targets of Shox2	NA	0.999323	NA	0.922315			Targets of Zfp282	1	0.976152	1	#N/A	#N/A	0.251804	0.353135	1	#N/A	#N/A	#N/A	FALSE	#N/A
Targets of SOX15	Targets of Sox15	NA	0.493265	NA	0.803054			Targets of Atf6b	1	0.582697	1	#N/A	#N/A	0.999915	0.250603	1	#N/A	#N/A	#N/A	FALSE	#N/A
Targets of SOX30	Targets of Sox30	NA	0.999998	NA	0.924731			Targets of Lef1	1	0.891145	1	0.999999	0.992452	0.753896	0.769669	1	0.923673	0.836713	FALSE	FALSE	FALSE
Targets of T	Targets of T	NA	0.856845	NA	0.336661			Targets of Nr5a2	1	0.952197	1	1	0.8954	1	1	1	0.894917	0.589939	FALSE	FALSE	FALSE
Targets of TBX19	Targets of Tbx19	NA	0.0215708	NA	0.998912			Targets of Kdm2a	1	0.029464	0.486234	0.999958	0.754228	0.573453	0.998975	1	0.892169	0.949795	FALSE	FALSE	FALSE
Targets of VAX2	Targets of Vax2	NA	0.99939	NA	0.915729			Targets of Neurog2	1	0.600519	0.770037	0.809286	0.0156399	0.321104	0.973851	1	0.999134	0.855614	FALSE	FALSE	TRUE
								Targets of Cnot3	1	0.813029	0.996299	0.953662	1	1	0.64281	0.606972	0.292188	0.0767328	FALSE	FALSE	FALSE
								Targets of Prdm16	1	0.726249	1	0.000106526	0.0175262	0.995875	0.992642	1	4.82094e-20	0.000384806	FALSE	FALSE	TRUE
								Targets of Bmyc	1	0.785514	1	#N/A	#N/A	1.05498e-24	0.434635	0.550819	#N/A	#N/A	#N/A	TRUE	#N/A
								Targets of Brf1	1	0.999659	0.540768	0.999979	0.116507	1	0.89107	1	0.492002	0.968511	FALSE	FALSE	FALSE
								Targets of Nfia	1	0.00236595	0.999987	1.45578e-09	0.843646	9.88477e-29	0.537489	0.077415	0.0063193	0.25106	FALSE	TRUE	FALSE
								Targets of Pebp1	1	0.331551	1	5.97294e-08	0.982381	3.16943e-13	0.0180561	0.309998	0.965312	0.727099	FALSE	TRUE	FALSE
								Targets of Zbtb7a	1	0.64384	0.901524	1.04174e-09	0.409929	0.999974	0.266553	0.254447	0.839227	0.767424	FALSE	FALSE	FALSE
								Targets of Arid5a	1	0.898578	1	0.978253	0.00077684	0.992517	0.684795	1	0.32641	0.750631	FALSE	FALSE	TRUE
								Targets of Zhx2	1	0.737396	1	0.00026029	0.580216	0.999474	0.848316	1	1.29598e-06	0.503993	FALSE	FALSE	FALSE
								Targets of Runx3	1	0.999512	1	5.41294e-12	0.9966	0.947082	0.997205	1	0.96053	0.792699	FALSE	FALSE	FALSE
								Targets of Lhx9	1	0.999862	1	#N/A	#N/A	0.999997	0.999999	1	#N/A	#N/A	#N/A	FALSE	#N/A
								Targets of Kat8	1	0.688041	0.999918	#N/A	#N/A	3.06208e-09	0.109078	0.731405	#N/A	#N/A	#N/A	TRUE	#N/A
								Targets of Cebpg	1	0.747471	0.83074	1	0.999563	1	0.401298	1	0.934592	0.295314	FALSE	FALSE	FALSE
								Targets of Prdm1	1	0.992222	1	0.999999	0.118885	0.999913	0.885547	1	1	0.99773	FALSE	FALSE	FALSE
								Targets of Creb3	1	0.0727141	0.895164	0.924461	0.732341	7.08604e-29	3.53904e-05	0.558585	0.989674	0.78005	FALSE	TRUE	FALSE
								Targets of Hsf5	1	0.859634	1	0.979462	0.946905	0.984957	0.6238	0.227987	0.999928	0.927342	FALSE	FALSE	FALSE
								Targets of Trp53	1	0.00503463	0.97005	#N/A	#N/A	1.28051e-23	7.93859e-07	0.521394	#N/A	#N/A	#N/A	TRUE	#N/A
								Targets of Sp9	1	0.186636	0.715363	#N/A	#N/A	0.996349	0.339017	0.503815	#N/A	#N/A	#N/A	FALSE	#N/A
								Targets of Ewsr1	1	0.998467	0.847156	0.0111073	0.00454377	3.43476e-20	0.000184577	0.0827677	7.76307e-09	0.873656	FALSE	TRUE	TRUE
								Targets of Tbx20	1	0.695273	0.0440123	#N/A	#N/A	0.99993	0.849836	1	#N/A	#N/A	#N/A	FALSE	#N/A
								Targets of Pax8	1	0.959636	1	0.999996	0.00934817	0.999998	0.976651	1	0.995272	0.957181	FALSE	FALSE	TRUE
								Targets of Zfp628	1	0.991454	1	#N/A	#N/A	1	0.982937	1	#N/A	#N/A	#N/A	FALSE	#N/A
								Targets of Foxc1	1	0.000151915	1	0.000729888	0.309409	0.000396984	0.999999	0.735388	0.795293	0.63669	FALSE	FALSE	FALSE
								Targets of Nr5a1	1	0.959578	1	0.991006	0.0173321	0.975203	0.905483	1	0.999764	0.809497	FALSE	FALSE	TRUE
								Targets of Zfp414	1	0.992084	1	#N/A	#N/A	0.999976	0.800937	1	#N/A	#N/A	#N/A	FALSE	#N/A
								Targets of Ascl4	1	0.999996	1	#N/A	#N/A	1	0.966215	1	#N/A	#N/A	#N/A	FALSE	#N/A
								Targets of Barx2	1	0.634311	1	0.950734	0.268934	0.809166	0.41573	1	0.999913	0.848893	FALSE	FALSE	FALSE
								Targets of Cnbp	1	0.61654	1	0.964792	0.828895	0.836988	0.471824	0.527189	0.407298	0.274086	FALSE	FALSE	FALSE
								Targets of Esrrb	1	0.808343	0.923233	0.797596	0.716395	0.15435	0.800386	1	0.987733	0.85982	FALSE	FALSE	FALSE
								Targets of Foxo3	1	0.38264	0.996661	0.999998	0.739569	1	0.26474	0.64189	1.89952e-07	0.475572	FALSE	FALSE	FALSE
								Targets of Gfi1	1	0.938036	1	0.992507	0.925785	0.637522	0.570347	1	0.96662	0.395684	FALSE	FALSE	FALSE
								Targets of Irx1	1	0.716337	1	0.761242	0.782233	1	0.759565	1	0.499831	0.701165	FALSE	FALSE	FALSE
								Targets of Irx2	1	0.985005	1	0.513928	0.979861	0.967146	0.0824416	1	0.995155	0.241658	FALSE	FALSE	FALSE
								Targets of Mafg	1	0.0321921	0.99544	0.999996	0.569601	0.946597	0.394828	0.929264	0.996866	0.888669	FALSE	FALSE	FALSE
								Targets of Mier3	1	0.827389	1	1	0.993211	0.357713	0.184567	0.0491164	4.76767e-13	0.00862501	FALSE	FALSE	TRUE
								Targets of Nkx2-1	1	0.562965	0.21504	#N/A	#N/A	0.99993	0.279752	1	#N/A	#N/A	#N/A	FALSE	#N/A
								Targets of Nr1h2	1	0.999889	0.990986	0.999831	0.595809	0.0163127	0.00189727	1	0.90414	0.727099	FALSE	FALSE	FALSE
								Targets of Tbx4	1	0.99364	1	0.999386	0.466052	1	0.918176	1	0.971109	0.816612	FALSE	FALSE	FALSE
								Targets of Tcf3	1	0.999796	0.978085	2.28999e-47	0.93392	1	0.0695086	0.800046	1	0.990174	FALSE	FALSE	FALSE
								Targets of Usf1	1	0.990416	0.953472	0.898795	0.35023	1.69032e-24	3.19429e-08	0.0979327	0.588378	0.723486	FALSE	TRUE	FALSE
								Targets of Zfp524	1	0.456778	0.645049	#N/A	#N/A	1.91472e-08	0.157517	0.610015	#N/A	#N/A	#N/A	TRUE	#N/A
								Targets of Zhx3	1	0.987468	1	0.015651	0.957976	0.979902	0.183367	1	2.30756e-05	0.217808	FALSE	FALSE	FALSE
								Targets of Zic3	1	0.998362	0.746093	0.993396	0.714238	6.55311e-06	0.759985	0.668064	0.942589	0.98991	FALSE	FALSE	FALSE
								Targets of Npas2	9.93820368662539e-316	1.58086e-52	1.29e-16	0.00281581	0.833821	6.22489e-88	8.88881e-06	0.0979327	0.597372	0.531616	FALSE	TRUE	FALSE
								Targets of Alx1	NA	1	1	0.997118	0.791158	NA	1	1	0.987349	0.968634	FALSE	FALSE	FALSE
								Targets of Arid3a	NA	1	1	0.00546889	0.636476	NA	1	1	0.996752	0.979983	FALSE	FALSE	FALSE
								Targets of Barhl1	NA	1	1	0.998037	0.828167	NA	1	1	0.948061	0.990857	FALSE	FALSE	FALSE
								Targets of Batf	NA	1	1	0.00502144	0.564852	NA	1	1	0.263912	0.0223847	FALSE	FALSE	TRUE
								Targets of Batf2	NA	1	1	1	0.713053	NA	1	1	0.556308	0.57979	FALSE	FALSE	FALSE
								Targets of Batf3	NA	1	1	0.00271113	0.916176	NA	1	1	2.71165e-07	0.0527902	FALSE	FALSE	FALSE
								Targets of Bsx	NA	1	1	#N/A	#N/A	NA	1	1	#N/A	#N/A	#N/A	FALSE	#N/A
								Targets of Cux2	NA	1	1	0.501815	0.387046	NA	1	1	0.939469	0.0771253	FALSE	FALSE	FALSE
								Targets of Dlx3	NA	1	1	0.992067	0.984451	NA	1	1	0.999977	0.377191	FALSE	FALSE	FALSE
								Targets of Dmbx1	NA	1	1	0.940063	0.144511	NA	1	1	0.6873	0.468778	FALSE	FALSE	FALSE
								Targets of Dmrta2	NA	1	1	#N/A	#N/A	NA	1	1	#N/A	#N/A	#N/A	FALSE	#N/A
								Targets of Dnmt3b	NA	1	1	#N/A	#N/A	NA	1	1	#N/A	#N/A	#N/A	FALSE	#N/A
								Targets of Dnmt3l	NA	1	1	#N/A	#N/A	NA	1	1	#N/A	#N/A	#N/A	FALSE	#N/A
								Targets of Duxbl1	NA	1	1	#N/A	#N/A	NA	1	1	#N/A	#N/A	#N/A	FALSE	#N/A
								Targets of En1	NA	1	1	0.798616	0.458266	NA	1	1	0.999905	0.685406	FALSE	FALSE	FALSE
								Targets of Fosl1	NA	1	1	#N/A	#N/A	NA	1	1	#N/A	#N/A	#N/A	FALSE	#N/A
								Targets of Foxp3	NA	1	1	0.999881	0.808251	NA	1	1	0.98201	0.802666	FALSE	FALSE	FALSE
								Targets of Foxq1	NA	1	1	0.999944	0.166621	NA	1	1	0.101457	0.110709	FALSE	FALSE	FALSE
								Targets of Grhl2	NA	1	1	0.999864	0.61792	NA	1	1	0.994004	0.79786	FALSE	FALSE	FALSE
								Targets of Gsx1	NA	1	1	0.987816	0.134933	NA	1	1	0.0100183	0.849378	FALSE	FALSE	FALSE
								Targets of Gsx2	NA	1	1	0.995554	0.986187	NA	1	1	0.598611	0.10491	FALSE	FALSE	FALSE
								Targets of Gzf1	NA	1	1	1	NA	NA	1	1	0.957054	NA	FALSE	FALSE	FALSE
								Targets of Hoxa7	NA	1	1	0.982033	0.324429	NA	1	1	1	0.812704	FALSE	FALSE	FALSE
								Targets of Hoxd1	NA	1	1	0.974094	0.476281	NA	1	1	0.0369081	0.188189	FALSE	FALSE	FALSE
								Targets of Hoxd3	NA	1	1	#N/A	#N/A	NA	1	1	#N/A	#N/A	#N/A	FALSE	#N/A
								Targets of Irx5	NA	1	1	0.81442	0.893559	NA	1	1	0.999861	0.0562128	FALSE	FALSE	FALSE
								Targets of Isl2	NA	1	1	0.947396	0.994507	NA	1	1	0.99473	0.384607	FALSE	FALSE	FALSE
								Targets of Isx	NA	1	1	0.979856	0.999069	NA	1	1	0.00446199	0.0472624	FALSE	FALSE	TRUE
								Targets of Lbx2	NA	1	1	#N/A	#N/A	NA	1	1	#N/A	#N/A	#N/A	FALSE	#N/A
								Targets of Lhx1	NA	1	1	0.997227	0.360132	NA	1	1	0.999161	0.0133577	FALSE	FALSE	TRUE
								Targets of Lhx3	NA	1	1	0.992174	0.89894	NA	1	1	0.997908	0.0519835	FALSE	FALSE	FALSE
								Targets of Lmx1b	NA	1	1	0.999815	0.870868	NA	1	1	0.999814	0.436258	FALSE	FALSE	FALSE
								Targets of Ltf	NA	1	1	0.974899	NA	NA	1	1	0.51339	NA	FALSE	FALSE	FALSE
								Targets of Msx3	NA	1	1	#N/A	#N/A	NA	1	1	#N/A	#N/A	#N/A	FALSE	#N/A
								Targets of Nkx1-2	NA	1	1	#N/A	#N/A	NA	1	1	#N/A	#N/A	#N/A	FALSE	#N/A
								Targets of Nkx6-1	NA	1	1	#N/A	#N/A	NA	1	1	#N/A	#N/A	#N/A	FALSE	#N/A
								Targets of Nobox	NA	1	1	0.993155	0.977454	NA	1	1	0.889809	0.438811	FALSE	FALSE	FALSE
								Targets of Onecut1	NA	1	1	0.260747	0.624431	NA	1	1	0.952471	0.843399	FALSE	FALSE	FALSE
								Targets of Onecut3	NA	1	1	0.990131	0.736285	NA	1	1	0.849395	0.689885	FALSE	FALSE	FALSE
								Targets of Otp	NA	1	1	0.999879	0.902044	NA	1	1	0.420318	0.765222	FALSE	FALSE	FALSE
								Targets of Pax7	NA	1	1	0.998132	0.766586	NA	1	1	0.927205	0.717554	FALSE	FALSE	FALSE
								Targets of Phox2a	NA	1	1	0.99544	0.948521	NA	1	1	0.982597	0.650621	FALSE	FALSE	FALSE
								Targets of Pou1f1	NA	1	1	0.999895	0.99802	NA	1	1	0.998012	0.850519	FALSE	FALSE	FALSE
								Targets of Pou4f3	NA	1	1	1	0.90431	NA	1	1	0.999835	0.0453608	FALSE	FALSE	TRUE
								Targets of Prrx2	NA	1	1	0.241999	0.922501	NA	1	1	0.98315	0.487244	FALSE	FALSE	FALSE
								Targets of Prrxl1	NA	1	1	#N/A	#N/A	NA	1	1	#N/A	#N/A	#N/A	FALSE	#N/A
								Targets of Ptf1a	NA	1	1	#N/A	#N/A	NA	1	1	#N/A	#N/A	#N/A	FALSE	#N/A
								Targets of Rax	NA	1	1	1	1	NA	1	1	0.282846	0.895087	FALSE	FALSE	FALSE
								Targets of Satb2	NA	1	1	0.792227	0.92712	NA	1	1	1.52615e-08	0.503028	FALSE	FALSE	FALSE
								Targets of Sh2d1a	NA	1	1	#N/A	#N/A	NA	1	1	#N/A	#N/A	#N/A	FALSE	#N/A
								Targets of Shox2	NA	1	1	0.999323	0.671088	NA	1	1	0.922315	0.466469	FALSE	FALSE	FALSE
								Targets of Sox15	NA	1	1	0.493265	0.841842	NA	1	1	0.803054	0.0624908	FALSE	FALSE	FALSE
								Targets of Sox30	NA	1	1	0.999998	0.818265	NA	1	1	0.924731	0.678802	FALSE	FALSE	FALSE
								Targets of T	NA	1	1	0.856845	0.114379	NA	1	1	0.336661	0.868505	FALSE	FALSE	FALSE
								Targets of Tbx19	NA	1	1	0.0215708	0.942591	NA	1	1	0.998912	0.839132	FALSE	FALSE	FALSE
								Targets of Uncx	NA	1	1	#N/A	#N/A	NA	1	1	#N/A	#N/A	#N/A	FALSE	#N/A
								Targets of Vax1	NA	1	1	#N/A	#N/A	NA	1	1	#N/A	#N/A	#N/A	FALSE	#N/A
								Targets of Vax2	NA	1	1	0.99939	0.865735	NA	1	1	0.915729	0.694901	FALSE	FALSE	FALSE

## Sheet: Q111 (GSE9038)
	Down-Regulated Proteins							Up-Regulated Proteins
	Contingency Table				Fisher's Exact Test			Contengency Table				Fisher's Exact Test
Module	NOTdown.NOTmod	down.NOTmod	NOTdown.mod	down.mod	or.dn	p.dn	q.dn	NOTup.NOTmod	up.NOTmod	NOTup.mod	up.mod	or.up	p.up	q.up
Targets of 2310045N01Rik	11967	657	14	0	0	1	1	12440	184	14	0	0	1	1
Targets of Aebp2	11927	654	54	3	1.01317	0.574836	1	12398	183	56	1	1.20977	0.56736	1
Targets of Ahr	11812	647	169	10	1.08024	0.454071	1	12277	182	177	2	0.762229	0.738247	1
Targets of Ahrr	11595	637	386	20	0.943138	0.631917	1	12051	181	403	3	0.495649	0.938236	1
Targets of Aire	11964	656	17	1	1.07277	0.617725	1	12436	184	18	0	0	1	1
Targets of Alx1	NA	NA	NA	NA	0	1	1	NA	NA	NA	NA	0	1	1
Targets of Alx3	11972	656	9	1	2.02762	0.413778	1	12444	184	10	0	0	1	1
Targets of Alx4	11956	657	25	0	0	1	1	12429	184	25	0	0	1	1
Targets of Ar	11596	639	385	18	0.848439	0.780798	1	12058	177	396	7	1.2042	0.371845	1
Targets of Arid3a	NA	NA	NA	NA	0	1	1	NA	NA	NA	NA	0	1	1
Targets of Arid3b	11942	656	39	1	0.466796	0.882208	1	12415	183	39	1	1.73942	0.444322	1
Targets of Arid3c	11959	654	22	3	2.49324	0.1382	1	12430	183	24	1	2.82971	0.307196	1
Targets of Arid5a	11960	655	21	2	1.7389	0.3377	1	12431	184	23	0	0	1	1
Targets of Arid5b	11945	657	36	0	0	1	1	12418	184	36	0	0	1	1
Targets of Arnt	11362	616	619	41	1.22169	0.133455	1	11800	178	654	6	0.608189	0.923649	1
Targets of Arnt2	11607	642	374	15	0.72511	0.9128	1	12070	179	384	5	0.878005	0.67307	1
Targets of Arntl	11617	631	364	26	1.315	0.115295	1	12072	176	382	8	1.43639	0.209018	1
Targets of Arntl2	11725	645	256	12	0.852113	0.7436	1	12191	179	263	5	1.29476	0.351612	1
Targets of Arx	11966	656	15	1	1.21603	0.574589	1	12439	183	15	1	4.53045	0.209272	1
Targets of Ascl1	11505	629	476	28	1.07597	0.385125	1	11963	171	491	13	1.85224	0.032858	1
Targets of Ascl2	11848	647	133	10	1.37681	0.210237	1	12313	182	141	2	0.959632	0.619375	1
Targets of Ascl3	11944	655	37	2	0.985683	0.609109	1	12416	183	38	1	1.78531	0.436086	1
Targets of Ascl4	11930	656	51	1	0.356607	0.938076	1	12403	183	51	1	1.3289	0.534294	1
Targets of Ascl5	11948	655	33	2	1.10551	0.549722	1	12419	184	35	0	0	1	1
Targets of Atf1	11825	650	156	7	0.816328	0.749815	1	12293	182	161	2	0.839066	0.689855	1
Targets of Atf2	11857	654	124	3	0.438648	0.964261	1	12329	182	125	2	1.08385	0.554639	1
Targets of Atf3	11859	653	122	4	0.595443	0.898964	1	12330	182	124	2	1.09269	0.550346	1
Targets of Atf4	11699	639	282	18	1.1686	0.298366	1	12156	182	298	2	0.448283	0.93549	1
Targets of Atf5	11821	641	160	16	1.84393	0.021051	0.397754	12280	182	174	2	0.77556	0.72969	1
Targets of Atf6	11913	654	68	3	0.803637	0.721497	1	12384	183	70	1	0.966747	0.648035	1
Targets of Atf6b	11950	655	31	2	1.17703	0.517737	1	12422	183	32	1	2.12107	0.38406	1
Targets of Atf7	11902	652	79	5	1.15534	0.444519	1	12370	184	84	0	0	1	1
Targets of Atoh7	11951	654	30	3	1.8272	0.244655	1	12422	183	32	1	2.12107	0.38406	1
Targets of Atoh8	11731	646	250	11	0.799021	0.803769	1	12196	181	258	3	0.783515	0.736248	1
Targets of Atrx	11947	654	34	3	1.61175	0.301945	1	12417	184	37	0	0	1	1
Targets of Bach1	11907	655	74	2	0.491323	0.911281	1	12378	184	76	0	0	1	1
Targets of Bach2	11634	639	347	18	0.944436	0.626568	1	12096	177	358	7	1.3362	0.282647	1
Targets of Barhl1	NA	NA	NA	NA	0	1	1	NA	NA	NA	NA	0	1	1
Targets of Barhl2	11960	656	21	1	0.868184	0.691335	1	12432	184	22	0	0	1	1
Targets of Barx2	11963	657	18	0	0	1	1	12437	183	17	1	3.99685	0.232159	1
Targets of Batf	NA	NA	NA	NA	0	1	1	NA	NA	NA	NA	0	1	1
Targets of Batf2	NA	NA	NA	NA	0	1	1	NA	NA	NA	NA	0	1	1
Targets of Batf3	NA	NA	NA	NA	0	1	1	NA	NA	NA	NA	0	1	1
Targets of Bbx	11866	657	115	0	0	1	1	12339	184	115	0	0	1	1
Targets of Bcl6	11594	632	387	25	1.18506	0.238301	1	12043	183	411	1	0.160121	0.997853	1
Targets of Bcl6b	11683	643	298	14	0.853606	0.752848	1	12149	177	305	7	1.57522	0.170625	1
Targets of Bdp1	11773	643	208	14	1.23235	0.265695	1	12235	181	219	3	0.925987	0.630871	1
Targets of Bhlha15	11921	657	60	0	0	1	1	12396	182	58	2	2.34833	0.217386	1
Targets of Bhlhe22	11621	647	360	10	0.498919	0.993951	1	12093	175	361	9	1.72269	0.0916219	1
Targets of Bhlhe40	11811	650	170	7	0.748215	0.820094	1	12280	181	174	3	1.16973	0.477855	1
Targets of Bhlhe41	11863	652	118	5	0.770973	0.773034	1	12331	184	123	0	0	1	1
Targets of Bmyc	11763	642	218	15	1.26069	0.231864	1	12224	181	230	3	0.880911	0.663246	1
Targets of Bptf	11866	652	115	5	0.791285	0.754235	1	12337	181	117	3	1.74759	0.254417	1
Targets of Brf1	11798	650	183	7	0.694297	0.870618	1	12266	182	188	2	0.71699	0.767677	1
Targets of Bsx	NA	NA	NA	NA	0	1	1	NA	NA	NA	NA	0	1	1
Targets of Cdc5l	11099	602	882	55	1.14967	0.186771	1	11525	176	929	8	0.563942	0.967552	1
Targets of Cebpa	11710	640	271	17	1.14776	0.32927	1	12167	183	287	1	0.231674	0.98606	1
Targets of Cebpb	11782	640	199	17	1.57257	0.0580381	0.672119	12240	182	214	2	0.628548	0.826068	1
Targets of Cebpd	11861	645	120	12	1.83871	0.0419712	0.612037	12324	182	130	2	1.04177	0.575672	1
Targets of Cebpg	11622	632	359	25	1.28056	0.145209	1	12075	179	379	5	0.889956	0.661943	1
Targets of Cebpz	11933	649	48	8	3.06399	0.00797189	0.190794	12398	184	56	0	0	1	1
Targets of Cenpb	11941	656	40	1	0.455089	0.888351	1	12413	184	41	0	0	1	1
Targets of Cic	11821	654	160	3	0.338923	0.992029	1	12292	183	162	1	0.414645	0.909841	1
Targets of Clock	11514	616	467	41	1.64093	0.00336715	0.109892	11954	176	500	8	1.0867	0.461675	1
Targets of Cnbp	11810	645	171	12	1.28489	0.243905	1	12274	181	180	3	1.13019	0.499987	1
Targets of Cnot3	11236	615	745	42	1.02999	0.452715	1	11680	171	774	13	1.14721	0.359762	1
Targets of Cntn2	11916	650	65	7	1.97412	0.0795979	0.82828	12384	182	70	2	1.94397	0.28215	1
Targets of Cramp1l	11926	650	55	7	2.33503	0.0410825	0.612037	12393	183	61	1	1.11017	0.59809	1
Targets of Creb1	11775	648	206	9	0.793898	0.792793	1	12242	181	212	3	0.957107	0.609188	1
Targets of Creb3	11344	604	637	53	1.56259	0.00267766	0.102817	11768	180	686	4	0.381231	0.991709	1
Targets of Creb3l1	11860	648	121	9	1.36129	0.23488	1	12327	181	127	3	1.60869	0.293918	1
Targets of Creb3l2	11761	643	220	14	1.16395	0.332613	1	12223	181	231	3	0.877026	0.666086	1
Targets of Creb3l3	11952	656	29	1	0.628269	0.798803	1	12426	182	28	2	4.8753	0.0703035	1
Targets of Creb3l4	11928	655	53	2	0.687205	0.787542	1	12402	181	52	3	3.95218	0.0458861	1
Targets of Creb5	11880	652	101	5	0.902028	0.651375	1	12350	182	104	2	1.30491	0.458609	1
Targets of Crem	11738	644	243	13	0.975093	0.57554	1	12202	180	252	4	1.07599	0.514137	1
Targets of Ctcf	11512	624	469	33	1.29807	0.0973968	0.945012	11957	179	497	5	0.672032	0.860556	1
Targets of Ctcfl	11951	656	30	1	0.607276	0.809288	1	12423	184	31	0	0	1	1
Targets of Ctf1	11815	646	166	11	1.21193	0.31477	1	12281	180	173	4	1.57743	0.257643	1
Targets of Cux1	11933	656	48	1	0.378989	0.927272	1	12405	184	49	0	0	1	1
Targets of Cux2	NA	NA	NA	NA	0	1	1	NA	NA	NA	NA	0	1	1
Targets of Cxxc1	11920	654	61	3	0.896381	0.653688	1	12392	182	62	2	2.19627	0.238899	1
Targets of D7Ertd443e	11666	635	315	22	1.28307	0.160481	1	12125	176	329	8	1.67509	0.119373	1
Targets of Dbp	11918	653	63	4	1.15879	0.462742	1	12388	183	66	1	1.02567	0.626649	1
Targets of Dbx2	11950	655	31	2	1.17703	0.517737	1	12422	183	32	1	2.12107	0.38406	1
Targets of Ddit3	11380	596	601	61	1.93787	8.30752e-06	0.00198827	11803	173	651	11	1.1528	0.370152	1
Targets of Deaf1	11406	621	575	36	1.14993	0.238538	1	11849	178	605	6	0.66018	0.885667	1
Targets of Dlx1	11939	657	42	0	0	1	1	12412	184	42	0	0	1	1
Targets of Dlx2	11956	655	25	2	1.4602	0.413249	1	12427	184	27	0	0	1	1
Targets of Dlx3	NA	NA	NA	NA	0	1	1	NA	NA	NA	NA	0	1	1
Targets of Dlx4	11966	657	15	0	0	1	1	12439	184	15	0	0	1	1
Targets of Dlx5	11919	655	62	2	0.587007	0.852685	1	12391	183	63	1	1.07474	0.609766	1
Targets of Dlx6	11938	649	43	8	3.42162	0.00448334	0.139958	12403	184	51	0	0	1	1
Targets of Dmap1	11946	655	35	2	1.04219	0.580186	1	12418	183	36	1	1.88484	0.419249	1
Targets of Dmbx1	NA	NA	NA	NA	0	1	1	NA	NA	NA	NA	0	1	1
Targets of Dmrt2	11965	657	16	0	0	1	1	12438	184	16	0	0	1	1
Targets of Dmrt3	11880	656	101	1	0.179317	0.99578	1	12353	183	101	1	0.668361	0.777319	1
Targets of Dmrta1	11926	654	55	3	0.994663	0.586762	1	12397	183	57	1	1.18846	0.573688	1
Targets of Dmrta2	NA	NA	NA	NA	0	1	1	NA	NA	NA	NA	0	1	1
Targets of Dmrtb1	11956	657	25	0	0	1	1	12429	184	25	0	0	1	1
Targets of Dnmt1	11854	647	127	10	1.44257	0.175656	1	12318	183	136	1	0.494957	0.867378	1
Targets of Dnmt3a	11875	650	106	7	1.20644	0.37282	1	12341	184	113	0	0	1	1
Targets of Dnmt3b	NA	NA	NA	NA	0	1	1	NA	NA	NA	NA	0	1	1
Targets of Dnmt3l	NA	NA	NA	NA	0	1	1	NA	NA	NA	NA	0	1	1
Targets of Dr1	11726	645	255	12	0.855527	0.739053	1	12189	182	265	2	0.505471	0.903905	1
Targets of Duxbl1	NA	NA	NA	NA	0	1	1	NA	NA	NA	NA	0	1	1
Targets of E2f1	11519	637	462	20	0.78282	0.880074	1	11980	176	474	8	1.14882	0.403911	1
Targets of E2f2	11610	633	371	24	1.18648	0.241889	1	12068	175	386	9	1.60778	0.123177	1
Targets of E2f3	11201	609	780	48	1.13182	0.232185	1	11633	177	821	7	0.560359	0.961475	1
Targets of E2f4	11391	630	590	27	0.82743	0.850761	1	11846	175	608	9	1.00201	0.546301	1
Targets of E2f5	11189	596	792	61	1.44588	0.0065636	0.16688	11613	172	841	12	0.96339	0.592003	1
Targets of E2f6	11394	623	587	34	1.05934	0.401622	1	11839	178	615	6	0.648897	0.894505	1
Targets of E2f7	11847	654	134	3	0.405572	0.976197	1	12319	182	135	2	1.00277	0.595976	1
Targets of E2f8	11817	646	164	11	1.22692	0.301868	1	12280	183	174	1	0.385673	0.924571	1
Targets of E4f1	11913	645	68	12	3.25883	0.000823405	0.0454773	12377	181	77	3	2.66378	0.111081	1
Targets of Ebf1	11486	632	495	25	0.917884	0.687975	1	11948	170	506	14	1.94445	0.0198154	0.866728
Targets of Ebf2	11868	656	113	1	0.160113	0.997789	1	12342	182	112	2	1.21093	0.496611	1
Targets of Ebf3	11839	650	142	7	0.897871	0.662019	1	12308	181	146	3	1.39719	0.369629	1
Targets of Ebf4	11451	639	530	18	0.608652	0.988821	1	11916	174	538	10	1.27288	0.276868	1
Targets of Egr1	11547	638	434	19	0.792341	0.863456	1	12008	177	446	7	1.06481	0.490783	1
Targets of Egr2	11613	638	368	19	0.93979	0.636025	1	12076	175	378	9	1.6429	0.112502	1
Targets of Egr3	10720	588	1261	69	0.997589	0.527271	1	11144	164	1310	20	1.03743	0.474485	1
Targets of Egr4	11710	635	271	22	1.49698	0.0532673	0.647534	12166	179	288	5	1.17996	0.423903	1
Targets of Ehf	11837	651	144	6	0.757624	0.798513	1	12305	183	149	1	0.451298	0.89064	1
Targets of Elf1	11641	636	340	21	1.1305	0.328276	1	12098	179	356	5	0.949254	0.607743	1
Targets of Elf2	11354	605	627	52	1.55635	0.00311306	0.109892	11782	177	672	7	0.69339	0.871331	1
Targets of Elf3	11922	657	59	0	0	1	1	12395	184	59	0	0	1	1
Targets of Elf4	11581	645	400	12	0.538702	0.991862	1	12047	179	407	5	0.826812	0.721119	1
Targets of Elf5	11936	651	45	6	2.44438	0.0477355	0.612037	12404	183	50	1	1.35559	0.527386	1
Targets of Elk1	11530	628	451	29	1.18055	0.22463	1	11978	180	476	4	0.55921	0.923112	1
Targets of Elk3	11728	643	253	14	1.0093	0.526301	1	12193	178	261	6	1.57462	0.194427	1
Targets of Elk4	11311	608	670	49	1.36052	0.0307285	0.525311	11738	181	716	3	0.271738	0.99855	1
Targets of Elmsan1	11969	657	12	0	0	1	1	12443	183	11	1	6.1789	0.161443	1
Targets of Emx1	11954	657	27	0	0	1	1	12429	182	25	2	5.46214	0.0583414	1
Targets of Emx2	11957	653	24	4	3.05135	0.0550133	0.647534	12426	184	28	0	0	1	1
Targets of En1	NA	NA	NA	NA	0	1	1	NA	NA	NA	NA	0	1	1
Targets of En2	11912	654	69	3	0.791924	0.730287	1	12382	184	72	0	0	1	1
Targets of Eomes	11954	657	27	0	0	1	1	12427	184	27	0	0	1	1
Targets of Ep300	11653	643	328	14	0.773539	0.856159	1	12118	178	336	6	1.21567	0.380275	1
Targets of Epas1	11255	624	726	33	0.819847	0.881652	1	11702	177	752	7	0.615412	0.930989	1
Targets of Erf	11162	622	819	35	0.766929	0.946849	1	11610	174	844	10	0.79057	0.804715	1
Targets of Erg	11127	588	854	69	1.52887	0.00130148	0.0622976	11544	171	910	13	0.964413	0.591063	1
Targets of Esr1	11554	646	427	11	0.46077	0.998394	1	12018	182	436	2	0.302921	0.98885	1
Targets of Esr2	11820	656	161	1	0.111915	0.999834	1	12292	184	162	0	0	1	1
Targets of Esrra	11602	634	379	23	1.11051	0.347091	1	12056	180	398	4	0.673157	0.841555	1
Targets of Esrrb	11591	641	390	16	0.741852	0.902933	1	12056	176	398	8	1.37683	0.240296	1
Targets of Esrrg	11413	632	568	25	0.794824	0.887345	1	11869	176	585	8	0.922227	0.63797	1
Targets of Ets1	11711	627	270	30	2.07515	0.00044944	0.027203	12154	184	300	0	0	1	1
Targets of Ets2	10342	553	1639	104	1.18664	0.0689933	0.739361	10740	155	1714	29	1.17232	0.24621	1
Targets of Etv1	11386	619	595	38	1.17474	0.19733	1	11830	175	624	9	0.975002	0.577601	1
Targets of Etv3	11081	589	900	68	1.42139	0.00631181	0.16688	11502	168	952	16	1.15065	0.335437	1
Targets of Etv4	11479	626	502	31	1.13235	0.282563	1	11932	173	522	11	1.45334	0.154942	1
Targets of Etv5	11342	623	639	34	0.96868	0.595952	1	11789	176	665	8	0.805816	0.770324	1
Targets of Etv6	11740	643	241	14	1.06066	0.456094	1	12201	182	253	2	0.529966	0.889214	1
Targets of Ewsr1	11307	630	674	27	0.719009	0.963735	1	11764	173	690	11	1.08402	0.443572	1
Targets of Fev	11917	656	64	1	0.283863	0.969166	1	12392	181	62	3	3.31217	0.0688774	1
Targets of Fgf9	11930	650	51	7	2.51885	0.0299426	0.52436	12398	182	56	2	2.43278	0.206695	1
Targets of Figla	11965	657	16	0	0	1	1	12438	184	16	0	0	1	1
Targets of Fli1	11630	637	351	20	1.04032	0.466518	1	12090	177	364	7	1.31353	0.29642	1
Targets of Fos	11969	657	12	0	0	1	1	12442	184	12	0	0	1	1
Targets of Fosb	11970	656	11	1	1.65872	0.473192	1	12442	184	12	0	0	1	1
Targets of Fosl1	NA	NA	NA	NA	0	1	1	NA	NA	NA	NA	0	1	1
Targets of Fosl2	11965	655	16	2	2.28321	0.239859	1	12436	184	18	0	0	1	1
Targets of Foxa1	11882	652	99	5	0.920405	0.634666	1	12350	184	104	0	0	1	1
Targets of Foxb1	11959	657	22	0	0	1	1	12432	184	22	0	0	1	1
Targets of Foxc1	11675	624	306	33	2.01759	0.000387266	0.027203	12117	182	337	2	0.395135	0.960201	1
Targets of Foxc2	11952	656	29	1	0.628269	0.798803	1	12424	184	30	0	0	1	1
Targets of Foxd1	11946	655	35	2	1.04219	0.580186	1	12417	184	37	0	0	1	1
Targets of Foxd2	11962	656	19	1	0.959727	0.656493	1	12435	183	19	1	3.57539	0.254387	1
Targets of Foxf1	11963	657	18	0	0	1	1	12436	184	18	0	0	1	1
Targets of Foxf2	11968	656	13	1	1.40332	0.526593	1	12440	184	14	0	0	1	1
Targets of Foxg1	11920	655	61	2	0.59668	0.846466	1	12391	184	63	0	0	1	1
Targets of Foxj1	11717	656	264	1	0.0676881	0.999999	1	12192	181	262	3	0.771301	0.745592	1
Targets of Foxj2	11667	635	314	22	1.28727	0.157216	1	12120	182	334	2	0.398782	0.958677	1
Targets of Foxj3	11554	622	427	35	1.52251	0.0161841	0.34177	11996	180	458	4	0.582061	0.908596	1
Targets of Foxk1	11783	646	198	11	1.01333	0.527549	1	12248	181	206	3	0.985465	0.589947	1
Targets of Foxk2	11822	648	159	9	1.03268	0.512059	1	12289	181	165	3	1.23443	0.443851	1
Targets of Foxl2	11948	654	33	3	1.66073	0.287515	1	12419	183	35	1	1.93882	0.410644	1
Targets of Foxm1	11958	656	23	1	0.792559	0.722647	1	12431	183	23	1	2.95294	0.296941	1
Targets of Foxn2	11960	657	21	0	0	1	1	12433	184	21	0	0	1	1
Targets of Foxo1	11601	641	380	16	0.762033	0.882005	1	12071	171	383	13	2.39576	0.00528411	0.609644
Targets of Foxo3	11500	621	481	36	1.38595	0.0449352	0.612037	11946	175	508	9	1.20936	0.339837	1
Targets of Foxo4	11579	635	402	22	0.997916	0.535756	1	12036	178	418	6	0.970595	0.586161	1
Targets of Foxo6	11825	651	156	6	0.698636	0.853138	1	12292	184	162	0	0	1	1
Targets of Foxp1	11723	646	258	11	0.773716	0.83314	1	12188	181	266	3	0.759453	0.754672	1
Targets of Foxp3	NA	NA	NA	NA	0	1	1	NA	NA	NA	NA	0	1	1
Targets of Foxp4	11926	657	55	0	0	1	1	12400	183	54	1	1.25478	0.554424	1
Targets of Foxq1	NA	NA	NA	NA	0	1	1	NA	NA	NA	NA	0	1	1
Targets of Gabpa	11263	609	718	48	1.23636	0.100835	0.956846	11694	178	760	6	0.518654	0.970421	1
Targets of Gabpb1	11749	639	232	18	1.42648	0.101282	0.956846	12208	180	246	4	1.10279	0.495533	1
Targets of Gabpb2	11586	632	395	25	1.16026	0.268944	1	12035	183	419	1	0.156959	0.998098	1
Targets of Gata2	11822	649	159	8	0.916519	0.644559	1	12290	181	164	3	1.24206	0.440019	1
Targets of Gata3	11890	655	91	2	0.398979	0.957948	1	12362	183	92	1	0.734275	0.745637	1
Targets of Gata6	11915	654	66	3	0.828128	0.70325	1	12385	184	69	0	0	1	1
Targets of Gatad1	11926	653	55	4	1.32821	0.368178	1	12395	184	59	0	0	1	1
Targets of Gatad2a	11948	652	33	5	2.77618	0.0454598	0.612037	12418	182	36	2	3.78992	0.105484	1
Targets of Gatad2b	11930	655	51	2	0.714274	0.769986	1	12403	182	51	2	2.67206	0.18026	1
Targets of Gbx1	11960	657	21	0	0	1	1	12433	184	21	0	0	1	1
Targets of Gbx2	11963	657	18	0	0	1	1	12436	184	18	0	0	1	1
Targets of Gfi1	11972	656	9	1	2.02762	0.413778	1	12445	183	9	1	7.55342	0.13646	1
Targets of Gli1	11566	639	415	18	0.785067	0.867057	1	12029	176	425	8	1.28649	0.296292	1
Targets of Gli2	11432	632	549	25	0.823705	0.848554	1	11885	179	569	5	0.583459	0.925282	1
Targets of Gli3	10378	571	1603	86	0.975084	0.602312	1	10795	154	1659	30	1.26756	0.142536	1
Targets of Glis1	11715	649	266	8	0.542882	0.976359	1	12184	180	270	4	1.0028	0.567957	1
Targets of Glis2	11394	624	587	33	1.02652	0.470181	1	11844	174	610	10	1.11587	0.416153	1
Targets of Glis3	11485	640	496	17	0.615106	0.985282	1	11946	179	508	5	0.656876	0.87277	1
Targets of Gmeb1	11841	651	140	6	0.779533	0.777157	1	12309	183	145	1	0.463898	0.883952	1
Targets of Gmeb2	11949	654	32	3	1.71277	0.27314	1	12419	184	35	0	0	1	1
Targets of Grhl1	11944	655	37	2	0.985683	0.609109	1	12415	184	39	0	0	1	1
Targets of Grhl2	NA	NA	NA	NA	0	1	1	NA	NA	NA	NA	0	1	1
Targets of Grhl3	11968	657	13	0	0	1	1	12441	184	13	0	0	1	1
Targets of Gsx1	NA	NA	NA	NA	0	1	1	NA	NA	NA	NA	0	1	1
Targets of Gsx2	NA	NA	NA	NA	0	1	1	NA	NA	NA	NA	0	1	1
Targets of Gtf2i	11230	606	751	51	1.25843	0.0768019	0.810937	11667	169	787	15	1.31576	0.191419	1
Targets of Gtf2ird1	11904	655	77	2	0.472073	0.922064	1	12375	184	79	0	0	1	1
Targets of Gzf1	NA	NA	NA	NA	0	1	1	NA	NA	NA	NA	0	1	1
Targets of Hbp1	11800	641	181	16	1.6272	0.0513347	0.635488	12261	180	193	4	1.41167	0.322778	1
Targets of Hdx	11969	655	12	2	3.04509	0.162757	1	12440	184	14	0	0	1	1
Targets of Helt	11926	655	55	2	0.662105	0.803907	1	12398	183	56	1	1.20977	0.56736	1
Targets of Henmt1	11954	656	27	1	0.67492	0.776077	1	12427	183	27	1	2.51478	0.337079	1
Targets of Hes1	11848	651	133	6	0.821046	0.735783	1	12318	181	136	3	1.50113	0.329802	1
Targets of Hes2	11936	654	45	3	1.2167	0.458596	1	12407	183	47	1	1.44242	0.506042	1
Targets of Hes3	11910	654	71	3	0.769488	0.747212	1	12381	183	73	1	0.926796	0.663271	1
Targets of Hes5	11730	639	251	18	1.31639	0.16355	1	12191	178	263	6	1.56239	0.198902	1
Targets of Hes6	11320	618	661	39	1.08077	0.348438	1	11764	174	690	10	0.979845	0.571017	1
Targets of Hes7	11914	652	67	5	1.36361	0.319524	1	12382	184	72	0	0	1	1
Targets of Hey1	11532	627	449	30	1.22886	0.166523	1	11983	176	471	8	1.15642	0.397227	1
Targets of Hey2	11742	646	239	11	0.836579	0.757462	1	12205	183	249	1	0.267863	0.975362	1
Targets of Heyl	11757	644	224	13	1.05953	0.461918	1	12219	182	235	2	0.5714	0.863262	1
Targets of Hic1	11758	644	223	13	1.06438	0.455776	1	12219	183	235	1	0.284146	0.969623	1
Targets of Hic2	11440	628	541	29	0.97649	0.576635	1	11891	177	563	7	0.835293	0.729627	1
Targets of Hif1a	11418	635	563	22	0.702683	0.960596	1	11879	174	575	10	1.18729	0.347207	1
Targets of Hif3a	11737	638	244	19	1.43246	0.091982	0.905569	12198	177	256	7	1.8843	0.0899426	1
Targets of Hinfp	11435	623	546	34	1.14296	0.255777	1	11882	176	572	8	0.944219	0.61299	1
Targets of Hlf	11851	650	130	7	0.981741	0.573592	1	12318	183	136	1	0.494957	0.867378	1
Targets of Hltf	11967	656	14	1	1.30299	0.551231	1	12439	184	15	0	0	1	1
Targets of Hmbox1	11623	636	358	21	1.07203	0.41329	1	12080	179	374	5	0.902226	0.650577	1
Targets of Hmga1	11961	655	20	2	1.82594	0.318304	1	12432	184	22	0	0	1	1
Targets of Hnf1a	11959	657	22	0	0	1	1	12432	184	22	0	0	1	1
Targets of Hnf1b	11878	652	103	5	0.884365	0.667592	1	12349	181	105	3	1.94919	0.208229	1
Targets of Homez	11973	655	8	2	4.56876	0.0920704	0.905569	12445	183	9	1	7.55342	0.13646	1
Targets of Hoxa7	NA	NA	NA	NA	0	1	1	NA	NA	NA	NA	0	1	1
Targets of Hoxc5	11964	655	17	2	2.14871	0.2595	1	12436	183	18	1	3.77469	0.243354	1
Targets of Hoxd1	NA	NA	NA	NA	0	1	1	NA	NA	NA	NA	0	1	1
Targets of Hoxd3	NA	NA	NA	NA	0	1	1	NA	NA	NA	NA	0	1	1
Targets of Hsf1	11732	645	249	12	0.876591	0.710675	1	12196	181	258	3	0.783515	0.736248	1
Targets of Hsf2	11500	637	481	20	0.750655	0.914881	1	11955	182	499	2	0.26329	0.995173	1
Targets of Hsf4	11603	634	378	23	1.11355	0.342646	1	12062	175	392	9	1.58239	0.131532	1
Targets of Hsf5	11883	649	98	8	1.49459	0.185999	1	12349	183	105	1	0.642693	0.79011	1
Targets of Id1	11842	647	139	10	1.31672	0.247364	1	12306	183	148	1	0.454384	0.889005	1
Targets of Id2	11820	647	161	10	1.1347	0.397475	1	12283	184	171	0	0	1	1
Targets of Id3	11788	644	193	13	1.23291	0.275006	1	12249	183	205	1	0.326527	0.952461	1
Targets of Id4	11826	645	155	12	1.41941	0.160206	1	12291	180	163	4	1.67557	0.226152	1
Targets of Ikzf1	11884	650	97	7	1.31936	0.296383	1	12352	182	102	2	1.33071	0.448852	1
Targets of Ikzf2	11880	653	101	4	0.720521	0.802262	1	12351	182	103	2	1.31769	0.453743	1
Targets of Ikzf3	11916	654	65	3	0.840939	0.69379	1	12387	183	67	1	1.01028	0.632113	1
Targets of Ikzf4	11766	645	215	12	1.01815	0.518744	1	12230	181	224	3	0.904949	0.645845	1
Targets of Ikzf5	11785	647	196	10	0.929333	0.633928	1	12251	181	203	3	1.00025	0.580103	1
Targets of Insm1	11662	642	319	15	0.854163	0.757366	1	12125	179	329	5	1.02945	0.538314	1
Targets of Insm2	11958	657	23	0	0	1	1	12432	183	22	1	3.08737	0.286534	1
Targets of Irf1	11728	649	253	8	0.571412	0.96504	1	12197	180	257	4	1.05467	0.5294	1
Targets of Irf2	11591	637	390	20	0.933143	0.649325	1	12053	175	401	9	1.54572	0.144613	1
Targets of Irf3	11269	623	712	34	0.863762	0.81434	1	11716	176	738	8	0.721609	0.857402	1
Targets of Irf4	11851	653	130	4	0.558423	0.923047	1	12324	180	130	4	2.10649	0.131773	1
Targets of Irf5	11783	645	198	12	1.10715	0.410397	1	12247	181	207	3	0.980624	0.593195	1
Targets of Irf6	11670	640	311	17	0.996735	0.54121	1	12132	178	322	6	1.26998	0.343846	1
Targets of Irf7	11771	647	210	10	0.866348	0.713587	1	12236	182	218	2	0.616814	0.833786	1
Targets of Irf8	11791	647	190	10	0.959166	0.596471	1	12258	180	196	4	1.38973	0.332689	1
Targets of Irf9	11618	636	363	21	1.0568	0.437346	1	12072	182	382	2	0.347294	0.977514	1
Targets of Irx1	11968	656	13	1	1.40332	0.526593	1	12441	183	13	1	5.22846	0.185707	1
Targets of Irx2	11967	657	14	0	0	1	1	12442	182	12	2	11.3845	0.0171012	0.866728
Targets of Irx3	11958	657	23	0	0	1	1	12432	183	22	1	3.08737	0.286534	1
Targets of Irx5	NA	NA	NA	NA	0	1	1	NA	NA	NA	NA	0	1	1
Targets of Irx6	11970	657	11	0	0	1	1	12443	184	11	0	0	1	1
Targets of Isl1	11960	653	21	4	3.48804	0.0383695	0.612037	12429	184	25	0	0	1	1
Targets of Isl2	NA	NA	NA	NA	0	1	1	NA	NA	NA	NA	0	1	1
Targets of Isx	NA	NA	NA	NA	0	1	1	NA	NA	NA	NA	0	1	1
Targets of Jdp2	11756	647	225	10	0.807562	0.785595	1	12221	182	233	2	0.576399	0.86006	1
Targets of Jun	11817	648	164	9	1.00076	0.547891	1	12283	182	171	2	0.789358	0.720899	1
Targets of Junb	11896	653	85	4	0.857299	0.686574	1	12367	182	87	2	1.56199	0.372801	1
Targets of Jund	11818	645	163	12	1.34885	0.200085	1	12280	183	174	1	0.385673	0.924571	1
Targets of Kat5	10880	599	1101	58	0.956847	0.643349	1	11311	168	1143	16	0.942467	0.626694	1
Targets of Kat8	11370	615	611	42	1.27082	0.0886594	0.896584	11806	179	648	5	0.508919	0.964456	1
Targets of Kdm2a	11871	642	110	15	2.52114	0.00207774	0.087754	12329	184	125	0	0	1	1
Targets of Klf1	11816	651	165	6	0.660025	0.885623	1	12285	182	169	2	0.798829	0.714906	1
Targets of Klf10	11480	633	501	24	0.868785	0.773406	1	11939	174	515	10	1.33229	0.235597	1
Targets of Klf11	11558	630	423	27	1.17101	0.245654	1	12008	180	446	4	0.598319	0.897624	1
Targets of Klf12	11038	605	943	52	1.00607	0.505936	1	11477	166	977	18	1.27376	0.199482	1
Targets of Klf13	11369	622	612	35	1.04533	0.428183	1	11821	170	633	14	1.53782	0.0897978	1
Targets of Klf14	11599	641	382	16	0.757912	0.886455	1	12062	178	392	6	1.03722	0.523841	1
Targets of Klf15	11425	623	556	34	1.12141	0.289317	1	11875	173	579	11	1.30404	0.241586	1
Targets of Klf16	11271	626	710	31	0.78611	0.91786	1	11724	173	730	11	1.02118	0.518194	1
Targets of Klf2	11094	567	887	90	1.98516	4.76171e-08	3.41891e-05	11488	173	966	11	0.756152	0.851053	1
Targets of Klf3	11301	618	680	39	1.04879	0.414468	1	11746	173	708	11	1.0549	0.477389	1
Targets of Klf4	11677	644	304	13	0.775384	0.846926	1	12143	178	311	6	1.31609	0.31549	1
Targets of Klf5	11279	616	702	41	1.06941	0.367182	1	11727	168	727	16	1.53617	0.075411	1
Targets of Klf6	11424	624	557	33	1.08462	0.355792	1	11873	175	581	9	1.05098	0.491715	1
Targets of Klf7	10866	592	1115	65	1.07002	0.327012	1	11293	165	1161	19	1.12004	0.356982	1
Targets of Klf8	11367	627	614	30	0.885791	0.762193	1	11815	179	639	5	0.51648	0.96121	1
Targets of Klf9	10226	522	1755	135	1.50687	4.50961e-05	0.00653377	10589	159	1865	25	0.892759	0.730274	1
Targets of Lbx2	NA	NA	NA	NA	0	1	1	NA	NA	NA	NA	0	1	1
Targets of Lef1	11847	651	134	6	0.81485	0.74201	1	12317	181	137	3	1.49005	0.333793	1
Targets of Lhx1	NA	NA	NA	NA	0	1	1	NA	NA	NA	NA	0	1	1
Targets of Lhx2	11964	655	17	2	2.14871	0.2595	1	12437	182	17	2	8.03558	0.0306461	1
Targets of Lhx3	NA	NA	NA	NA	0	1	1	NA	NA	NA	NA	0	1	1
Targets of Lhx5	11966	655	15	2	2.43556	0.220293	1	12438	183	16	1	4.2473	0.220799	1
Targets of Lhx6	11945	656	36	1	0.505811	0.861679	1	12418	183	36	1	1.88484	0.419249	1
Targets of Lhx8	11930	654	51	3	1.073	0.5378	1	12401	183	53	1	1.27855	0.547812	1
Targets of Lhx9	11960	657	21	0	0	1	1	12433	184	21	0	0	1	1
Targets of Lmo2	11656	642	325	15	0.837962	0.78029	1	12118	180	336	4	0.801466	0.733747	1
Targets of Lmx1a	11971	657	10	0	0	1	1	12444	184	10	0	0	1	1
Targets of Lmx1b	NA	NA	NA	NA	0	1	1	NA	NA	NA	NA	0	1	1
Targets of Ltf	NA	NA	NA	NA	0	1	1	NA	NA	NA	NA	0	1	1
Targets of Lyl1	11819	648	162	9	1.01329	0.533674	1	12285	182	169	2	0.798829	0.714906	1
Targets of Maf	11695	646	286	11	0.696298	0.909993	1	12161	180	293	4	0.922341	0.631698	1
Targets of Mafa	11497	636	484	21	0.784332	0.883048	1	11954	179	500	5	0.667833	0.86398	1
Targets of Mafb	11723	646	258	11	0.773716	0.83314	1	12189	180	265	4	1.02214	0.553328	1
Targets of Maff	11870	649	111	8	1.31814	0.278304	1	12338	181	116	3	1.7628	0.250506	1
Targets of Mafg	11389	618	592	39	1.21404	0.147612	1	11827	180	627	4	0.419194	0.983964	1
Targets of Mafk	11875	655	106	2	0.34209	0.978688	1	12348	182	106	2	1.28009	0.468265	1
Targets of Max	11235	599	746	58	1.4582	0.00666393	0.16688	11654	180	800	4	0.32374	0.997816	1
Targets of Maz	11346	633	635	24	0.677486	0.978234	1	11806	173	648	11	1.15843	0.36455	1
Targets of Mbd1	11929	654	52	3	1.05233	0.55035	1	12400	183	54	1	1.25478	0.554424	1
Targets of Mecom	11971	656	10	1	1.82469	0.444277	1	12443	184	11	0	0	1	1
Targets of Mecp2	11931	653	50	4	1.46161	0.308338	1	12400	184	54	0	0	1	1
Targets of Mef2a	11791	635	190	22	2.14985	0.00155363	0.0697193	12245	181	209	3	0.971083	0.599642	1
Targets of Mef2b	11963	656	18	1	1.01313	0.637626	1	12436	183	18	1	3.77469	0.243354	1
Targets of Mef2c	11900	653	81	4	0.899936	0.651212	1	12374	179	80	5	4.31937	0.00794978	0.691531
Targets of Mef2d	11802	640	179	17	1.75124	0.0267114	0.484479	12258	184	196	0	0	1	1
Targets of Meis1	11738	647	243	10	0.746597	0.853559	1	12206	179	248	5	1.37474	0.308483	1
Targets of Meis2	11814	647	167	10	1.09337	0.439952	1	12280	181	174	3	1.16973	0.477855	1
Targets of Meis3	11815	644	166	13	1.43669	0.140205	1	12276	183	178	1	0.376884	0.928928	1
Targets of Meox1	11947	656	34	1	0.535654	0.846046	1	12419	184	35	0	0	1	1
Targets of Meox2	11967	657	14	0	0	1	1	12442	182	12	2	11.3845	0.0171012	0.866728
Targets of Mesp2	11874	652	107	5	0.851019	0.698516	1	12347	179	107	5	3.22268	0.0238203	0.900158
Targets of Mga	11889	650	92	7	1.39163	0.255504	1	12356	183	98	1	0.688987	0.767221	1
Targets of Mier1	11932	651	49	6	2.24422	0.064751	0.715249	12401	182	53	2	2.57082	0.190776	1
Targets of Mier2	11965	657	16	0	0	1	1	12438	184	16	0	0	1	1
Targets of Mier3	11955	656	26	1	0.700936	0.76377	1	12428	183	26	1	2.61165	0.327263	1
Targets of Mitf	11936	653	45	4	1.62468	0.249668	1	12406	183	48	1	1.41227	0.513261	1
Targets of Mlx	11888	648	93	9	1.77528	0.0832399	0.853803	12354	182	100	2	1.35754	0.438999	1
Targets of Mlxip	11932	654	49	3	1.11701	0.512113	1	12402	184	52	0	0	1	1
Targets of Mlxipl	11951	657	30	0	0	1	1	12424	184	30	0	0	1	1
Targets of Mnt	11825	651	156	6	0.698636	0.853138	1	12293	183	161	1	0.417255	0.908491	1
Targets of Msc	11907	656	74	1	0.245298	0.981976	1	12381	182	73	2	1.86369	0.298346	1
Targets of Msx1	11943	656	38	1	0.47912	0.875728	1	12415	184	39	0	0	1	1
Targets of Msx2	11969	657	12	0	0	1	1	12442	184	12	0	0	1	1
Targets of Msx3	NA	NA	NA	NA	0	1	1	NA	NA	NA	NA	0	1	1
Targets of Mta1	11967	657	14	0	0	1	1	12440	184	14	0	0	1	1
Targets of Mta2	11961	654	20	3	2.743	0.114639	1	12431	184	23	0	0	1	1
Targets of Mta3	11951	655	30	2	1.21636	0.501186	1	12423	183	31	1	2.18972	0.374937	1
Targets of Mtf1	10847	592	1134	65	1.05025	0.377688	1	11271	168	1183	16	0.907377	0.680855	1
Targets of Mxd1	11839	650	142	7	0.897871	0.662019	1	12308	181	146	3	1.39719	0.369629	1
Targets of Mxd3	11922	655	59	2	0.61701	0.833309	1	12393	184	61	0	0	1	1
Targets of Mxi1	11838	650	143	7	0.891517	0.668864	1	12306	182	148	2	0.913728	0.645347	1
Targets of Myb	11636	649	345	8	0.415768	0.998303	1	12106	179	348	5	0.971716	0.587784	1
Targets of Mybl1	11650	647	331	10	0.543989	0.985327	1	12116	181	338	3	0.594151	0.877648	1
Targets of Mybl2	11270	629	711	28	0.705639	0.973193	1	11725	174	729	10	0.924353	0.640284	1
Targets of Myc	11810	647	171	10	1.06748	0.468141	1	12274	183	180	1	0.372636	0.931012	1
Targets of Mycn	11737	648	244	9	0.668092	0.915013	1	12203	182	251	2	0.534277	0.886572	1
Targets of Myod1	11908	657	73	0	0	1	1	12385	180	69	4	3.98785	0.0217285	0.866728
Targets of Myog	11944	656	37	1	0.492099	0.868891	1	12416	184	38	0	0	1	1
Targets of Mzf1	11574	643	407	14	0.619156	0.975593	1	12037	180	417	4	0.641474	0.866266	1
Targets of Nanog	11956	657	25	0	0	1	1	12429	184	25	0	0	1	1
Targets of Ncor1	11815	649	166	8	0.877352	0.689397	1	12284	180	170	4	1.60566	0.248097	1
Targets of Ncor2	11834	651	147	6	0.741974	0.813469	1	12303	182	151	2	0.895357	0.656045	1
Targets of Neurod1	11749	648	232	9	0.703368	0.885489	1	12217	180	237	4	1.14551	0.467097	1
Targets of Neurod2	11625	653	356	4	0.200041	0.999995	1	12110	168	344	16	3.35212	7.33953e-05	0.0263489
Targets of Neurod4	11770	645	211	12	1.03781	0.493586	1	12236	179	218	5	1.56774	0.225506	1
Targets of Neurod6	11744	650	237	7	0.533646	0.973072	1	12222	172	232	12	3.67499	0.000238192	0.0570074
Targets of Neurog1	11940	654	41	3	1.33583	0.402734	1	12411	183	43	1	1.57711	0.476085	1
Targets of Neurog2	11825	651	156	6	0.698636	0.853138	1	12295	181	159	3	1.28163	0.420716	1
Targets of Nf1	11630	634	351	23	1.202	0.229948	1	12084	180	370	4	0.725779	0.798328	1
Targets of Nfat5	11728	642	253	15	1.08304	0.422021	1	12189	181	265	3	0.762382	0.752427	1
Targets of Nfatc1	11904	653	77	4	0.947001	0.613291	1	12374	183	80	1	0.845229	0.696318	1
Targets of Nfatc2	11647	640	334	17	0.926271	0.654389	1	12111	176	343	8	1.60487	0.14069	1
Targets of Nfatc3	11841	648	140	9	1.17469	0.370785	1	12307	182	147	2	0.920018	0.641724	1
Targets of Nfatc4	11914	652	67	5	1.36361	0.319524	1	12382	184	72	0	0	1	1
Targets of Nfe2	11928	656	53	1	0.343093	0.944372	1	12400	184	54	0	0	1	1
Targets of Nfe2l1	10976	565	1005	92	1.77824	2.29174e-06	0.000822736	11370	171	1084	13	0.797393	0.818853	1
Targets of Nfe2l2	11222	612	759	45	1.08711	0.32245	1	11661	173	793	11	0.934998	0.628729	1
Targets of Nfe2l3	11368	632	613	25	0.733624	0.948446	1	11828	172	626	12	1.31819	0.219894	1
Targets of Nfia	11252	591	729	66	1.72359	9.51988e-05	0.00854409	11668	175	786	9	0.763447	0.825696	1
Targets of Nfib	11642	634	339	23	1.24583	0.186037	1	12099	177	355	7	1.34783	0.275823	1
Targets of Nfic	11785	646	196	11	1.02385	0.514514	1	12253	178	201	6	2.05474	0.0821565	1
Targets of Nfil3	11938	654	43	3	1.27349	0.430913	1	12409	183	45	1	1.50676	0.491282	1
Targets of Nfix	11495	625	486	32	1.21097	0.176521	1	11941	179	513	5	0.650201	0.878018	1
Targets of Nfkb1	11592	618	389	39	1.88048	0.000454646	0.027203	12033	177	421	7	1.13035	0.431667	1
Targets of Nfkb2	11860	654	121	3	0.449637	0.9597	1	12331	183	123	1	0.547844	0.8392	1
Targets of Nfya	11661	637	320	20	1.14412	0.315765	1	12120	178	334	6	1.22315	0.375059	1
Targets of Nfyb	11493	616	488	41	1.56745	0.00674028	0.16688	11936	173	518	11	1.46506	0.149556	1
Targets of Nfyc	11524	610	457	47	1.9428	6.96501e-05	0.00714411	11958	176	496	8	1.09584	0.452832	1
Targets of Nhlh1	11838	653	143	4	0.5071	0.951367	1	12310	181	144	3	1.41682	0.361686	1
Targets of Nhlh2	11535	643	446	14	0.563166	0.991309	1	12002	176	452	8	1.20694	0.355043	1
Targets of Nkx1-2	NA	NA	NA	NA	0	1	1	NA	NA	NA	NA	0	1	1
Targets of Nkx2-1	11909	651	72	6	1.52437	0.218925	1	12376	184	78	0	0	1	1
Targets of Nkx2-2	11916	655	65	2	0.559774	0.869987	1	12389	182	65	2	2.09433	0.255106	1
Targets of Nkx2-9	11936	654	45	3	1.2167	0.458596	1	12407	183	47	1	1.44242	0.506042	1
Targets of Nkx3-1	11906	655	75	2	0.484743	0.915022	1	12379	182	75	2	1.81357	0.309114	1
Targets of Nkx6-1	NA	NA	NA	NA	0	1	1	NA	NA	NA	NA	0	1	1
Targets of Nkx6-2	11965	656	16	1	1.13994	0.596732	1	12437	184	17	0	0	1	1
Targets of Nobox	NA	NA	NA	NA	0	1	1	NA	NA	NA	NA	0	1	1
Targets of Npas1	11713	644	268	13	0.882253	0.707508	1	12178	179	276	5	1.23247	0.389255	1
Targets of Npas2	11509	638	472	19	0.726147	0.932566	1	11970	177	484	7	0.97808	0.576722	1
Targets of Npas3	11554	632	427	25	1.07038	0.40334	1	12009	177	445	7	1.06722	0.488447	1
Targets of Nr0b2	11905	652	76	5	1.20124	0.413452	1	12373	184	81	0	0	1	1
Targets of Nr1h2	11661	649	320	8	0.449211	0.995925	1	12131	179	323	5	1.0491	0.522145	1
Targets of Nr1h3	11657	647	324	10	0.556076	0.981978	1	12126	178	328	6	1.24614	0.359428	1
Targets of Nr1h4	11915	655	66	2	0.551246	0.875326	1	12388	182	66	2	2.06243	0.260514	1
Targets of Nr1i2	11943	653	38	4	1.9251	0.17274	1	12412	184	42	0	0	1	1
Targets of Nr1i3	11844	650	137	7	0.931032	0.626541	1	12312	182	142	2	0.952797	0.623172	1
Targets of Nr2c1	11832	647	149	10	1.22732	0.313632	1	12297	182	157	2	0.860722	0.676669	1
Targets of Nr2c2	11503	618	478	39	1.51858	0.0123312	0.276681	11943	178	511	6	0.787824	0.769225	1
Targets of Nr2e1	11932	655	49	2	0.743552	0.751181	1	12403	184	51	0	0	1	1
Targets of Nr2f1	11431	628	550	29	0.959756	0.611303	1	11889	170	565	14	1.73281	0.043446	1
Targets of Nr2f2	11346	625	635	32	0.914828	0.709697	1	11803	168	651	16	1.72662	0.0341432	1
Targets of Nr2f6	11564	626	417	31	1.37323	0.063523	0.715249	12010	180	444	4	0.601115	0.895687	1
Targets of Nr3c1	11574	629	407	28	1.26586	0.142071	1	12027	176	427	8	1.28026	0.300568	1
Targets of Nr3c2	11371	627	610	30	0.891914	0.750531	1	11819	179	635	5	0.51991	0.959682	1
Targets of Nr4a1	11936	653	45	4	1.62468	0.249668	1	12405	184	49	0	0	1	1
Targets of Nr4a2	11907	654	74	3	0.738107	0.770995	1	12382	179	72	5	4.80232	0.00525407	0.609644
Targets of Nr4a3	11906	652	75	5	1.21736	0.403032	1	12376	182	78	2	1.74349	0.325202	1
Targets of Nr5a1	11933	656	48	1	0.378989	0.927272	1	12406	183	48	1	1.41227	0.513261	1
Targets of Nr5a2	11963	656	18	1	1.01313	0.637626	1	12435	184	19	0	0	1	1
Targets of Nr6a1	11614	636	367	21	1.04492	0.456611	1	12075	175	379	9	1.63843	0.113807	1
Targets of Nrf1	11837	649	144	8	1.01327	0.537418	1	12303	183	151	1	0.445248	0.893839	1
Targets of Nrl	11913	656	68	1	0.267076	0.975124	1	12387	182	67	2	2.03149	0.265924	1
Targets of Olig1	11558	636	423	21	0.902207	0.705676	1	12014	180	440	4	0.606781	0.891718	1
Targets of Olig2	11546	633	435	24	1.00635	0.519029	1	12000	179	454	5	0.738328	0.803223	1
Targets of Onecut1	NA	NA	NA	NA	0	1	1	NA	NA	NA	NA	0	1	1
Targets of Onecut2	11963	655	18	2	2.02919	0.279157	1	12434	184	20	0	0	1	1
Targets of Onecut3	NA	NA	NA	NA	0	1	1	NA	NA	NA	NA	0	1	1
Targets of Osr1	11955	657	26	0	0	1	1	12429	183	25	1	2.71627	0.317303	1
Targets of Otp	NA	NA	NA	NA	0	1	1	NA	NA	NA	NA	0	1	1
Targets of Otx1	11941	657	40	0	0	1	1	12414	184	40	0	0	1	1
Targets of Otx2	11863	656	118	1	0.153264	0.998311	1	12335	184	119	0	0	1	1
Targets of Parp1	11949	652	32	5	2.86315	0.0411687	0.612037	12418	183	36	1	1.88484	0.419249	1
Targets of Patz1	11586	640	395	17	0.779122	0.868539	1	12042	184	412	0	0	1	1
Targets of Pax1	11966	656	15	1	1.21603	0.574589	1	12438	184	16	0	0	1	1
Targets of Pax2	11748	650	233	7	0.542992	0.969461	1	12217	181	237	3	0.854405	0.682759	1
Targets of Pax6	11452	632	529	25	0.856345	0.797908	1	11908	176	546	8	0.991343	0.560569	1
Targets of Pax7	NA	NA	NA	NA	0	1	1	NA	NA	NA	NA	0	1	1
Targets of Pax8	11929	655	52	2	0.700479	0.778917	1	12400	184	54	0	0	1	1
Targets of Pbx1	11827	647	154	10	1.18698	0.348206	1	12291	183	163	1	0.412068	0.91117	1
Targets of Pbx2	11862	652	119	5	0.76443	0.779051	1	12333	181	121	3	1.68928	0.270141	1
Targets of Pbx3	11806	648	175	9	0.936988	0.622697	1	12275	179	179	5	1.91539	0.131088	1
Targets of Pbx4	11820	642	161	15	1.71523	0.0409081	0.612037	12283	179	171	5	2.00632	0.11444	1
Targets of Pebp1	11734	640	247	17	1.26185	0.213529	1	12192	182	262	2	0.511384	0.900412	1
Targets of Peg10	11884	652	97	5	0.93954	0.617476	1	12353	183	101	1	0.668361	0.777319	1
Targets of Pgr	11478	629	503	28	1.01579	0.497382	1	11927	180	527	4	0.502941	0.953713	1
Targets of Phox2a	NA	NA	NA	NA	0	1	1	NA	NA	NA	NA	0	1	1
Targets of Pitx1	11958	657	23	0	0	1	1	12433	182	21	2	6.50333	0.0436621	1
Targets of Pitx2	11902	654	79	3	0.691101	0.806541	1	12374	182	80	2	1.69963	0.335875	1
Targets of Pknox1	11550	633	431	24	1.01604	0.501227	1	12008	175	446	9	1.38459	0.219023	1
Targets of Pknox2	11667	637	314	20	1.16658	0.288113	1	12127	177	327	7	1.46659	0.214632	1
Targets of Plag1	11056	594	925	63	1.26766	0.0512493	0.635488	11479	171	975	13	0.89505	0.688993	1
Targets of Plagl1	11436	635	545	22	0.726976	0.943751	1	11903	168	551	16	2.05722	0.00866821	0.691531
Targets of Plagl2	11732	648	249	9	0.654398	0.925256	1	12203	177	251	7	1.9226	0.0832418	1
Targets of Polr3a	11656	641	325	16	0.895221	0.700504	1	12116	181	338	3	0.594151	0.877648	1
Targets of Pou1f1	NA	NA	NA	NA	0	1	1	NA	NA	NA	NA	0	1	1
Targets of Pou2f1	11845	650	136	7	0.937956	0.619203	1	12313	182	141	2	0.959632	0.619375	1
Targets of Pou2f2	11791	647	190	10	0.959166	0.596471	1	12260	178	194	6	2.13002	0.0722617	1
Targets of Pou2f3	11932	651	49	6	2.24422	0.064751	0.715249	12401	182	53	2	2.57082	0.190776	1
Targets of Pou3f1	11905	648	76	9	2.17541	0.0320451	0.535079	12370	183	84	1	0.804722	0.713732	1
Targets of Pou3f2	11927	653	54	4	1.35291	0.356191	1	12397	183	57	1	1.18846	0.573688	1
Targets of Pou3f3	11901	654	80	3	0.682405	0.813066	1	12373	182	81	2	1.67851	0.341193	1
Targets of Pou3f4	11862	650	119	7	1.07345	0.484074	1	12332	180	122	4	2.24601	0.111926	1
Targets of Pou4f1	11960	656	21	1	0.868184	0.691335	1	12432	184	22	0	0	1	1
Targets of Pou4f3	NA	NA	NA	NA	0	1	1	NA	NA	NA	NA	0	1	1
Targets of Pou6f1	11947	656	34	1	0.535654	0.846046	1	12419	184	35	0	0	1	1
Targets of Pou6f2	11965	656	16	1	1.13994	0.596732	1	12438	183	16	1	4.2473	0.220799	1
Targets of Ppara	11592	634	389	23	1.08102	0.392196	1	12050	176	404	8	1.35571	0.252425	1
Targets of Ppard	11329	615	652	42	1.18662	0.169442	1	11771	173	683	11	1.09579	0.43037	1
Targets of Pparg	11768	648	213	9	0.76735	0.822032	1	12236	180	218	4	1.24727	0.405435	1
Targets of Prdm1	11945	655	36	2	1.01315	0.59484	1	12417	183	37	1	1.83381	0.427729	1
Targets of Prdm16	11951	655	30	2	1.21636	0.501186	1	12422	184	32	0	0	1	1
Targets of Prdm4	11938	656	43	1	0.423233	0.904926	1	12412	182	42	2	3.24692	0.134322	1
Targets of Prox1	11966	656	15	1	1.21603	0.574589	1	12438	184	16	0	0	1	1
Targets of Prox2	11959	657	22	0	0	1	1	12432	184	22	0	0	1	1
Targets of Prrx1	11959	651	22	6	5.00867	0.00272078	0.102817	12428	182	26	2	5.25155	0.0622438	1
Targets of Prrx2	NA	NA	NA	NA	0	1	1	NA	NA	NA	NA	0	1	1
Targets of Prrxl1	NA	NA	NA	NA	0	1	1	NA	NA	NA	NA	0	1	1
Targets of Pten	11868	652	113	5	0.805426	0.741072	1	12336	184	118	0	0	1	1
Targets of Ptf1a	NA	NA	NA	NA	0	1	1	NA	NA	NA	NA	0	1	1
Targets of Rara	11752	645	229	12	0.954771	0.603372	1	12220	177	234	7	2.06511	0.0627011	1
Targets of Rarb	11503	619	478	38	1.47726	0.0189542	0.374541	11949	173	505	11	1.5044	0.132751	1
Targets of Rarg	11725	648	256	9	0.636124	0.937805	1	12196	177	258	7	1.8694	0.0927062	1
Targets of Rax	NA	NA	NA	NA	0	1	1	NA	NA	NA	NA	0	1	1
Targets of Rbpj	11801	647	180	10	1.01331	0.530421	1	12266	182	188	2	0.71699	0.767677	1
Targets of Rbpjl	11917	653	64	4	1.14059	0.474258	1	12387	183	67	1	1.01028	0.632113	1
Targets of Rcor1	11792	646	189	11	1.06242	0.468184	1	12255	183	199	1	0.336537	0.948014	1
Targets of Rcor2	11884	653	97	4	0.750486	0.777106	1	12355	182	99	2	1.37134	0.434036	1
Targets of Rel	11901	654	80	3	0.682405	0.813066	1	12372	183	82	1	0.824482	0.705153	1
Targets of Rela	11869	653	112	4	0.649154	0.859722	1	12338	184	116	0	0	1	1
Targets of Relb	11784	651	197	6	0.551314	0.956466	1	12257	178	197	6	2.09707	0.0764136	1
Targets of Rere	11936	655	45	2	0.809915	0.709589	1	12407	184	47	0	0	1	1
Targets of Rest	11607	643	374	14	0.675714	0.945838	1	12069	181	385	3	0.519596	0.925028	1
Targets of Rfc5	11957	657	24	0	0	1	1	12431	183	23	1	2.95294	0.296941	1
Targets of Rfx1	11568	638	413	19	0.834146	0.806782	1	12033	173	421	11	1.81716	0.0512741	1
Targets of Rfx2	11786	655	195	2	0.184565	0.999702	1	12264	177	190	7	2.55242	0.0252417	0.906177
Targets of Rfx3	11370	618	611	39	1.17433	0.194554	1	11814	174	640	10	1.06091	0.475417	1
Targets of Rfx4	11661	637	320	20	1.14412	0.315765	1	12125	173	329	11	2.34308	0.0110665	0.722341
Targets of Rfx5	11851	654	130	3	0.418192	0.971965	1	12321	184	133	0	0	1	1
Targets of Rfx7	11498	621	483	36	1.37997	0.0470735	0.612037	11937	182	517	2	0.253741	0.996213	1
Targets of Rfx8	11946	657	35	0	0	1	1	12419	184	35	0	0	1	1
Targets of Rnf31	11812	653	169	4	0.428158	0.981555	1	12286	179	168	5	2.04253	0.108476	1
Targets of Rora	11799	647	182	10	1.002	0.543944	1	12267	179	187	5	1.83233	0.148766	1
Targets of Rorb	11808	651	173	6	0.629077	0.90919	1	12280	179	174	5	1.97121	0.120557	1
Targets of Rorc	11734	644	247	13	0.958976	0.598281	1	12202	176	252	8	2.20079	0.0365517	1
Targets of Rreb1	11075	601	906	56	1.13899	0.201691	1	11506	170	948	14	0.99951	0.541186	1
Targets of Runx1	11930	655	51	2	0.714274	0.769986	1	12403	182	51	2	2.67206	0.18026	1
Targets of Runx2	11540	635	441	22	0.906604	0.7009	1	12004	171	450	13	2.02781	0.0179321	0.866728
Targets of Runx3	11900	655	81	2	0.448611	0.934531	1	12372	183	82	1	0.824482	0.705153	1
Targets of Rxra	11623	627	358	30	1.55334	0.0193009	0.374541	12070	180	384	4	0.698509	0.821005	1
Targets of Rxrb	11531	638	450	19	0.763108	0.897346	1	11991	178	463	6	0.87299	0.68325	1
Targets of Rxrg	11502	632	479	25	0.949865	0.626713	1	11963	171	491	13	1.85224	0.032858	1
Targets of Satb1	11967	655	14	2	2.60961	0.200869	1	12439	183	15	1	4.53045	0.209272	1
Targets of Satb2	NA	NA	NA	NA	0	1	1	NA	NA	NA	NA	0	1	1
Targets of Scrt1	11714	642	267	15	1.02507	0.501746	1	12178	178	276	6	1.48721	0.228879	1
Targets of Scrt2	11831	638	150	19	2.34879	0.00125064	0.0622976	12288	181	166	3	1.22689	0.447673	1
Targets of Sf1	11839	651	142	6	0.768424	0.78804	1	12307	183	147	1	0.457512	0.887345	1
Targets of Sh2d1a	NA	NA	NA	NA	0	1	1	NA	NA	NA	NA	0	1	1
Targets of Shox2	NA	NA	NA	NA	0	1	1	NA	NA	NA	NA	0	1	1
Targets of Sim1	11737	649	244	8	0.592944	0.954547	1	12204	182	250	2	0.536458	0.88523	1
Targets of Sim2	11934	653	47	4	1.55529	0.272891	1	12403	184	51	0	0	1	1
Targets of Six1	11972	656	9	1	2.02762	0.413778	1	12444	184	10	0	0	1	1
Targets of Six3	11967	657	14	0	0	1	1	12440	184	14	0	0	1	1
Targets of Six4	11953	654	28	3	1.9581	0.216693	1	12424	183	30	1	2.2628	0.365679	1
Targets of Six5	11955	656	26	1	0.700936	0.76377	1	12427	184	27	0	0	1	1
Targets of Smad1	11679	645	302	12	0.719484	0.897451	1	12143	181	311	3	0.647171	0.839812	1
Targets of Smad2	11351	634	630	23	0.653665	0.984936	1	11809	176	645	8	0.832212	0.740866	1
Targets of Smad3	11106	615	875	42	0.866801	0.829415	1	11555	166	899	18	1.39367	0.119805	1
Targets of Smad4	11156	621	825	36	0.783946	0.93319	1	11612	165	842	19	1.58797	0.0455701	1
Targets of Smad5	11176	601	805	56	1.29358	0.0471451	0.612037	11599	178	855	6	0.457304	0.988267	1
Targets of Smad9	11275	627	706	30	0.76417	0.937201	1	11736	166	718	18	1.77229	0.0214367	0.866728
Targets of Snai1	11946	655	35	2	1.04219	0.580186	1	12417	184	37	0	0	1	1
Targets of Snai2	11958	657	23	0	0	1	1	12433	182	21	2	6.50333	0.0436621	1
Targets of Snai3	11863	651	118	6	0.926584	0.629837	1	12333	181	121	3	1.68928	0.270141	1
Targets of Snapc4	10478	577	1503	80	0.966569	0.627825	1	10889	166	1565	18	0.754479	0.896666	1
Targets of Sox1	11555	630	426	27	1.16246	0.25664	1	12011	174	443	10	1.55812	0.125436	1
Targets of Sox10	11717	636	264	21	1.46539	0.0678623	0.738259	12170	183	284	1	0.234179	0.985417	1
Targets of Sox11	11539	624	442	33	1.38057	0.0545094	0.647534	11983	180	471	4	0.565382	0.919301	1
Targets of Sox12	11797	648	184	9	0.890479	0.678753	1	12261	184	193	0	0	1	1
Targets of Sox13	11842	652	139	5	0.653337	0.875095	1	12313	181	141	3	1.44732	0.349745	1
Targets of Sox15	NA	NA	NA	NA	0	1	1	NA	NA	NA	NA	0	1	1
Targets of Sox17	11893	650	88	7	1.45537	0.224111	1	12361	182	93	2	1.46051	0.403788	1
Targets of Sox18	11806	646	175	11	1.14873	0.374168	1	12270	182	184	2	0.732815	0.757322	1
Targets of Sox2	11776	637	205	20	1.80344	0.013521	0.294184	12231	182	223	2	0.602738	0.843001	1
Targets of Sox21	11822	649	159	8	0.916519	0.644559	1	12290	181	164	3	1.24206	0.440019	1
Targets of Sox3	11814	645	167	12	1.31611	0.221546	1	12277	182	177	2	0.762229	0.738247	1
Targets of Sox30	NA	NA	NA	NA	0	1	1	NA	NA	NA	NA	0	1	1
Targets of Sox4	11748	646	233	11	0.858561	0.729271	1	12213	181	241	3	0.83995	0.69353	1
Targets of Sox5	11731	644	250	13	0.947227	0.614976	1	12193	182	261	2	0.513386	0.899222	1
Targets of Sox6	11657	622	324	35	2.02436	0.000252977	0.020182	12101	178	353	6	1.15551	0.424583	1
Targets of Sox7	11933	655	48	2	0.759106	0.741291	1	12408	180	46	4	5.99197	0.0059436	0.609644
Targets of Sox8	11732	641	249	16	1.17606	0.304112	1	12193	180	261	4	1.03816	0.541442	1
Targets of Sox9	11830	648	151	9	1.08809	0.453119	1	12295	183	159	1	0.422572	0.905731	1
Targets of Sp1	11532	633	449	24	0.973793	0.580028	1	11988	177	466	7	1.01739	0.536773	1
Targets of Sp100	11970	656	11	1	1.65872	0.473192	1	12442	184	12	0	0	1	1
Targets of Sp2	11440	627	541	30	1.01177	0.503665	1	11891	176	563	8	0.960038	0.595197	1
Targets of Sp3	10809	593	1172	64	0.995367	0.534148	1	11228	174	1226	10	0.526357	0.988544	1
Targets of Sp4	11348	627	633	30	0.857765	0.812772	1	11798	177	656	7	0.711267	0.855345	1
Targets of Sp5	11879	654	102	3	0.534231	0.915655	1	12352	181	102	3	2.00703	0.196994	1
Targets of Sp6	11862	651	119	6	0.918721	0.637612	1	12333	180	121	4	2.26479	0.109546	1
Targets of Sp7	11441	621	540	36	1.22821	0.143417	1	11885	177	569	7	0.826068	0.739532	1
Targets of Sp8	11641	652	340	5	0.262579	0.999944	1	12113	180	341	4	0.789389	0.744121	1
Targets of Sp9	11513	630	468	27	1.05432	0.426186	1	11966	177	488	7	0.969739	0.585381	1
Targets of Spdef	11963	657	18	0	0	1	1	12436	184	18	0	0	1	1
Targets of Spib	11948	657	33	0	0	1	1	12421	184	33	0	0	1	1
Targets of Srebf1	11329	623	652	34	0.948278	0.641334	1	11777	175	677	9	0.89465	0.673711	1
Targets of Srebf2	11002	590	979	67	1.27615	0.0419204	0.612037	11422	170	1032	14	0.91147	0.668832	1
Targets of Srf	11773	646	208	11	0.963796	0.59081	1	12236	183	218	1	0.30673	0.960842	1
Targets of Stat1	11702	650	279	7	0.45171	0.993335	1	12175	177	279	7	1.7257	0.124537	1
Targets of Stat2	11638	634	343	23	1.23088	0.200168	1	12095	177	359	7	1.33237	0.284932	1
Targets of Stat3	11629	636	352	21	1.09081	0.384581	1	12086	179	368	5	0.917391	0.636628	1
Targets of Stat4	11636	639	345	18	0.950074	0.617203	1	12097	178	357	6	1.14218	0.434966	1
Targets of Stat5a	11645	643	336	14	0.754602	0.877139	1	12109	179	345	5	0.980408	0.580161	1
Targets of Stat5b	11440	627	541	30	1.01177	0.503665	1	11893	174	561	10	1.21835	0.320147	1
Targets of Stat6	11431	629	550	28	0.925188	0.6803	1	11892	168	562	16	2.0151	0.0103015	0.722341
Targets of Stra13	11783	637	198	20	1.8684	0.00977286	0.226352	12239	181	215	3	0.943522	0.618583	1
Targets of T	NA	NA	NA	NA	0	1	1	NA	NA	NA	NA	0	1	1
Targets of Taf1	11751	640	230	17	1.35707	0.145184	1	12208	183	246	1	0.271196	0.97423	1
Targets of Tal1	11881	656	100	1	0.181125	0.995546	1	12355	182	99	2	1.37134	0.434036	1
Targets of Tal2	11956	654	25	3	2.19352	0.176214	1	12426	184	28	0	0	1	1
Targets of Tbp	11929	654	52	3	1.05233	0.55035	1	12400	183	54	1	1.25478	0.554424	1
Targets of Tbpl1	11867	650	114	7	1.12103	0.441626	1	12335	182	119	2	1.13906	0.528449	1
Targets of Tbr1	11798	656	183	1	0.0982677	0.99995	1	12277	177	177	7	2.74273	0.0181385	0.866728
Targets of Tbx1	11911	654	70	3	0.780546	0.738858	1	12382	183	72	1	0.939743	0.658266	1
Targets of Tbx15	11894	656	87	1	0.208417	0.991037	1	12368	182	86	2	1.58028	0.367572	1
Targets of Tbx18	11821	652	160	5	0.566579	0.935301	1	12291	182	163	2	0.828636	0.696281	1
Targets of Tbx19	NA	NA	NA	NA	0	1	1	NA	NA	NA	NA	0	1	1
Targets of Tbx2	11908	652	73	5	1.25092	0.382136	1	12377	183	77	1	0.87837	0.682569	1
Targets of Tbx20	11970	657	11	0	0	1	1	12443	184	11	0	0	1	1
Targets of Tbx21	11963	655	18	2	2.02919	0.279157	1	12434	184	20	0	0	1	1
Targets of Tbx3	11896	653	85	4	0.857299	0.686574	1	12367	182	87	2	1.56199	0.372801	1
Targets of Tbx4	11967	656	14	1	1.30299	0.551231	1	12440	183	14	1	4.85413	0.197575	1
Targets of Tbx6	11948	653	33	4	2.21752	0.123973	1	12417	184	37	0	0	1	1
Targets of Tcf12	11173	599	808	58	1.3389	0.0269905	0.484479	11603	169	851	15	1.21015	0.279494	1
Targets of Tcf15	11900	651	81	6	1.35399	0.298391	1	12367	184	87	0	0	1	1
Targets of Tcf23	11967	657	14	0	0	1	1	12440	184	14	0	0	1	1
Targets of Tcf3	11527	643	454	14	0.552858	0.993045	1	11991	179	463	5	0.723433	0.816559	1
Targets of Tcf4	11308	609	673	48	1.32429	0.0454313	0.612037	11746	171	708	13	1.26123	0.251898	1
Targets of Tcf7	11880	653	101	4	0.720521	0.802262	1	12351	182	103	2	1.31769	0.453743	1
Targets of Tcf7l1	11895	653	86	4	0.84726	0.695008	1	12365	183	89	1	0.759209	0.734109	1
Targets of Tcf7l2	11908	651	73	6	1.50336	0.227398	1	12377	182	77	2	1.76627	0.319849	1
Targets of Tead1	11557	629	424	28	1.21333	0.191647	1	12009	177	445	7	1.06722	0.488447	1
Targets of Tead2	11815	652	166	5	0.545823	0.946893	1	12286	181	168	3	1.21209	0.455285	1
Targets of Tead3	11761	649	220	8	0.658975	0.911766	1	12230	180	224	4	1.21327	0.425097	1
Targets of Tead4	11841	654	140	3	0.387995	0.981424	1	12312	183	142	1	0.473814	0.87867	1
Targets of Tef	11844	647	137	10	1.33617	0.234733	1	12308	183	146	1	0.460683	0.885661	1
Targets of Telo2	11766	651	215	6	0.504385	0.975835	1	12235	182	219	2	0.613947	0.835667	1
Targets of Terf1	11961	656	20	1	0.911667	0.674379	1	12433	184	21	0	0	1	1
Targets of Tet1	11920	652	61	5	1.49846	0.258373	1	12390	182	64	2	2.12723	0.249699	1
Targets of Tfap2a	11907	655	74	2	0.491323	0.911281	1	12379	183	75	1	0.901938	0.673062	1
Targets of Tfap2b	11900	657	81	0	0	1	1	12374	183	80	1	0.845229	0.696318	1
Targets of Tfap2c	11889	654	92	3	0.592798	0.87779	1	12361	182	93	2	1.46051	0.403788	1
Targets of Tfap2d	11683	646	298	11	0.667572	0.932423	1	12160	169	294	15	3.6707	4.59731e-05	0.0263489
Targets of Tfap2e	11804	651	177	6	0.614652	0.919313	1	12273	182	181	2	0.745142	0.749297	1
Targets of Tfap4	11686	648	295	9	0.550186	0.97933	1	12153	181	301	3	0.669221	0.823439	1
Targets of Tfcp2	11705	643	276	14	0.923382	0.651558	1	12172	176	282	8	1.96182	0.0618324	1
Targets of Tfcp2l1	11766	646	215	11	0.931864	0.632732	1	12230	182	224	2	0.599998	0.844788	1
Targets of Tfe3	11887	655	94	2	0.386149	0.963242	1	12361	181	93	3	2.20289	0.164297	1
Targets of Tfeb	11880	655	101	2	0.359175	0.973219	1	12351	184	103	0	0	1	1
Targets of Tfec	11972	657	9	0	0	1	1	12445	184	9	0	0	1	1
Targets of Tgif1	11862	651	119	6	0.918721	0.637612	1	12330	183	124	1	0.543382	0.841564	1
Targets of Tgif2	11897	650	84	7	1.52517	0.194194	1	12364	183	90	1	0.750713	0.738008	1
Targets of Thra	11062	586	919	71	1.45835	0.00321716	0.109892	11478	170	976	14	0.968493	0.58567	1
Targets of Thrb	11324	621	657	36	0.999184	0.527619	1	11770	175	684	9	0.884968	0.685399	1
Targets of Tnfrsf10b	11915	655	66	2	0.551246	0.875326	1	12388	182	66	2	2.06243	0.260514	1
Targets of Tnfrsf25	11756	644	225	13	1.05473	0.468052	1	12221	179	233	5	1.46502	0.266243	1
Targets of Traf4	11970	653	11	4	6.66295	0.0062376	0.16688	12439	184	15	0	0	1	1
Targets of Trerf1	11923	655	58	2	0.627701	0.826356	1	12394	184	60	0	0	1	1
Targets of Trim28	11357	631	624	26	0.74992	0.938213	1	11811	177	643	7	0.726448	0.841216	1
Targets of Trp53	11295	593	686	64	1.77687	5.45997e-05	0.00653377	11715	173	739	11	1.00796	0.534637	1
Targets of Trp63	11870	654	111	3	0.490543	0.940252	1	12342	182	112	2	1.21093	0.496611	1
Targets of Trp73	11562	651	419	6	0.254341	0.999992	1	12032	181	422	3	0.472592	0.949832	1
Targets of Trps1	11957	657	24	0	0	1	1	12430	184	24	0	0	1	1
Targets of Ttf1	11752	642	229	15	1.19902	0.288192	1	12213	181	241	3	0.83995	0.69353	1
Targets of Twist1	11935	655	46	2	0.792242	0.720502	1	12406	184	48	0	0	1	1
Targets of Twist2	11950	655	31	2	1.17703	0.517737	1	12421	184	33	0	0	1	1
Targets of Ubp1	11647	642	334	15	0.814752	0.811797	1	12113	176	341	8	1.61454	0.137533	1
Targets of Uncx	NA	NA	NA	NA	0	1	1	NA	NA	NA	NA	0	1	1
Targets of Usf1	11565	634	416	23	1.00853	0.515923	1	12025	174	429	10	1.61085	0.108117	1
Targets of Usf2	11744	640	237	17	1.31621	0.171687	1	12203	181	251	3	0.805827	0.719252	1
Targets of Vax1	NA	NA	NA	NA	0	1	1	NA	NA	NA	NA	0	1	1
Targets of Vax2	NA	NA	NA	NA	0	1	1	NA	NA	NA	NA	0	1	1
Targets of Vbp1	11956	654	25	3	2.19352	0.176214	1	12426	184	28	0	0	1	1
Targets of Vdr	11625	641	356	16	0.815092	0.817329	1	12087	179	367	5	0.919967	0.634271	1
Targets of Vezf1	11171	608	810	49	1.11144	0.266063	1	11601	178	853	6	0.458455	0.988029	1
Targets of Vsx2	11961	657	20	0	0	1	1	12435	183	19	1	3.57539	0.254387	1
Targets of Wt1	11077	617	904	40	0.794414	0.931116	1	11527	167	927	17	1.26578	0.213454	1
Targets of Xbp1	11850	652	131	5	0.693704	0.841948	1	12319	183	135	1	0.498663	0.865397	1
Targets of Yy1	11663	642	318	15	0.856923	0.753397	1	12125	180	329	4	0.818991	0.718702	1
Targets of Yy2	11852	651	129	6	0.84679	0.709819	1	12321	182	133	2	1.01801	0.587942	1
Targets of Zbed3	11866	650	115	7	1.11118	0.450172	1	12335	181	119	3	1.71795	0.262264	1
Targets of Zbed6	11587	635	394	22	1.01888	0.498731	1	12043	179	411	5	0.818493	0.728944	1
Targets of Zbtb12	11835	649	146	8	0.999208	0.552453	1	12301	183	153	1	0.439357	0.896945	1
Targets of Zbtb16	11970	657	11	0	0	1	1	12443	184	11	0	0	1	1
Targets of Zbtb22	11936	654	45	3	1.2167	0.458596	1	12408	182	46	2	2.96367	0.154414	1
Targets of Zbtb26	11805	643	176	14	1.46033	0.119204	1	12267	181	187	3	1.08726	0.525199	1
Targets of Zbtb3	11916	651	65	6	1.68952	0.163015	1	12384	183	70	1	0.966747	0.648035	1
Targets of Zbtb32	11954	655	27	2	1.35183	0.449409	1	12426	183	28	1	2.42497	0.346752	1
Targets of Zbtb33	11948	657	33	0	0	1	1	12421	184	33	0	0	1	1
Targets of Zbtb34	11935	656	46	1	0.395533	0.919044	1	12408	183	46	1	1.4739	0.498716	1
Targets of Zbtb37	11958	656	23	1	0.792559	0.722647	1	12430	184	24	0	0	1	1
Targets of Zbtb4	11832	643	149	14	1.72888	0.0446492	0.612037	12294	181	160	3	1.27352	0.424594	1
Targets of Zbtb42	11934	654	47	3	1.16473	0.485689	1	12404	184	50	0	0	1	1
Targets of Zbtb43	11943	654	38	3	1.44163	0.359782	1	12414	183	40	1	1.6958	0.452437	1
Targets of Zbtb46	11916	647	65	10	2.83305	0.00525324	0.157159	12380	183	74	1	0.914199	0.668202	1
Targets of Zbtb49	11929	657	52	0	0	1	1	12403	183	51	1	1.3289	0.534294	1
Targets of Zbtb5	11965	655	16	2	2.28321	0.239859	1	12437	183	17	1	3.99685	0.232159	1
Targets of Zbtb6	11786	647	195	10	0.934177	0.627813	1	12251	182	203	2	0.663201	0.803168	1
Targets of Zbtb7a	11382	617	599	40	1.23185	0.126648	1	11823	176	631	8	0.851685	0.718779	1
Targets of Zbtb7b	11608	638	373	19	0.926794	0.658114	1	12070	176	384	8	1.42867	0.212836	1
Targets of Zbtb7c	11557	637	424	20	0.855798	0.778694	1	12019	175	435	9	1.4209	0.19956	1
Targets of Zeb1	11591	637	390	20	0.933143	0.649325	1	12053	175	401	9	1.54572	0.144613	1
Targets of Zfat	11782	650	199	7	0.637608	0.916146	1	12252	180	202	4	1.34782	0.352552	1
Targets of Zfp105	11911	656	70	1	0.259402	0.977657	1	12385	182	69	2	1.9723	0.276743	1
Targets of Zfp128	11962	656	19	1	0.959727	0.656493	1	12434	184	20	0	0	1	1
Targets of Zfp143	11771	649	210	8	0.690943	0.885655	1	12240	180	214	4	1.271	0.392259	1
Targets of Zfp148	11207	621	774	36	0.839372	0.861219	1	11653	175	801	9	0.748186	0.841596	1
Targets of Zfp217	11742	652	239	5	0.376781	0.996279	1	12211	183	243	1	0.274612	0.973048	1
Targets of Zfp219	11455	638	526	19	0.648593	0.978828	1	11919	174	535	10	1.28034	0.271358	1
Targets of Zfp263	11371	617	610	40	1.20847	0.150353	1	11810	178	644	6	0.618157	0.916932	1
Targets of Zfp281	11564	640	417	17	0.736613	0.91355	1	12022	182	432	2	0.305827	0.988249	1
Targets of Zfp282	11872	654	109	3	0.499628	0.935441	1	12342	184	112	0	0	1	1
Targets of Zfp362	11968	657	13	0	0	1	1	12442	183	12	1	5.66376	0.173663	1
Targets of Zfp384	11963	655	18	2	2.02919	0.279157	1	12435	183	19	1	3.57539	0.254387	1
Targets of Zfp398	11901	650	80	7	1.60197	0.166021	1	12370	181	84	3	2.44068	0.133468	1
Targets of Zfp410	11501	644	480	13	0.483716	0.998465	1	11966	179	488	5	0.684941	0.849853	1
Targets of Zfp414	11867	655	114	2	0.31787	0.985263	1	12340	182	114	2	1.18949	0.505846	1
Targets of Zfp423	11746	650	235	7	0.538279	0.971318	1	12219	177	235	7	2.05604	0.0638133	1
Targets of Zfp511	11889	650	92	7	1.39163	0.255504	1	12356	183	98	1	0.688987	0.767221	1
Targets of Zfp516	11357	624	624	33	0.962519	0.608877	1	11802	179	652	5	0.505625	0.965818	1
Targets of Zfp521	11694	643	287	14	0.887157	0.704806	1	12157	180	297	4	0.909621	0.642153	1
Targets of Zfp523	11517	633	464	24	0.941088	0.642052	1	11971	179	483	5	0.692321	0.843621	1
Targets of Zfp524	11771	642	210	15	1.3096	0.1941	1	12229	184	225	0	0	1	1
Targets of Zfp536	11405	624	576	33	1.04714	0.427852	1	11850	179	604	5	0.548029	0.945864	1
Targets of Zfp541	11967	655	14	2	2.60961	0.200869	1	12438	184	16	0	0	1	1
Targets of Zfp580	11815	645	166	12	1.32415	0.216093	1	12278	182	176	2	0.766622	0.73542	1
Targets of Zfp628	11956	656	25	1	0.729034	0.750788	1	12428	184	26	0	0	1	1
Targets of Zfp652	11944	657	37	0	0	1	1	12418	183	36	1	1.88484	0.419249	1
Targets of Zfp691	11894	655	87	2	0.417463	0.949747	1	12366	183	88	1	0.767898	0.730153	1
Targets of Zfp740	11185	585	796	72	1.72932	4.62838e-05	0.00653377	11596	174	858	10	0.776732	0.820296	1
Targets of Zfp784	11936	654	45	3	1.2167	0.458596	1	12406	184	48	0	0	1	1
Targets of Zfpm2	11942	656	39	1	0.466796	0.882208	1	12414	184	40	0	0	1	1
Targets of Zfx	11369	610	612	47	1.43127	0.0167264	0.343131	11801	178	653	6	0.609172	0.922999	1
Targets of Zglp1	11944	655	37	2	0.985683	0.609109	1	12417	182	37	2	3.68736	0.110164	1
Targets of Zhx1	11966	656	15	1	1.21603	0.574589	1	12438	184	16	0	0	1	1
Targets of Zhx2	11968	657	13	0	0	1	1	12442	183	12	1	5.66376	0.173663	1
Targets of Zhx3	11946	655	35	2	1.04219	0.580186	1	12417	184	37	0	0	1	1
Targets of Zic1	11474	647	507	10	0.349805	0.999965	1	11953	168	501	16	2.27207	0.00364669	0.609644
Targets of Zic2	11706	642	275	15	0.994563	0.546293	1	12169	179	285	5	1.19267	0.415265	1
Targets of Zic3	11651	644	330	13	0.7127	0.910927	1	12118	177	336	7	1.42625	0.233748	1
Targets of Zic4	11765	651	216	6	0.502007	0.976633	1	12235	181	219	3	0.925987	0.630871	1
Targets of Zic5	11757	649	224	8	0.646988	0.920691	1	12226	180	228	4	1.1916	0.438119	1
Targets of Zkscan3	11892	650	89	7	1.4389	0.231832	1	12360	182	94	2	1.44486	0.408884	1
Targets of Zscan10	11788	650	193	7	0.657765	0.900999	1	12256	182	198	2	0.680225	0.791906	1

## Sheet: R6_2 (GSE9857)
	Down-Regulated Proteins							Up-Regulated Proteins
	Contingency Table				Fisher's Exact Test			Contengency Table				Fisher's Exact Test
Module	NOTdown.NOTmod	down.NOTmod	NOTdown.mod	down.mod	or.dn	p.dn	q.dn	NOTup.NOTmod	up.NOTmod	NOTup.mod	up.mod	or.up	p.up	q.up
Targets of 2310045N01Rik	10946	1678	12	2	1.08723	0.573004	1	10206	2418	13	1	0.324698	0.949011	1
Targets of Aebp2	10912	1669	46	11	1.56337	0.128405	0.737557	10172	2409	47	10	0.898412	0.672887	1
Targets of Ahr	10797	1662	161	18	0.726321	0.923038	1	10090	2369	129	50	1.65077	0.00257023	0.0256309
Targets of Ahrr	10594	1638	364	42	0.746283	0.971296	1	9954	2278	265	141	2.32478	3.74031e-14	1.27883e-12
Targets of Aire	10941	1679	17	1	0.383336	0.923415	1	10204	2416	15	3	0.844713	0.698124	1
Targets of Alx1	NA	NA	NA	NA	0	1	1	NA	NA	NA	NA	0	1	1
Targets of Alx3	10950	1678	8	2	1.63132	0.391634	1	10209	2419	10	0	0	1	1
Targets of Alx4	10935	1678	23	2	0.56669	0.863637	1	10198	2415	21	4	0.804352	0.732626	1
Targets of Ar	10621	1614	337	66	1.28874	0.0404247	0.349698	9895	2340	324	79	1.03106	0.425681	1
Targets of Arid3a	NA	NA	NA	NA	0	1	1	NA	NA	NA	NA	0	1	1
Targets of Arid3b	10923	1675	35	5	0.931594	0.629111	1	10193	2405	26	14	2.28196	0.0132707	0.105871
Targets of Arid3c	10936	1677	22	3	0.889234	0.664283	1	10203	2410	16	9	2.3812	0.0361928	0.252296
Targets of Arid5a	10938	1677	20	3	0.978355	0.60639	1	10201	2414	18	5	1.17377	0.457273	1
Targets of Arid5b	10929	1673	29	7	1.57676	0.19421	0.919996	10189	2413	30	6	0.84452	0.712068	1
Targets of Arnt	10372	1606	586	74	0.815564	0.95564	1	9678	2300	541	119	0.92558	0.785874	1
Targets of Arnt2	10607	1642	351	38	0.699371	0.987113	1	9882	2367	337	52	0.644226	0.999113	1
Targets of Arntl	10637	1611	321	69	1.41923	0.00729211	0.0902713	9881	2367	338	52	0.642256	0.999181	1
Targets of Arntl2	10733	1637	225	43	1.25299	0.107507	0.668901	10023	2347	196	72	1.56871	0.00113158	0.0123103
Targets of Arx	10948	1674	10	6	3.92364	0.0133425	0.151178	10206	2416	13	3	0.974845	0.615705	1
Targets of Ascl1	10504	1630	454	50	0.709729	0.992258	1	9763	2371	456	48	0.433449	1	1
Targets of Ascl2	10827	1668	131	12	0.594617	0.97457	1	10086	2409	133	10	0.314814	0.99999	1
Targets of Ascl3	10923	1676	35	4	0.744851	0.780417	1	10184	2415	35	4	0.481969	0.956633	1
Targets of Ascl4	10909	1677	49	3	0.39829	0.976087	1	10176	2410	43	9	0.883768	0.68625	1
Targets of Ascl5	10927	1676	31	4	0.841276	0.702037	1	10189	2414	30	5	0.703487	0.827122	1
Targets of Atf1	10807	1668	151	12	0.514911	0.99426	1	10092	2383	127	36	1.20041	0.192911	0.935878
Targets of Atf2	10838	1673	120	7	0.377914	0.998753	1	10114	2397	105	22	0.884082	0.733268	1
Targets of Atf3	10843	1669	115	11	0.621445	0.956989	1	10107	2405	112	14	0.525341	0.99478	1
Targets of Atf4	10690	1648	268	32	0.77454	0.928834	1	9977	2361	242	58	1.01278	0.489566	1
Targets of Atf5	10801	1661	157	19	0.786966	0.864703	1	10062	2400	157	19	0.507403	0.9991	1
Targets of Atf6	10898	1669	60	11	1.19708	0.341464	1	10176	2391	43	28	2.77102	5.6279e-05	0.000734696
Targets of Atf6b	10929	1676	29	4	0.899419	0.655936	1	10195	2410	24	9	1.58629	0.1653	0.824205
Targets of Atf7	10881	1673	77	7	0.591283	0.941774	1	10152	2402	67	17	1.0724	0.442249	1
Targets of Atoh7	10928	1677	30	3	0.651659	0.833552	1	10187	2418	32	1	0.131667	0.999107	1
Targets of Atoh8	10724	1653	234	27	0.748585	0.938466	1	10019	2358	200	61	1.2959	0.0493759	0.328259
Targets of Atrx	10927	1674	31	6	1.26336	0.368323	1	10190	2411	29	8	1.16586	0.4143	1
Targets of Bach1	10888	1674	70	6	0.557523	0.949431	1	10159	2403	60	16	1.12739	0.379827	1
Targets of Bach2	10631	1642	327	38	0.752395	0.961199	1	9928	2345	291	74	1.07661	0.308252	1
Targets of Barhl1	NA	NA	NA	NA	0	1	1	NA	NA	NA	NA	0	1	1
Targets of Barhl2	10940	1676	18	4	1.45049	0.334178	1	10200	2416	19	3	0.666631	0.82148	1
Targets of Barx2	10942	1678	16	2	0.815122	0.711739	1	10207	2413	12	6	2.11489	0.112629	0.626878
Targets of Batf	NA	NA	NA	NA	0	1	1	NA	NA	NA	NA	0	1	1
Targets of Batf2	NA	NA	NA	NA	0	1	1	NA	NA	NA	NA	0	1	1
Targets of Batf3	NA	NA	NA	NA	0	1	1	NA	NA	NA	NA	0	1	1
Targets of Bbx	10859	1664	99	16	1.05469	0.463382	1	10145	2378	74	41	2.3635	2.1953e-05	0.000297401
Targets of Bcl6	10605	1621	353	59	1.09348	0.286966	1	9885	2341	334	78	0.986105	0.564014	1
Targets of Bcl6b	10679	1647	279	33	0.766929	0.938785	1	9952	2374	267	45	0.706553	0.988759	1
Targets of Bdp1	10756	1660	202	20	0.641557	0.981337	1	10042	2374	177	45	1.07543	0.359247	1
Targets of Bhlha15	10906	1672	52	8	1.0035	0.553813	1	10163	2415	56	4	0.300608	0.998377	1
Targets of Bhlhe22	10633	1635	325	45	0.900445	0.764138	1	9924	2344	295	75	1.07639	0.307398	1
Targets of Bhlhe40	10812	1649	146	31	1.39213	0.0639489	0.521765	10064	2397	155	22	0.595955	0.993668	1
Targets of Bhlhe41	10856	1659	102	21	1.34719	0.135122	0.757951	10110	2405	109	14	0.539959	0.99273	1
Targets of Bmyc	10753	1652	205	28	0.889023	0.746603	1	10020	2385	199	34	0.717824	0.972136	1
Targets of Bptf	10848	1670	110	10	0.590549	0.966228	1	10118	2400	101	19	0.793093	0.851978	1
Targets of Brf1	10783	1665	175	15	0.555132	0.993028	1	10055	2393	164	26	0.666169	0.981567	1
Targets of Bsx	NA	NA	NA	NA	0	1	1	NA	NA	NA	NA	0	1	1
Targets of Cdc5l	10140	1561	818	119	0.944981	0.725458	1	9470	2231	749	188	1.06544	0.239689	1
Targets of Cebpa	10737	1613	221	67	2.01794	2.24278e-06	8.05158e-05	9999	2351	220	68	1.31456	0.0327588	0.232879
Targets of Cebpb	10770	1652	188	28	0.97097	0.588039	1	10026	2396	193	23	0.498699	0.999775	1
Targets of Cebpd	10852	1654	106	26	1.60924	0.0244671	0.250963	10102	2404	117	15	0.538768	0.994315	1
Targets of Cebpg	10599	1655	359	25	0.445997	0.999995	1	9918	2336	301	83	1.17077	0.118809	0.641392
Targets of Cebpz	10911	1671	47	9	1.25033	0.324297	1	10170	2412	49	7	0.602372	0.931194	1
Targets of Cenpb	10920	1677	38	3	0.514098	0.923699	1	10188	2409	31	10	1.3642	0.248268	1
Targets of Cic	10810	1665	148	15	0.658042	0.957699	1	10084	2391	135	28	0.874746	0.767949	1
Targets of Clock	10520	1610	438	70	1.04428	0.39099	1	9804	2326	415	93	0.944535	0.704463	1
Targets of Cnbp	10790	1665	168	15	0.578636	0.988556	1	10064	2391	155	28	0.760374	0.926095	1
Targets of Cnot3	10259	1592	699	88	0.811287	0.970428	1	9558	2293	661	126	0.794587	0.991665	1
Targets of Cntn2	10899	1667	59	13	1.44054	0.153687	0.815921	10159	2407	60	12	0.844133	0.748076	1
Targets of Cramp1l	10902	1674	56	6	0.697791	0.849475	1	10168	2408	51	11	0.910772	0.66083	1
Targets of Creb1	10759	1664	199	16	0.519882	0.997728	1	10114	2309	105	110	4.58807	2.152e-26	1.93142e-24
Targets of Creb3	10320	1628	638	52	0.516689	1	1	9710	2238	509	181	1.54278	1.6809e-06	2.56785e-05
Targets of Creb3l1	10847	1661	111	19	1.11777	0.365309	1	10098	2410	121	9	0.311673	0.99998	1
Targets of Creb3l2	10768	1636	190	44	1.52417	0.0102661	0.120837	10021	2383	198	36	0.7646	0.94353	1
Targets of Creb3l3	10930	1678	28	2	0.465287	0.922665	1	10192	2416	27	3	0.468756	0.944807	1
Targets of Creb3l4	10904	1679	54	1	0.120275	0.999615	1	10167	2416	52	3	0.242796	0.999197	1
Targets of Creb5	10862	1670	96	10	0.677539	0.911745	1	10127	2405	92	14	0.6408	0.959073	1
Targets of Crem	10744	1638	214	42	1.28729	0.0850969	0.591644	10009	2373	210	46	0.923938	0.709091	1
Targets of Ctcf	10530	1606	428	74	1.13358	0.181198	0.883358	9812	2324	407	95	0.985486	0.568668	1
Targets of Ctcfl	10930	1677	28	3	0.698331	0.799945	1	10191	2416	28	3	0.451971	0.952754	1
Targets of Ctf1	10795	1666	163	14	0.556551	0.991152	1	10084	2377	135	42	1.3198	0.073935	0.459809
Targets of Cux1	10917	1672	41	8	1.27398	0.323529	1	10176	2413	43	6	0.588467	0.927947	1
Targets of Cux2	NA	NA	NA	NA	0	1	1	NA	NA	NA	NA	0	1	1
Targets of Cxxc1	10907	1667	51	13	1.66771	0.0758312	0.555702	10172	2402	47	17	1.53168	0.0913593	0.542116
Targets of D7Ertd443e	10696	1605	262	75	1.90767	3.33996e-06	0.000114195	9951	2350	268	69	1.09023	0.284305	1
Targets of Dbp	10909	1662	49	18	2.41104	0.00227645	0.0380114	10165	2406	54	13	1.01709	0.52751	1
Targets of Dbx2	10929	1676	29	4	0.899419	0.655936	1	10193	2412	26	7	1.13778	0.449488	1
Targets of Ddit3	10377	1599	581	81	0.904791	0.810407	1	9648	2328	571	91	0.660509	0.999931	1
Targets of Deaf1	10405	1622	553	58	0.672833	0.998711	1	9788	2239	431	180	1.82557	1.9071e-10	4.72172e-09
Targets of Dlx1	10917	1679	41	1	0.158599	0.997524	1	10184	2412	35	7	0.844456	0.718166	1
Targets of Dlx2	10934	1677	24	3	0.815011	0.715716	1	10194	2417	25	2	0.337427	0.976257	1
Targets of Dlx3	NA	NA	NA	NA	0	1	1	NA	NA	NA	NA	0	1	1
Targets of Dlx4	10943	1680	15	0	0	1	1	10206	2417	13	2	0.649653	0.812223	1
Targets of Dlx5	10902	1672	56	8	0.931471	0.62993	1	10163	2411	56	8	0.602207	0.941493	1
Targets of Dlx6	10916	1671	42	9	1.3998	0.230759	0.983291	10179	2408	40	11	1.16249	0.383247	1
Targets of Dmap1	10928	1673	30	7	1.52406	0.214015	0.948535	10194	2407	25	12	2.0328	0.03818	0.263589
Targets of Dmbx1	NA	NA	NA	NA	0	1	1	NA	NA	NA	NA	0	1	1
Targets of Dmrt2	10942	1680	16	0	0	1	1	10206	2416	13	3	0.974845	0.615705	1
Targets of Dmrt3	10868	1668	90	12	0.86878	0.718946	1	10124	2412	95	7	0.309295	0.999884	1
Targets of Dmrta1	10904	1676	54	4	0.481946	0.959492	1	10177	2403	42	16	1.61331	0.0749271	0.459809
Targets of Dmrta2	NA	NA	NA	NA	0	1	1	NA	NA	NA	NA	0	1	1
Targets of Dmrtb1	10935	1678	23	2	0.56669	0.863637	1	10197	2416	22	3	0.575565	0.883153	1
Targets of Dnmt1	10825	1676	133	4	0.194264	0.999995	1	10106	2395	113	24	0.896211	0.71901	1
Targets of Dnmt3a	10856	1669	102	11	0.701483	0.900314	1	10141	2384	78	35	1.90854	0.00169164	0.0178618
Targets of Dnmt3b	NA	NA	NA	NA	0	1	1	NA	NA	NA	NA	0	1	1
Targets of Dnmt3l	NA	NA	NA	NA	0	1	1	NA	NA	NA	NA	0	1	1
Targets of Dr1	10719	1652	239	28	0.760174	0.9311	1	10046	2325	173	94	2.34756	3.19138e-10	7.63804e-09
Targets of Duxbl1	NA	NA	NA	NA	0	1	1	NA	NA	NA	NA	0	1	1
Targets of E2f1	10542	1614	416	66	1.03627	0.416842	1	9797	2359	422	60	0.59051	0.999975	1
Targets of E2f2	10581	1662	377	18	0.303985	1	1	9937	2306	282	113	1.72664	2.43316e-06	3.63961e-05
Targets of E2f3	10238	1572	720	108	0.976908	0.603121	1	9644	2166	575	253	1.95902	2.20621e-16	9.90038e-15
Targets of E2f4	10404	1617	554	63	0.731697	0.992735	1	9708	2313	511	106	0.870651	0.908195	1
Targets of E2f5	10235	1550	723	130	1.18726	0.0480948	0.40626	9468	2317	751	102	0.555042	1	1
Targets of E2f6	10396	1621	562	59	0.673305	0.998786	1	9699	2318	520	101	0.812717	0.974378	1
Targets of E2f7	10830	1671	128	9	0.455726	0.996179	1	10091	2410	128	9	0.294425	0.999993	1
Targets of E2f8	10802	1661	156	19	0.792084	0.858419	1	10058	2405	161	14	0.363679	0.99999	1
Targets of E4f1	10887	1671	71	9	0.825894	0.753143	1	10157	2401	62	18	1.22814	0.260718	1
Targets of Ebf1	10509	1609	449	71	1.0328	0.42243	1	9762	2356	457	63	0.571233	0.999995	1
Targets of Ebf2	10857	1667	101	13	0.838314	0.764234	1	10123	2401	96	18	0.790545	0.849871	1
Targets of Ebf3	10824	1665	134	15	0.72773	0.905193	1	10087	2402	132	17	0.540864	0.996116	1
Targets of Ebf4	10495	1595	463	85	1.20794	0.0690644	0.544548	9739	2351	480	68	0.586887	0.999993	1
Targets of Egr1	10589	1596	369	84	1.51028	0.000821039	0.0147377	9859	2326	360	93	1.09498	0.238736	1
Targets of Egr2	10648	1603	310	77	1.64984	0.000149508	0.00306705	9920	2331	299	88	1.25249	0.0411287	0.281242
Targets of Egr3	9807	1501	1151	179	1.01609	0.439119	1	9283	2025	936	394	1.92962	9.66306e-23	6.93808e-21
Targets of Egr4	10715	1630	243	50	1.35256	0.0363419	0.328567	9980	2365	239	54	0.953431	0.64627	1
Targets of Ehf	10817	1671	141	9	0.413214	0.998817	1	10075	2413	144	6	0.173984	1	1
Targets of Elf1	10633	1644	325	36	0.716447	0.978534	1	9930	2347	289	72	1.05408	0.36778	1
Targets of Elf2	10381	1578	577	102	1.16289	0.0971773	0.618583	9657	2302	562	117	0.873356	0.912839	1
Targets of Elf3	10902	1677	56	3	0.348281	0.989005	1	10161	2418	58	1	0.0724588	0.999997	1
Targets of Elf4	10596	1630	362	50	0.897912	0.779523	1	9863	2363	356	56	0.6566	0.99899	1
Targets of Elf5	10912	1675	46	5	0.708129	0.825994	1	10168	2419	51	0	0	1	1
Targets of Elk1	10556	1602	402	78	1.27849	0.0327588	0.309484	9858	2300	361	119	1.41282	0.0011007	0.0123103
Targets of Elk3	10725	1646	233	34	0.9508	0.634677	1	9998	2373	221	46	0.876972	0.810035	1
Targets of Elk4	10306	1613	652	67	0.656595	0.999699	1	9609	2310	610	109	0.74332	0.998212	1
Targets of Elmsan1	10949	1677	9	3	2.17614	0.207055	0.93893	10208	2418	11	1	0.383805	0.921977	1
Targets of Emx1	10934	1677	24	3	0.815011	0.715716	1	10193	2418	26	1	0.162146	0.996795	1
Targets of Emx2	10935	1675	23	5	1.41916	0.312631	1	10199	2411	20	8	1.69199	0.151389	0.770901
Targets of En1	NA	NA	NA	NA	0	1	1	NA	NA	NA	NA	0	1	1
Targets of En2	10896	1670	62	10	1.05235	0.492828	1	10158	2408	61	11	0.760719	0.837941	1
Targets of Eomes	10936	1675	22	5	1.48379	0.285213	1	10192	2419	27	0	0	1	1
Targets of Ep300	10663	1633	295	47	1.04033	0.426384	1	9936	2360	283	59	0.877748	0.833836	1
Targets of Epas1	10286	1593	672	87	0.835962	0.945993	1	9647	2232	572	187	1.41296	6.8355e-05	0.000876409
Targets of Erf	10302	1482	656	198	2.09799	2.14328e-16	2.56479e-14	9585	2199	634	220	1.51246	5.31958e-07	8.88246e-06
Targets of Erg	10126	1589	832	91	0.69702	0.999606	1	9420	2295	799	124	0.637042	0.999999	1
Targets of Esr1	10575	1625	383	55	0.934516	0.69905	1	9912	2288	307	131	1.84842	2.30336e-08	4.13454e-07
Targets of Esr2	10815	1661	143	19	0.865147	0.755776	1	10079	2397	140	22	0.660785	0.975883	1
Targets of Esrra	10619	1617	339	63	1.2204	0.0900914	0.598941	9882	2354	337	65	0.80971	0.947926	1
Targets of Esrrb	10614	1618	344	62	1.18228	0.132376	0.748392	9840	2392	379	27	0.293077	1	1
Targets of Esrrg	10440	1605	518	75	0.941788	0.700711	1	9741	2304	478	115	1.01716	0.453705	1
Targets of Ets1	10689	1649	269	31	0.747025	0.950688	1	9952	2386	267	33	0.515549	0.999959	1
Targets of Ets2	9430	1465	1528	215	0.905717	0.905255	1	8903	1992	1316	427	1.45012	1.46355e-09	3.00236e-08
Targets of Etv1	10394	1611	564	69	0.789342	0.972354	1	9780	2225	439	194	1.9424	6.95113e-13	1.91958e-11
Targets of Etv3	10119	1551	839	129	1.00312	0.502942	1	9450	2220	769	199	1.10156	0.130927	0.691217
Targets of Etv4	10499	1606	459	74	1.05396	0.360224	1	9766	2339	453	80	0.737379	0.995315	1
Targets of Etv5	10370	1595	588	85	0.939842	0.715873	1	9676	2289	543	130	1.01203	0.468913	1
Targets of Etv6	10736	1647	222	33	0.968969	0.594752	1	10003	2380	216	39	0.758882	0.954422	1
Targets of Ewsr1	10327	1610	631	70	0.711588	0.997458	1	9656	2281	563	138	1.03763	0.368302	1
Targets of Fev	10899	1674	59	6	0.66213	0.879198	1	10159	2414	60	5	0.350714	0.997198	1
Targets of Fgf9	10912	1668	46	12	1.70651	0.0766219	0.555702	10168	2412	51	7	0.578637	0.945326	1
Targets of Figla	10942	1680	16	0	0	1	1	10203	2419	16	0	0	1	1
Targets of Fli1	10614	1653	344	27	0.504002	0.99993	1	9900	2367	319	52	0.681813	0.996551	1
Targets of Fos	10947	1679	11	1	0.592744	0.819579	1	10207	2419	12	0	0	1	1
Targets of Fosb	10948	1678	10	2	1.30485	0.487315	1	10208	2418	11	1	0.383805	0.921977	1
Targets of Fosl1	NA	NA	NA	NA	0	1	1	NA	NA	NA	NA	0	1	1
Targets of Fosl2	10941	1679	17	1	0.383336	0.923415	1	10203	2417	16	2	0.527697	0.885306	1
Targets of Foxa1	10860	1674	98	6	0.397211	0.996092	1	10132	2402	87	17	0.824249	0.801146	1
Targets of Foxb1	10939	1677	19	3	1.02994	0.575061	1	10199	2417	20	2	0.421986	0.942209	1
Targets of Foxc1	10641	1658	317	22	0.445431	0.999984	1	9927	2372	292	47	0.67365	0.996126	1
Targets of Foxc2	10929	1679	29	1	0.224472	0.986219	1	10189	2419	30	0	0	1	1
Targets of Foxd1	10923	1678	35	2	0.371993	0.966119	1	10183	2418	36	1	0.116991	0.999619	1
Targets of Foxd2	10939	1679	19	1	0.342924	0.942448	1	10200	2418	19	1	0.222034	0.985775	1
Targets of Foxf1	10941	1679	17	1	0.383336	0.923415	1	10203	2417	16	2	0.527697	0.885306	1
Targets of Foxf2	10946	1678	12	2	1.08723	0.573004	1	10207	2417	12	2	0.703855	0.779815	1
Targets of Foxg1	10912	1663	46	17	2.42472	0.00283158	0.043257	10169	2406	50	13	1.09891	0.431021	1
Targets of Foxj1	10720	1653	238	27	0.73573	0.948926	1	9970	2403	249	16	0.266617	1	1
Targets of Foxj2	10658	1644	300	36	0.777971	0.935641	1	9937	2365	282	54	0.804594	0.938184	1
Targets of Foxj3	10576	1600	382	80	1.38425	0.00713731	0.0899051	9847	2329	372	90	1.0229	0.444253	1
Targets of Foxk1	10772	1657	186	23	0.803889	0.862377	1	10038	2391	181	28	0.649477	0.989266	1
Targets of Foxk2	10819	1651	139	29	1.36713	0.0825305	0.587822	10075	2395	144	24	0.701135	0.960268	1
Targets of Foxl2	10926	1676	32	4	0.8149	0.723346	1	10191	2411	28	8	1.20762	0.382531	1
Targets of Foxm1	10934	1680	24	0	0	1	1	10201	2413	18	6	1.40913	0.304498	1
Targets of Foxn2	10940	1677	18	3	1.08728	0.542213	1	10200	2417	19	2	0.444238	0.931233	1
Targets of Foxo1	10678	1564	280	116	2.82816	1.66312e-17	2.38823e-15	9934	2308	285	111	1.67627	8.32094e-06	0.000119489
Targets of Foxo3	10483	1638	475	42	0.565907	0.999934	1	9792	2329	427	90	0.886178	0.86029	1
Targets of Foxo4	10587	1627	371	53	0.929571	0.709055	1	9854	2360	365	59	0.674957	0.998383	1
Targets of Foxo6	10826	1650	132	30	1.49113	0.0360513	0.328567	10077	2399	142	20	0.591648	0.992284	1
Targets of Foxp1	10727	1642	231	38	1.07469	0.368775	1	10058	2311	161	108	2.9191	6.43154e-16	2.71638e-14
Targets of Foxp3	NA	NA	NA	NA	0	1	1	NA	NA	NA	NA	0	1	1
Targets of Foxp4	10912	1671	46	9	1.27762	0.304914	1	10173	2410	46	9	0.825892	0.750922	1
Targets of Foxq1	NA	NA	NA	NA	0	1	1	NA	NA	NA	NA	0	1	1
Targets of Gabpa	10273	1599	685	81	0.759718	0.991822	1	9637	2235	582	184	1.36316	0.000325521	0.00383155
Targets of Gabpb1	10730	1658	228	22	0.624479	0.989618	1	10018	2370	201	49	1.03046	0.451799	1
Targets of Gabpb2	10562	1656	396	24	0.386566	1	1	9888	2330	331	89	1.14109	0.153245	0.774856
Targets of Gata2	10813	1658	145	22	0.989502	0.553122	1	10081	2390	138	29	0.886398	0.750277	1
Targets of Gata3	10877	1668	81	12	0.966071	0.590616	1	10129	2416	90	3	0.13976	0.999999	1
Targets of Gata6	10894	1675	64	5	0.508138	0.961399	1	10154	2415	65	4	0.258758	0.999647	1
Targets of Gatad1	10904	1675	54	5	0.602785	0.907795	1	10168	2411	51	8	0.661566	0.900408	1
Targets of Gatad2a	10930	1670	28	10	2.3372	0.0235497	0.248482	10188	2412	31	7	0.953769	0.610055	1
Targets of Gatad2b	10910	1675	48	5	0.678501	0.850663	1	10171	2414	48	5	0.438906	0.983164	1
Targets of Gbx1	10940	1677	18	3	1.08728	0.542213	1	10201	2416	18	3	0.703732	0.795472	1
Targets of Gbx2	10942	1678	16	2	0.815122	0.711739	1	10203	2417	16	2	0.527697	0.885306	1
Targets of Gfi1	10948	1680	10	0	0	1	1	10211	2417	8	2	1.05617	0.597777	1
Targets of Gli1	10582	1623	376	57	0.988408	0.554287	1	9836	2369	383	50	0.542065	0.999994	1
Targets of Gli2	10438	1626	520	54	0.666654	0.998596	1	9742	2322	477	97	0.853189	0.928372	1
Targets of Gli3	9559	1390	1399	290	1.42549	5.9545e-07	2.35684e-05	9109	1840	1110	579	2.58206	2.08306e-57	7.4782e-55
Targets of Glis1	10759	1605	199	75	2.52609	3.25267e-10	2.12311e-08	9989	2375	230	44	0.804621	0.919957	1
Targets of Glis2	10408	1610	550	70	0.822779	0.943912	1	9661	2357	558	62	0.455469	1	1
Targets of Glis3	10479	1646	479	34	0.45191	1	1	9757	2368	462	51	0.454882	1	1
Targets of Gmeb1	10832	1660	126	20	1.03577	0.47927	1	10104	2388	115	31	1.14059	0.28931	1
Targets of Gmeb2	10927	1676	31	4	0.841276	0.702037	1	10191	2412	28	7	1.05628	0.51624	1
Targets of Grhl1	10924	1675	34	5	0.959086	0.605895	1	10186	2413	33	6	0.767526	0.783863	1
Targets of Grhl2	NA	NA	NA	NA	0	1	1	NA	NA	NA	NA	0	1	1
Targets of Grhl3	10945	1680	13	0	0	1	1	10207	2418	12	1	0.351789	0.936925	1
Targets of Gsx1	NA	NA	NA	NA	0	1	1	NA	NA	NA	NA	0	1	1
Targets of Gsx2	NA	NA	NA	NA	0	1	1	NA	NA	NA	NA	0	1	1
Targets of Gtf2i	10264	1572	694	108	1.01608	0.457463	1	9574	2262	645	157	1.03025	0.387773	1
Targets of Gtf2ird1	10890	1669	68	11	1.0555	0.483999	1	10151	2408	68	11	0.681947	0.912038	1
Targets of Gzf1	NA	NA	NA	NA	0	1	1	NA	NA	NA	NA	0	1	1
Targets of Hbp1	10775	1666	183	14	0.494811	0.99807	1	10094	2347	125	72	2.47704	6.23805e-09	1.21052e-07
Targets of Hdx	10946	1678	12	2	1.08723	0.573004	1	10205	2419	14	0	0	1	1
Targets of Helt	10909	1672	49	8	1.06524	0.492762	1	10164	2417	55	2	0.152929	0.999922	1
Targets of Henmt1	10934	1676	24	4	1.08733	0.521329	1	10199	2411	20	8	1.69199	0.151389	0.770901
Targets of Hes1	10841	1658	117	22	1.22945	0.21998	0.963085	10097	2402	122	17	0.585773	0.989125	1
Targets of Hes2	10918	1672	40	8	1.30595	0.302783	1	10175	2415	44	4	0.38304	0.988754	1
Targets of Hes3	10893	1671	65	9	0.902597	0.664535	1	10152	2412	67	7	0.439757	0.992816	1
Targets of Hes5	10729	1640	229	40	1.14268	0.24491	1	9981	2388	238	31	0.544439	0.999749	1
Targets of Hes6	10363	1575	595	105	1.16108	0.0962797	0.618583	9694	2244	525	175	1.43994	5.08825e-05	0.000676549
Targets of Hes7	10899	1667	59	13	1.44054	0.153687	0.815921	10160	2406	59	13	0.930477	0.639798	1
Targets of Hey1	10590	1569	368	111	2.03574	1.34473e-09	6.89653e-08	9839	2320	380	99	1.10489	0.208674	0.998855
Targets of Hey2	10740	1648	218	32	0.95662	0.620205	1	10006	2382	213	37	0.729714	0.970454	1
Targets of Heyl	10750	1651	208	29	0.907797	0.713972	1	10011	2390	208	29	0.584031	0.99842	1
Targets of Hic1	10756	1646	202	34	1.09991	0.333365	1	10018	2384	201	35	0.731743	0.965926	1
Targets of Hic2	10459	1609	499	71	0.924879	0.744615	1	9732	2336	487	83	0.710057	0.99858	1
Targets of Hif1a	10446	1607	512	73	0.926788	0.741721	1	9832	2221	387	198	2.26472	4.56559e-18	2.52161e-16
Targets of Hif3a	10736	1639	222	41	1.20971	0.15466	0.815921	9987	2388	232	31	0.558854	0.999544	1
Targets of Hinfp	10438	1620	520	60	0.743464	0.988229	1	9733	2325	486	94	0.809699	0.972648	1
Targets of Hlf	10851	1650	107	30	1.8437	0.00360288	0.0517374	10107	2394	112	25	0.942348	0.639398	1
Targets of Hltf	10944	1679	14	1	0.465605	0.882445	1	10207	2416	12	3	1.05619	0.569166	1
Targets of Hmbox1	10602	1657	356	23	0.413394	0.999999	1	9922	2337	297	82	1.17221	0.118458	0.641392
Targets of Hmga1	10938	1678	20	2	0.651867	0.81061	1	10198	2418	21	1	0.200849	0.990706	1
Targets of Hnf1a	10941	1675	17	5	1.92092	0.158784	0.815921	10200	2416	19	3	0.666631	0.82148	1
Targets of Hnf1b	10864	1666	94	14	0.971214	0.583511	1	10153	2377	66	42	2.71785	1.35465e-06	2.11443e-05
Targets of Homez	10949	1679	9	1	0.724588	0.759955	1	10212	2416	7	3	1.81139	0.296376	1
Targets of Hoxa7	NA	NA	NA	NA	0	1	1	NA	NA	NA	NA	0	1	1
Targets of Hoxc5	10941	1678	17	2	0.767105	0.739901	1	10204	2415	15	4	1.12675	0.506927	1
Targets of Hoxd1	NA	NA	NA	NA	0	1	1	NA	NA	NA	NA	0	1	1
Targets of Hoxd3	NA	NA	NA	NA	0	1	1	NA	NA	NA	NA	0	1	1
Targets of Hsf1	10727	1650	231	30	0.844329	0.83043	1	10006	2371	213	48	0.951007	0.646974	1
Targets of Hsf2	10490	1647	468	33	0.449126	1	1	9888	2249	331	170	2.25791	9.32965e-16	3.72149e-14
Targets of Hsf4	10610	1627	348	53	0.993172	0.541209	1	9892	2345	327	74	0.954595	0.65888	1
Targets of Hsf5	10856	1676	102	4	0.254029	0.999781	1	10136	2396	83	23	1.17222	0.285882	1
Targets of Id1	10835	1654	123	26	1.38468	0.086908	0.594285	10089	2400	130	19	0.614421	0.985634	1
Targets of Id2	10805	1662	153	18	0.764863	0.88494	1	10078	2389	141	30	0.897561	0.732443	1
Targets of Id3	10791	1641	167	39	1.53562	0.0134755	0.151178	10042	2390	177	29	0.688433	0.977806	1
Targets of Id4	10835	1636	123	44	2.3689	4.43442e-06	0.000132663	10099	2372	120	47	1.66747	0.00288925	0.0280335
Targets of Ikzf1	10866	1668	92	12	0.849729	0.74366	1	10124	2410	95	9	0.39799	0.999078	1
Targets of Ikzf2	10861	1672	97	8	0.535759	0.976063	1	10153	2380	66	39	2.52056	1.15953e-05	0.000163243
Targets of Ikzf3	10907	1663	51	17	2.18604	0.00658894	0.0844796	10164	2406	55	13	0.998504	0.550936	1
Targets of Ikzf4	10764	1647	194	33	1.11166	0.316765	1	10024	2387	195	32	0.689157	0.981982	1
Targets of Ikzf5	10772	1660	186	20	0.697777	0.953513	1	10092	2340	127	79	2.68262	7.93012e-11	2.10882e-09
Targets of Insm1	10658	1646	300	34	0.733861	0.966204	1	9955	2349	264	70	1.12372	0.214629	1
Targets of Insm2	10940	1675	18	5	1.81415	0.182085	0.883358	10196	2419	23	0	0	1	1
Targets of Irf1	10721	1656	237	24	0.655618	0.984104	1	9983	2394	236	25	0.441771	0.999994	1
Targets of Irf2	10627	1601	331	79	1.58416	0.000355743	0.00654932	9939	2289	280	130	2.01589	4.61531e-10	1.01834e-08
Targets of Irf3	10325	1567	633	113	1.1762	0.0709215	0.544548	9625	2267	594	152	1.08645	0.200923	0.968204
Targets of Irf4	10847	1657	111	23	1.35637	0.117308	0.696094	10100	2404	119	15	0.529609	0.995431	1
Targets of Irf5	10786	1642	172	38	1.4512	0.0283556	0.275126	10028	2400	191	19	0.415661	0.999985	1
Targets of Irf6	10667	1643	291	37	0.825505	0.88072	1	9928	2382	291	37	0.529975	0.999963	1
Targets of Irf7	10760	1658	198	22	0.7211	0.944194	1	10036	2382	183	37	0.851874	0.833757	1
Targets of Irf8	10787	1651	171	29	1.10807	0.336359	1	10042	2396	177	23	0.544643	0.998752	1
Targets of Irf9	10613	1641	345	39	0.731114	0.975518	1	9910	2344	309	75	1.02617	0.442678	1
Targets of Irx1	10947	1677	11	3	1.78019	0.282473	1	10207	2417	12	2	0.703855	0.779815	1
Targets of Irx2	10945	1679	13	1	0.501465	0.864399	1	10209	2415	10	4	1.69085	0.272535	1
Targets of Irx3	10937	1678	21	2	0.620771	0.83006	1	10198	2417	21	2	0.401853	0.951504	1
Targets of Irx5	NA	NA	NA	NA	0	1	1	NA	NA	NA	NA	0	1	1
Targets of Irx6	10948	1679	10	1	0.652074	0.79189	1	10209	2418	10	1	0.422225	0.903488	1
Targets of Isl1	10935	1678	23	2	0.56669	0.863637	1	10205	2408	14	11	3.32945	0.00386929	0.0360799
Targets of Isl2	NA	NA	NA	NA	0	1	1	NA	NA	NA	NA	0	1	1
Targets of Isx	NA	NA	NA	NA	0	1	1	NA	NA	NA	NA	0	1	1
Targets of Jdp2	10759	1644	199	36	1.18388	0.202162	0.93893	10024	2379	195	40	0.864325	0.819877	1
Targets of Jun	10808	1657	150	23	1.00012	0.534007	1	10064	2401	155	18	0.486796	0.999423	1
Targets of Junb	10891	1658	67	22	2.15674	0.00252979	0.0403642	10143	2406	76	13	0.721128	0.893166	1
Targets of Jund	10807	1656	151	24	1.03724	0.468203	1	10074	2389	145	30	0.872457	0.777973	1
Targets of Kat5	9931	1548	1027	132	0.824579	0.981248	1	9429	2050	790	369	2.14823	1.18162e-27	1.212e-25
Targets of Kat8	10357	1628	601	52	0.550463	0.999996	1	9717	2268	502	151	1.2887	0.00528775	0.0457422
Targets of Kdm2a	10841	1672	117	8	0.44336	0.995699	1	10115	2398	104	21	0.851742	0.78045	1
Targets of Klf1	10802	1665	156	15	0.623837	0.97441	1	10072	2395	147	24	0.686623	0.968493	1
Targets of Klf10	10503	1610	455	70	1.00363	0.50928	1	9768	2345	451	74	0.683493	0.999215	1
Targets of Klf11	10577	1611	381	69	1.18899	0.111204	0.682429	9828	2360	391	59	0.628418	0.999781	1
Targets of Klf12	10097	1546	861	134	1.01645	0.448381	1	9390	2253	829	166	0.834575	0.983047	1
Targets of Klf13	10414	1577	544	103	1.2503	0.0269957	0.26552	9656	2335	563	84	0.617027	0.999992	1
Targets of Klf14	10621	1619	337	61	1.18742	0.128228	0.737557	9948	2292	271	127	2.03394	4.68041e-10	1.01834e-08
Targets of Klf15	10465	1583	493	97	1.30069	0.0141073	0.155831	9700	2348	519	71	0.565187	0.999999	1
Targets of Klf16	10416	1481	542	199	2.58212	2.44737e-24	8.78605e-22	9673	2224	546	195	1.55328	5.15482e-07	8.81228e-06
Targets of Klf2	10107	1554	851	126	0.962964	0.663067	1	9394	2267	825	152	0.763486	0.998934	1
Targets of Klf3	10357	1562	601	118	1.30182	0.00770172	0.0937261	9580	2339	639	80	0.512814	1	1
Targets of Klf4	10685	1636	273	44	1.05265	0.402715	1	9940	2381	279	38	0.56863	0.999793	1
Targets of Klf5	10314	1581	644	99	1.00287	0.50714	1	9595	2300	624	119	0.795589	0.989821	1
Targets of Klf6	10445	1603	513	77	0.978021	0.589645	1	9732	2316	487	103	0.888743	0.868785	1
Targets of Klf7	9868	1590	1090	90	0.512478	1	1	9250	2208	969	211	0.912231	0.884275	1
Targets of Klf8	10380	1614	578	66	0.734379	0.993171	1	9804	2190	415	229	2.47021	5.50879e-24	4.39479e-22
Targets of Klf9	9314	1434	1644	246	0.97189	0.661538	1	8652	2096	1567	323	0.850877	0.994037	1
Targets of Lbx2	NA	NA	NA	NA	0	1	1	NA	NA	NA	NA	0	1	1
Targets of Lef1	10840	1658	118	22	1.21892	0.230336	0.983291	10094	2404	125	15	0.50389	0.99767	1
Targets of Lhx1	NA	NA	NA	NA	0	1	1	NA	NA	NA	NA	0	1	1
Targets of Lhx2	10944	1675	14	5	2.33318	0.0973536	0.618583	10204	2415	15	4	1.12675	0.506927	1
Targets of Lhx3	NA	NA	NA	NA	0	1	1	NA	NA	NA	NA	0	1	1
Targets of Lhx5	10943	1678	15	2	0.869565	0.681063	1	10208	2413	11	6	2.30732	0.0888703	0.531741
Targets of Lhx6	10928	1673	30	7	1.52406	0.214015	0.948535	10189	2412	30	7	0.985669	0.579831	1
Targets of Lhx8	10908	1676	50	4	0.52069	0.94062	1	10174	2410	45	9	0.844327	0.730457	1
Targets of Lhx9	10938	1679	20	1	0.325748	0.950111	1	10200	2417	19	2	0.444238	0.931233	1
Targets of Lmo2	10723	1575	235	105	3.04161	9.99228e-18	1.79361e-15	9965	2333	254	86	1.44615	0.00280499	0.0275888
Targets of Lmx1a	10948	1680	10	0	0	1	1	10209	2419	10	0	0	1	1
Targets of Lmx1b	NA	NA	NA	NA	0	1	1	NA	NA	NA	NA	0	1	1
Targets of Ltf	NA	NA	NA	NA	0	1	1	NA	NA	NA	NA	0	1	1
Targets of Lyl1	10802	1665	156	15	0.623837	0.97441	1	10065	2402	154	17	0.462592	0.999682	1
Targets of Maf	10682	1659	276	21	0.489933	0.999801	1	9956	2385	263	34	0.539691	0.999888	1
Targets of Mafa	10586	1547	372	133	2.44628	1.02411e-15	1.05044e-13	9888	2245	331	174	2.31515	7.82018e-17	3.74326e-15
Targets of Mafb	10733	1636	225	44	1.28292	0.0826881	0.587822	9987	2382	232	37	0.668687	0.992455	1
Targets of Maff	10861	1658	97	22	1.48566	0.066221	0.528297	10114	2405	105	14	0.560749	0.988823	1
Targets of Mafg	10372	1635	586	45	0.487172	1	1	9717	2290	502	129	1.0904	0.210369	1
Targets of Mafk	10861	1669	97	11	0.737979	0.86601	1	10128	2402	91	17	0.787711	0.847811	1
Targets of Max	10227	1607	731	73	0.635556	0.999944	1	9618	2216	601	203	1.46596	6.38454e-06	9.3553e-05
Targets of Maz	10403	1576	555	104	1.2369	0.0325919	0.309484	9651	2328	568	91	0.664204	0.999914	1
Targets of Mbd1	10907	1676	51	4	0.510434	0.945974	1	10176	2407	43	12	1.17976	0.357596	1
Targets of Mecom	10949	1678	9	2	1.44995	0.440605	1	10210	2417	9	2	0.938702	0.651935	1
Targets of Mecp2	10906	1678	52	2	0.249993	0.995863	1	10179	2405	40	14	1.4813	0.137311	0.719627
Targets of Mef2a	10780	1646	178	34	1.25094	0.139628	0.777152	10036	2390	183	29	0.665465	0.986088	1
Targets of Mef2b	10946	1673	12	7	3.81639	0.00849639	0.101674	10200	2419	19	0	0	1	1
Targets of Mef2c	10884	1669	74	11	0.969378	0.586668	1	10152	2401	67	18	1.13596	0.357576	1
Targets of Mef2d	10779	1663	179	17	0.615598	0.983104	1	10058	2384	161	35	0.917184	0.705012	1
Targets of Meis1	10743	1642	215	38	1.15633	0.231443	0.983291	10030	2355	189	64	1.44216	0.0089982	0.0751245
Targets of Meis2	10827	1634	131	46	2.32645	4.05316e-06	0.000126562	10070	2391	149	28	0.791462	0.892291	1
Targets of Meis3	10806	1653	152	27	1.16118	0.268753	1	10059	2400	160	19	0.497742	0.999357	1
Targets of Meox1	10926	1677	32	3	0.610821	0.862181	1	10187	2416	32	3	0.395311	0.975011	1
Targets of Meox2	10945	1679	13	1	0.501465	0.864399	1	10213	2411	6	8	5.64692	0.00177035	0.0184219
Targets of Mesp2	10854	1672	104	8	0.499378	0.986587	1	10133	2393	86	26	1.28015	0.163086	0.818851
Targets of Mga	10872	1667	86	13	0.985869	0.563971	1	10143	2396	76	23	1.2811	0.179913	0.884777
Targets of Mier1	10910	1673	48	7	0.951009	0.60935	1	10183	2400	36	19	2.23915	0.00504128	0.044142
Targets of Mier2	10949	1673	9	7	5.08924	0.00276701	0.0431894	10203	2419	16	0	0	1	1
Targets of Mier3	10932	1679	26	1	0.25044	0.978837	1	10202	2409	17	10	2.49092	0.0227623	0.168488
Targets of Mitf	10917	1672	41	8	1.27398	0.323529	1	10174	2415	45	4	0.374491	0.990379	1
Targets of Mlx	10858	1678	100	2	0.129426	0.999992	1	10149	2387	70	32	1.94366	0.00207884	0.021323
Targets of Mlxip	10913	1673	45	7	1.01469	0.547321	1	10182	2404	37	15	1.71698	0.0591891	0.382863
Targets of Mlxipl	10931	1677	27	3	0.72426	0.781104	1	10194	2414	25	5	0.844585	0.706267	1
Targets of Mnt	10820	1656	138	24	1.13628	0.315819	1	10092	2384	127	35	1.16666	0.238204	1
Targets of Msc	10893	1670	65	10	1.0035	0.547403	1	10157	2406	62	13	0.885168	0.699972	1
Targets of Msx1	10928	1671	30	9	1.96189	0.0659757	0.528297	10182	2417	37	2	0.227727	0.997448	1
Targets of Msx2	10949	1677	9	3	2.17614	0.207055	0.93893	10207	2419	12	0	0	1	1
Targets of Msx3	NA	NA	NA	NA	0	1	1	NA	NA	NA	NA	0	1	1
Targets of Mta1	10946	1678	12	2	1.08723	0.573004	1	10207	2417	12	2	0.703855	0.779815	1
Targets of Mta2	10939	1676	19	4	1.37403	0.366198	1	10200	2415	19	4	0.889188	0.667283	1
Targets of Mta3	10933	1673	25	7	1.82968	0.123447	0.72061	10195	2411	24	8	1.40947	0.258889	1
Targets of Mtf1	9892	1547	1066	133	0.797804	0.992861	1	9272	2167	947	252	1.1386	0.0458695	0.307797
Targets of Mxd1	10854	1635	104	45	2.8721	4.98589e-08	2.23742e-06	10112	2377	107	42	1.66975	0.0045351	0.0407025
Targets of Mxd3	10911	1666	47	14	1.95079	0.0268143	0.26552	10159	2418	60	1	0.0700297	0.999998	1
Targets of Mxi1	10823	1665	135	15	0.722273	0.910211	1	10086	2402	133	17	0.536744	0.99651	1
Targets of Myb	10645	1640	313	40	0.829514	0.882794	1	9903	2382	316	37	0.486822	0.999997	1
Targets of Mybl1	10674	1623	284	57	1.31994	0.0384604	0.336763	9983	2314	236	105	1.91921	1.18431e-07	2.07398e-06
Targets of Mybl2	10359	1540	599	140	1.57209	5.36315e-06	0.00015403	9650	2249	569	170	1.28193	0.00399047	0.0367327
Targets of Myc	10799	1658	159	22	0.901191	0.70761	1	10067	2390	152	29	0.803645	0.880527	1
Targets of Mycn	10755	1630	203	50	1.62508	0.00234821	0.0383186	9994	2391	225	28	0.520189	0.999835	1
Targets of Myod1	10890	1675	68	5	0.478073	0.973288	1	10147	2418	72	1	0.0582893	1	1
Targets of Myog	10923	1677	35	3	0.558315	0.897005	1	10184	2416	35	3	0.361323	0.984716	1
Targets of Mzf1	10611	1606	347	74	1.40896	0.00657561	0.0844796	9880	2337	339	82	1.02262	0.449253	1
Targets of Nanog	10934	1679	24	1	0.271359	0.971833	1	10198	2415	21	4	0.804352	0.732626	1
Targets of Ncor1	10810	1654	148	26	1.14812	0.290529	1	10080	2384	139	35	1.06466	0.401223	1
Targets of Ncor2	10817	1668	141	12	0.551938	0.987659	1	10087	2398	132	21	0.669227	0.969509	1
Targets of Neurod1	10752	1645	206	35	1.11054	0.312325	1	10008	2389	211	30	0.595649	0.998017	1
Targets of Neurod2	10655	1623	303	57	1.23497	0.0888699	0.598113	9884	2394	335	25	0.308124	1	1
Targets of Neurod4	10771	1644	187	36	1.26126	0.123312	0.72061	10027	2388	192	31	0.677973	0.984628	1
Targets of Neurod6	10745	1649	213	31	0.948345	0.636398	1	10002	2392	217	27	0.520302	0.999791	1
Targets of Neurog1	10922	1672	36	8	1.45157	0.223597	0.967124	10178	2416	41	3	0.308267	0.994446	1
Targets of Neurog2	10824	1652	134	28	1.36905	0.0856978	0.591644	10074	2402	145	17	0.491742	0.999083	1
Targets of Nf1	10661	1603	297	77	1.72415	4.63894e-05	0.00111025	9926	2338	293	81	1.1737	0.118091	0.641392
Targets of Nfat5	10722	1648	236	32	0.882213	0.770649	1	9997	2373	222	46	0.872934	0.817876	1
Targets of Nfatc1	10886	1671	72	9	0.814345	0.766187	1	10146	2411	73	8	0.461204	0.992505	1
Targets of Nfatc2	10660	1627	298	53	1.16524	0.175128	0.867187	9947	2340	272	79	1.2346	0.061798	0.392663
Targets of Nfatc3	10824	1665	134	15	0.72773	0.905193	1	10100	2389	119	30	1.06581	0.410822	1
Targets of Nfatc4	10889	1677	69	3	0.282328	0.99755	1	10153	2413	66	6	0.382528	0.996752	1
Targets of Nfe2	10909	1675	49	5	0.664594	0.861866	1	10172	2412	47	7	0.628126	0.913954	1
Targets of Nfe2l1	9958	1583	1000	97	0.610214	0.999999	1	9346	2195	873	224	1.09252	0.138914	0.722754
Targets of Nfe2l2	10250	1584	708	96	0.877427	0.890195	1	9558	2276	661	143	0.908516	0.8546	1
Targets of Nfe2l3	10410	1590	548	90	1.07528	0.284297	1	9777	2223	442	196	1.95025	4.08231e-13	1.19212e-11
Targets of Nfia	10257	1586	701	94	0.867225	0.907196	1	9561	2282	658	137	0.872343	0.929122	1
Targets of Nfib	10646	1630	312	50	1.04669	0.407597	1	9904	2372	315	47	0.623021	0.999368	1
Targets of Nfic	10770	1661	188	19	0.655322	0.973462	1	10043	2388	176	31	0.74078	0.95138	1
Targets of Nfil3	10918	1674	40	6	0.978316	0.58553	1	10181	2411	38	8	0.889004	0.676872	1
Targets of Nfix	10505	1615	453	65	0.933327	0.714309	1	9757	2363	462	56	0.500531	1	1
Targets of Nfkb1	10588	1622	370	58	1.02327	0.458578	1	9844	2366	375	53	0.588064	0.999944	1
Targets of Nfkb2	10846	1668	112	12	0.696704	0.912273	1	10108	2406	111	13	0.492058	0.997028	1
Targets of Nfya	10675	1623	283	57	1.32473	0.0366091	0.328567	10006	2292	213	127	2.60268	1.4339e-15	5.41865e-14
Targets of Nfyb	10474	1635	484	45	0.595633	0.999818	1	9836	2273	383	146	1.6495	8.57033e-07	1.36744e-05
Targets of Nfyc	10529	1605	429	75	1.14683	0.157512	0.815921	9801	2333	418	86	0.864337	0.898801	1
Targets of Nhlh1	10842	1649	116	31	1.75699	0.00562417	0.0747807	10083	2408	136	11	0.338695	0.999981	1
Targets of Nhlh2	10563	1615	395	65	1.07631	0.315215	1	9825	2353	394	66	0.699477	0.997501	1
Targets of Nkx1-2	NA	NA	NA	NA	0	1	1	NA	NA	NA	NA	0	1	1
Targets of Nkx2-1	10891	1669	67	11	1.07136	0.466269	1	10145	2415	74	4	0.227087	0.999927	1
Targets of Nkx2-2	10901	1670	57	10	1.14515	0.399049	1	10164	2407	55	12	0.92134	0.649858	1
Targets of Nkx2-9	10918	1672	40	8	1.30595	0.302783	1	10174	2416	45	3	0.280756	0.997223	1
Targets of Nkx3-1	10892	1669	66	11	1.0877	0.448443	1	10148	2413	71	6	0.355416	0.99846	1
Targets of Nkx6-1	NA	NA	NA	NA	0	1	1	NA	NA	NA	NA	0	1	1
Targets of Nkx6-2	10943	1678	15	2	0.869565	0.681063	1	10202	2419	17	0	0	1	1
Targets of Nobox	NA	NA	NA	NA	0	1	1	NA	NA	NA	NA	0	1	1
Targets of Npas1	10717	1640	241	40	1.08462	0.34496	1	9965	2392	254	27	0.442872	0.999997	1
Targets of Npas2	10639	1508	319	172	3.80362	3.40617e-36	2.44563e-33	9866	2281	353	138	1.69083	5.71508e-07	9.32597e-06
Targets of Npas3	10606	1580	352	100	1.90698	1.0674e-07	4.50818e-06	9859	2327	360	92	1.08274	0.269562	1
Targets of Nr0b2	10890	1667	68	13	1.24887	0.275759	1	10142	2415	77	4	0.218175	0.999957	1
Targets of Nr1h2	10654	1656	304	24	0.507937	0.999814	1	9932	2378	287	41	0.596689	0.999553	1
Targets of Nr1h3	10656	1648	302	32	0.68516	0.985503	1	9955	2349	264	70	1.12372	0.214629	1
Targets of Nr1h4	10897	1673	61	7	0.747461	0.816773	1	10155	2415	64	4	0.262827	0.999581	1
Targets of Nr1i2	10919	1677	39	3	0.500871	0.931082	1	10178	2418	41	1	0.102674	0.999869	1
Targets of Nr1i3	10828	1666	130	14	0.699953	0.923209	1	10094	2400	125	19	0.639312	0.977351	1
Targets of Nr2c1	10814	1665	144	15	0.67657	0.946206	1	10083	2396	136	23	0.711713	0.950283	1
Targets of Nr2c2	10502	1619	456	61	0.867756	0.862444	1	9768	2353	451	66	0.607538	0.999968	1
Targets of Nr2e1	10921	1666	37	14	2.48009	0.00546609	0.0740501	10171	2416	48	3	0.263132	0.998361	1
Targets of Nr2f1	10491	1568	467	112	1.60454	1.88232e-05	0.000466037	9721	2338	498	81	0.6763	0.999655	1
Targets of Nr2f2	10398	1573	560	107	1.26301	0.0201499	0.215935	9656	2315	563	104	0.770516	0.993709	1
Targets of Nr2f6	10567	1623	391	57	0.949137	0.66255	1	9849	2341	370	78	0.886927	0.843575	1
Targets of Nr3c1	10593	1610	365	70	1.2618	0.0493528	0.412039	9845	2358	374	61	0.680998	0.998246	1
Targets of Nr3c2	10435	1563	523	117	1.49349	0.000154647	0.00308435	9728	2270	491	149	1.30045	0.00429657	0.0390499
Targets of Nr4a1	10915	1674	43	6	0.9098	0.649134	1	10181	2408	38	11	1.22387	0.330539	1
Targets of Nr4a2	10894	1667	64	13	1.32741	0.217716	0.95902	10150	2411	69	8	0.488131	0.987479	1
Targets of Nr4a3	10884	1674	74	6	0.527195	0.963956	1	10149	2409	70	10	0.601877	0.957438	1
Targets of Nr5a1	10913	1676	45	4	0.578807	0.905917	1	10177	2412	42	7	0.703241	0.853969	1
Targets of Nr5a2	10940	1679	18	1	0.362007	0.93361	1	10201	2418	18	1	0.234392	0.982401	1
Targets of Nr6a1	10612	1638	346	42	0.786438	0.94028	1	9915	2335	304	84	1.17333	0.114088	0.630119
Targets of Nrf1	10822	1664	136	16	0.765145	0.873159	1	10084	2402	135	17	0.528688	0.997188	1
Targets of Nrl	10895	1674	63	6	0.619865	0.911006	1	10162	2407	57	12	0.888819	0.691501	1
Targets of Olig1	10574	1620	384	60	1.01987	0.466471	1	9850	2344	369	75	0.854121	0.902529	1
Targets of Olig2	10546	1633	412	47	0.736737	0.98168	1	9829	2350	390	69	0.740011	0.991749	1
Targets of Onecut1	NA	NA	NA	NA	0	1	1	NA	NA	NA	NA	0	1	1
Targets of Onecut2	10942	1676	16	4	1.63208	0.270767	1	10205	2413	14	6	1.8124	0.168439	0.834061
Targets of Onecut3	NA	NA	NA	NA	0	1	1	NA	NA	NA	NA	0	1	1
Targets of Osr1	10933	1679	25	1	0.260481	0.975585	1	10193	2419	26	0	0	1	1
Targets of Otp	NA	NA	NA	NA	0	1	1	NA	NA	NA	NA	0	1	1
Targets of Otx1	10926	1672	32	8	1.63359	0.153626	0.815921	10182	2416	37	3	0.341726	0.989049	1
Targets of Otx2	10851	1668	107	12	0.729594	0.882482	1	10105	2414	114	5	0.18361	1	1
Targets of Parp1	10925	1676	33	4	0.790135	0.743501	1	10187	2414	32	5	0.659393	0.862556	1
Targets of Patz1	10615	1611	343	69	1.32546	0.0238792	0.248482	9860	2366	359	53	0.615268	0.999774	1
Targets of Pax1	10943	1679	15	1	0.434525	0.898091	1	10205	2417	14	2	0.603194	0.840297	1
Targets of Pax2	10752	1646	206	34	1.07815	0.371925	1	10033	2365	186	54	1.23161	0.106641	0.607686
Targets of Pax6	10499	1585	459	95	1.37093	0.00477272	0.0659003	9807	2277	412	142	1.48439	7.58103e-05	0.000954944
Targets of Pax7	NA	NA	NA	NA	0	1	1	NA	NA	NA	NA	0	1	1
Targets of Pax8	10907	1677	51	3	0.382601	0.980797	1	10169	2415	50	4	0.336878	0.995658	1
Targets of Pbx1	10815	1659	143	21	0.957332	0.608563	1	10081	2393	138	26	0.793713	0.882205	1
Targets of Pbx2	10854	1660	104	20	1.25739	0.207925	0.93893	10115	2399	104	20	0.810849	0.834142	1
Targets of Pbx3	10796	1658	162	22	0.884311	0.736296	1	10069	2385	150	34	0.956932	0.620692	1
Targets of Pbx4	10820	1642	138	38	1.8144	0.0015071	0.0257643	10065	2397	154	22	0.599884	0.993044	1
Targets of Pebp1	10717	1657	241	23	0.617272	0.992258	1	10001	2373	218	46	0.889306	0.785158	1
Targets of Peg10	10861	1675	97	5	0.334255	0.998556	1	10135	2401	84	18	0.904543	0.688573	1
Targets of Pgr	10493	1614	465	66	0.922741	0.744121	1	9761	2346	458	73	0.663196	0.99967	1
Targets of Phox2a	NA	NA	NA	NA	0	1	1	NA	NA	NA	NA	0	1	1
Targets of Pitx1	10937	1678	21	2	0.620771	0.83006	1	10199	2416	20	3	0.633241	0.844609	1
Targets of Pitx2	10883	1673	75	7	0.607162	0.932074	1	10146	2410	73	9	0.519065	0.984006	1
Targets of Pknox1	10590	1593	368	87	1.57156	0.00023876	0.0045113	9849	2334	370	85	0.969406	0.619367	1
Targets of Pknox2	10678	1626	280	54	1.26647	0.0712918	0.544548	9925	2379	294	40	0.567639	0.999858	1
Targets of Plag1	10088	1562	870	118	0.875974	0.913	1	9445	2205	774	214	1.18432	0.0210618	0.158084
Targets of Plagl1	10477	1594	481	86	1.17513	0.101396	0.638618	9831	2240	388	179	2.02467	3.19029e-13	9.95926e-12
Targets of Plagl2	10730	1650	228	30	0.855684	0.811765	1	9988	2392	231	27	0.488088	0.999955	1
Targets of Polr3a	10660	1637	298	43	0.939632	0.670966	1	9986	2311	233	108	2.00284	1.49725e-08	2.75648e-07
Targets of Pou1f1	NA	NA	NA	NA	0	1	1	NA	NA	NA	NA	0	1	1
Targets of Pou2f1	10832	1663	126	17	0.878847	0.726725	1	10097	2398	122	21	0.724794	0.932974	1
Targets of Pou2f2	10790	1648	168	32	1.24708	0.151261	0.815921	10067	2371	152	48	1.34077	0.0503039	0.33136
Targets of Pou2f3	10910	1673	48	7	0.951009	0.60935	1	10168	2415	51	4	0.330241	0.996307	1
Targets of Pou3f1	10894	1659	64	21	2.1545	0.00315398	0.046686	10155	2398	64	21	1.3895	0.122546	0.656628
Targets of Pou3f2	10910	1670	48	10	1.36099	0.236203	0.991776	10167	2413	52	6	0.486194	0.976851	1
Targets of Pou3f3	10886	1669	72	11	0.996488	0.553338	1	10157	2398	62	21	1.4346	0.10096	0.584013
Targets of Pou3f4	10853	1659	105	21	1.30835	0.160797	0.818809	10109	2403	110	16	0.611928	0.979435	1
Targets of Pou4f1	10941	1675	17	5	1.92092	0.158784	0.815921	10205	2411	14	8	2.41846	0.0445372	0.301677
Targets of Pou4f3	NA	NA	NA	NA	0	1	1	NA	NA	NA	NA	0	1	1
Targets of Pou6f1	10928	1675	30	5	1.08738	0.505415	1	10187	2416	32	3	0.395311	0.975011	1
Targets of Pou6f2	10944	1677	14	3	1.39837	0.398022	1	10209	2412	10	7	2.9624	0.0301216	0.218458
Targets of Ppara	10598	1628	360	52	0.940302	0.68048	1	9863	2363	356	56	0.6566	0.99899	1
Targets of Ppard	10372	1572	586	108	1.21597	0.0418587	0.357792	9618	2326	601	93	0.63989	0.999984	1
Targets of Pparg	10753	1663	205	17	0.53623	0.997184	1	10015	2401	204	18	0.368061	0.999999	1
Targets of Prdm1	10922	1678	36	2	0.361627	0.969959	1	10188	2412	31	7	0.953769	0.610055	1
Targets of Prdm16	10931	1675	27	5	1.20849	0.423983	1	10191	2415	28	4	0.602865	0.886376	1
Targets of Prdm4	10919	1675	39	5	0.835767	0.713242	1	10185	2409	34	10	1.24348	0.327831	1
Targets of Prox1	10946	1676	12	4	2.17684	0.153655	0.815921	10206	2416	13	3	0.974845	0.615705	1
Targets of Prox2	10940	1676	18	4	1.45049	0.334178	1	10200	2416	19	3	0.666631	0.82148	1
Targets of Prrx1	10936	1674	22	6	1.78159	0.159093	0.815921	10197	2413	22	6	1.15253	0.453235	1
Targets of Prrx2	NA	NA	NA	NA	0	1	1	NA	NA	NA	NA	0	1	1
Targets of Prrxl1	NA	NA	NA	NA	0	1	1	NA	NA	NA	NA	0	1	1
Targets of Pten	10855	1665	103	15	0.949442	0.615249	1	10134	2386	85	33	1.64886	0.0123872	0.0999327
Targets of Ptf1a	NA	NA	NA	NA	0	1	1	NA	NA	NA	NA	0	1	1
Targets of Rara	10761	1636	197	44	1.46906	0.0168875	0.183715	10014	2383	205	36	0.737978	0.963787	1
Targets of Rarb	10560	1562	398	118	2.00429	9.33761e-10	5.15723e-08	9816	2306	403	113	1.19356	0.0600132	0.384727
Targets of Rarg	10746	1627	212	53	1.65111	0.00134477	0.0235499	9982	2391	237	28	0.49326	0.999955	1
Targets of Rax	NA	NA	NA	NA	0	1	1	NA	NA	NA	NA	0	1	1
Targets of Rbpj	10787	1661	171	19	0.721604	0.931756	1	10078	2370	141	49	1.4777	0.0142681	0.112577
Targets of Rbpjl	10898	1672	60	8	0.869095	0.698335	1	10153	2417	66	2	0.127303	0.999991	1
Targets of Rcor1	10774	1664	184	16	0.563045	0.99319	1	10058	2380	161	39	1.0237	0.477007	1
Targets of Rcor2	10873	1664	85	16	1.22995	0.263561	1	10135	2402	84	17	0.853937	0.760035	1
Targets of Rel	10887	1668	71	12	1.10318	0.42477	1	10145	2410	74	9	0.512001	0.985815	1
Targets of Rela	10854	1668	104	12	0.750846	0.860985	1	10109	2413	110	6	0.228528	0.999997	1
Targets of Relb	10785	1650	173	30	1.13343	0.293959	1	10074	2361	145	58	1.70665	0.000676624	0.00771136
Targets of Rere	10919	1672	39	8	1.33955	0.282348	1	10177	2414	42	5	0.501913	0.961211	1
Targets of Rest	10609	1641	349	39	0.722463	0.979598	1	9882	2368	337	51	0.631572	0.999416	1
Targets of Rfc5	10940	1674	18	6	2.17824	0.0891339	0.598113	10201	2413	18	6	1.40913	0.304498	1
Targets of Rfx1	10594	1612	364	68	1.22769	0.0754759	0.555702	9865	2341	354	78	0.928535	0.738435	1
Targets of Rfx2	10810	1631	148	49	2.19418	7.50394e-06	0.000207224	10073	2368	146	51	1.48586	0.011723	0.0956486
Targets of Rfx3	10406	1582	552	98	1.16775	0.0955561	0.618583	9657	2331	562	88	0.648734	0.999957	1
Targets of Rfx4	10689	1609	269	71	1.75333	5.67116e-05	0.00131351	9934	2364	285	55	0.810965	0.932699	1
Targets of Rfx5	10838	1667	120	13	0.704347	0.912988	1	10118	2387	101	32	1.34295	0.0927553	0.545888
Targets of Rfx7	10513	1606	445	74	1.08858	0.272679	1	9854	2265	365	154	1.83542	2.40451e-09	4.79567e-08
Targets of Rfx8	10929	1674	29	6	1.35072	0.318452	1	10185	2418	34	1	0.123897	0.999417	1
Targets of Rnf31	10795	1670	163	10	0.396589	0.999609	1	10071	2394	148	25	0.710624	0.957054	1
Targets of Rora	10793	1653	165	27	1.06845	0.407689	1	10049	2397	170	22	0.542566	0.998569	1
Targets of Rorb	10807	1652	151	28	1.21301	0.203141	0.93893	10067	2392	152	27	0.747601	0.934732	1
Targets of Rorc	10734	1644	224	36	1.04934	0.423082	1	9982	2396	237	23	0.404321	0.999999	1
Targets of Rreb1	10101	1575	857	105	0.78578	0.990838	1	9439	2237	780	182	0.984546	0.586065	1
Targets of Runx1	10909	1676	49	4	0.531365	0.934787	1	10170	2415	49	4	0.343787	0.994899	1
Targets of Runx2	10591	1584	367	96	1.74889	4.05422e-06	0.000126562	9913	2262	306	157	2.24832	1.32785e-14	4.76697e-13
Targets of Runx3	10880	1675	78	5	0.4164	0.989788	1	10147	2408	72	11	0.64381	0.939827	1
Targets of Rxra	10630	1620	328	60	1.20028	0.115756	0.692604	9871	2379	348	40	0.476957	0.999999	1
Targets of Rxrb	10615	1554	343	126	2.50894	1.18346e-15	1.06215e-13	9856	2313	363	106	1.24427	0.031787	0.228231
Targets of Rxrg	10595	1539	363	141	2.6738	4.3394e-19	1.03856e-16	9878	2256	341	163	2.09286	4.15084e-13	1.19212e-11
Targets of Satb1	10943	1679	15	1	0.434525	0.898091	1	10210	2412	9	7	3.29205	0.0211366	0.158084
Targets of Satb2	NA	NA	NA	NA	0	1	1	NA	NA	NA	NA	0	1	1
Targets of Scrt1	10718	1638	240	42	1.14505	0.235104	0.991776	9966	2390	253	29	0.478003	0.999986	1
Targets of Scrt2	10807	1662	151	18	0.775136	0.873375	1	10072	2397	147	22	0.628885	0.986819	1
Targets of Sf1	10832	1658	126	22	1.14067	0.319945	1	10094	2396	125	23	0.775182	0.892051	1
Targets of Sh2d1a	NA	NA	NA	NA	0	1	1	NA	NA	NA	NA	0	1	1
Targets of Shox2	NA	NA	NA	NA	0	1	1	NA	NA	NA	NA	0	1	1
Targets of Sim1	10731	1655	227	25	0.714113	0.958574	1	10015	2371	204	48	0.993872	0.540995	1
Targets of Sim2	10911	1676	47	4	0.554077	0.921536	1	10182	2405	37	14	1.60186	0.0948338	0.553583
Targets of Six1	10949	1679	9	1	0.724588	0.759955	1	10209	2419	10	0	0	1	1
Targets of Six3	10946	1678	12	2	1.08723	0.573004	1	10207	2417	12	2	0.703855	0.779815	1
Targets of Six4	10931	1676	27	4	0.966234	0.605262	1	10193	2414	26	5	0.812024	0.734384	1
Targets of Six5	10932	1679	26	1	0.25044	0.978837	1	10193	2418	26	1	0.162146	0.996795	1
Targets of Smad1	10692	1632	266	48	1.18219	0.165747	0.836915	9989	2335	230	84	1.56232	0.000532327	0.0061647
Targets of Smad2	10363	1622	595	58	0.622818	0.999864	1	9839	2146	380	273	3.29341	5.37725e-43	9.65217e-41
Targets of Smad3	10240	1481	718	199	1.91629	2.10695e-13	1.51279e-11	9499	2222	720	197	1.1697	0.0350075	0.246426
Targets of Smad4	10218	1559	740	121	1.07171	0.262638	1	9490	2287	729	132	0.751379	0.998889	1
Targets of Smad5	10176	1601	782	79	0.642128	0.999953	1	9539	2238	680	181	1.13453	0.0805485	0.490117
Targets of Smad9	10328	1574	630	106	1.10404	0.194762	0.919996	9590	2312	629	107	0.705635	0.999686	1
Targets of Snai1	10927	1674	31	6	1.26336	0.368323	1	10187	2414	32	5	0.659393	0.862556	1
Targets of Snai2	10938	1677	20	3	0.978355	0.60639	1	10197	2418	22	1	0.191701	0.992488	1
Targets of Snai3	10849	1665	109	15	0.896669	0.692701	1	10119	2395	100	24	1.01401	0.51217	1
Targets of Snapc4	9533	1522	1425	158	0.694503	0.999992	1	8897	2158	1322	261	0.813976	0.998386	1
Targets of Sox1	10561	1624	397	56	0.917295	0.744083	1	9816	2369	403	50	0.51412	0.999999	1
Targets of Sox10	10709	1644	249	36	0.941777	0.65681	1	9967	2386	252	33	0.547056	0.999809	1
Targets of Sox11	10546	1617	412	63	0.997289	0.529108	1	9889	2274	330	145	1.9108	8.74307e-10	1.84633e-08
Targets of Sox12	10797	1648	161	32	1.30215	0.108068	0.668901	10058	2387	161	32	0.837509	0.842296	1
Targets of Sox13	10834	1660	124	20	1.05267	0.453163	1	10086	2408	133	11	0.346437	0.999971	1
Targets of Sox15	NA	NA	NA	NA	0	1	1	NA	NA	NA	NA	0	1	1
Targets of Sox17	10878	1665	80	15	1.22497	0.276826	1	10133	2410	86	9	0.440028	0.996885	1
Targets of Sox18	10800	1652	158	28	1.15851	0.267621	1	10060	2392	159	27	0.714194	0.960036	1
Targets of Sox2	10768	1645	190	35	1.20579	0.180349	0.883358	10013	2400	206	19	0.384819	0.999998	1
Targets of Sox21	10815	1656	143	24	1.0961	0.373312	1	10073	2398	146	21	0.604221	0.991149	1
Targets of Sox3	10814	1645	144	35	1.59774	0.0115088	0.13328	10075	2384	144	35	1.02717	0.474206	1
Targets of Sox30	NA	NA	NA	NA	0	1	1	NA	NA	NA	NA	0	1	1
Targets of Sox4	10730	1664	228	16	0.452533	0.999775	1	10010	2384	209	35	0.703175	0.980415	1
Targets of Sox5	10736	1639	222	41	1.20971	0.15466	0.815921	9979	2396	240	23	0.399147	0.999999	1
Targets of Sox6	10648	1631	310	49	1.03193	0.444135	1	9920	2359	299	60	0.843859	0.896636	1
Targets of Sox7	10913	1675	45	5	0.723931	0.81247	1	10177	2411	42	8	0.804028	0.766865	1
Targets of Sox8	10721	1652	237	28	0.766732	0.924758	1	9995	2378	224	41	0.769337	0.949654	1
Targets of Sox9	10825	1653	133	27	1.3294	0.11228	0.683194	10089	2389	130	30	0.97456	0.582391	1
Targets of Sp1	10534	1631	424	49	0.746413	0.979163	1	9827	2338	392	81	0.868521	0.885097	1
Targets of Sp100	10949	1677	9	3	2.17614	0.207055	0.93893	10211	2415	8	4	2.11397	0.183013	0.893899
Targets of Sp2	10456	1611	502	69	0.892132	0.824447	1	9732	2335	487	84	0.718918	0.998059	1
Targets of Sp3	9835	1567	1123	113	0.631572	0.999999	1	9228	2174	991	245	1.0494	0.271947	1
Targets of Sp4	10375	1600	583	80	0.889817	0.845022	1	9696	2279	523	140	1.13889	0.101674	0.584013
Targets of Sp5	10867	1666	91	14	1.00351	0.538813	1	10124	2409	95	10	0.442392	0.997802	1
Targets of Sp6	10840	1673	118	7	0.38439	0.998482	1	10112	2401	107	18	0.708511	0.933205	1
Targets of Sp7	10461	1601	497	79	1.03861	0.399104	1	9690	2372	529	47	0.362966	1	1
Targets of Sp8	10643	1650	315	30	0.614336	0.997151	1	9937	2356	282	63	0.942239	0.68444	1
Targets of Sp9	10539	1604	419	76	1.19174	0.0967855	0.618583	9800	2343	419	76	0.75869	0.98908	1
Targets of Spdef	10942	1678	16	2	0.815122	0.711739	1	10202	2418	17	1	0.248204	0.978228	1
Targets of Spib	10929	1676	29	4	0.899419	0.655936	1	10189	2416	30	3	0.421747	0.965541	1
Targets of Srebf1	10369	1583	589	97	1.07874	0.267074	1	9628	2324	591	95	0.665971	0.999929	1
Targets of Srebf2	10051	1541	907	139	0.999572	0.516888	1	9400	2192	819	227	1.18859	0.0164518	0.125664
Targets of Srf	10788	1631	170	49	1.90626	0.000140103	0.0030483	10047	2372	172	47	1.15744	0.211757	1
Targets of Stat1	10704	1648	254	32	0.818298	0.876218	1	10005	2347	214	72	1.4342	0.0066297	0.0566682
Targets of Stat2	10646	1626	312	54	1.13315	0.222132	0.966612	9888	2384	331	35	0.438586	1	1
Targets of Stat3	10623	1642	335	38	0.733876	0.972692	1	9917	2348	302	71	0.992964	0.542495	1
Targets of Stat4	10661	1614	297	66	1.4678	0.0045627	0.0642356	9906	2369	313	50	0.667998	0.997462	1
Targets of Stat5a	10646	1642	312	38	0.789678	0.928379	1	9932	2356	287	63	0.925403	0.729276	1
Targets of Stat5b	10462	1605	496	75	0.985642	0.564929	1	9769	2298	450	121	1.14309	0.112101	0.626878
Targets of Stat6	10492	1568	466	112	1.60814	1.73931e-05	0.000446008	9718	2342	501	77	0.637769	0.99994	1
Targets of Stra13	10763	1657	195	23	0.766148	0.907177	1	10033	2387	186	32	0.723149	0.965548	1
Targets of T	NA	NA	NA	NA	0	1	1	NA	NA	NA	NA	0	1	1
Targets of Taf1	10752	1639	206	41	1.30562	0.0764169	0.555702	10039	2352	180	67	1.58868	0.00126185	0.0135225
Targets of Tal1	10868	1669	90	11	0.795886	0.802986	1	10124	2413	95	6	0.265002	0.999966	1
Targets of Tal2	10932	1678	26	2	0.501168	0.902717	1	10194	2416	25	3	0.506353	0.925066	1
Targets of Tbp	10911	1672	47	8	1.11072	0.450788	1	10182	2401	37	18	2.06297	0.0115738	0.0955172
Targets of Tbpl1	10846	1671	112	9	0.521598	0.985248	1	10148	2369	71	50	3.01618	1.35717e-08	2.56435e-07
Targets of Tbr1	10794	1660	164	20	0.79299	0.86237	1	10046	2408	173	11	0.265283	1	1
Targets of Tbx1	10896	1669	62	11	1.15824	0.376882	1	10150	2415	69	4	0.243662	0.999824	1
Targets of Tbx15	10880	1670	78	10	0.835273	0.749248	1	10142	2408	77	11	0.601711	0.963605	1
Targets of Tbx18	10816	1657	142	23	1.05727	0.437341	1	10064	2409	155	10	0.269543	1	1
Targets of Tbx19	NA	NA	NA	NA	0	1	1	NA	NA	NA	NA	0	1	1
Targets of Tbx2	10887	1673	71	7	0.641602	0.908353	1	10154	2406	65	13	0.844068	0.753642	1
Targets of Tbx20	10950	1677	8	3	2.44833	0.171262	0.853932	10209	2418	10	1	0.422225	0.903488	1
Targets of Tbx21	10938	1680	20	0	0	1	1	10200	2418	19	1	0.222034	0.985775	1
Targets of Tbx3	10876	1673	82	7	0.554976	0.960853	1	10139	2410	80	9	0.473323	0.99324	1
Targets of Tbx4	10944	1679	14	1	0.465605	0.882445	1	10204	2419	15	0	0	1	1
Targets of Tbx6	10925	1676	33	4	0.790135	0.743501	1	10188	2413	31	6	0.8172	0.737662	1
Targets of Tcf12	10210	1562	748	118	1.03116	0.398542	1	9711	2061	508	358	3.3201	1.61862e-55	3.87389e-53
Targets of Tcf15	10884	1667	74	13	1.14697	0.370346	1	10146	2405	73	14	0.809082	0.803744	1
Targets of Tcf23	10946	1678	12	2	1.08723	0.573004	1	10207	2417	12	2	0.703855	0.779815	1
Targets of Tcf3	10532	1638	426	42	0.633945	0.998695	1	9800	2370	419	49	0.483607	1	1
Targets of Tcf4	10337	1580	621	100	1.05353	0.336124	1	9676	2241	543	178	1.41534	9.11107e-05	0.00112789
Targets of Tcf7	10881	1652	77	28	2.39474	0.000185929	0.00360802	10163	2370	56	49	3.75163	1.21994e-10	3.12828e-09
Targets of Tcf7l1	10883	1665	75	15	1.30723	0.210433	0.94432	10143	2405	76	14	0.776917	0.842126	1
Targets of Tcf7l2	10891	1668	67	12	1.16941	0.356665	1	10154	2405	65	14	0.909377	0.670515	1
Targets of Tead1	10560	1626	398	54	0.881186	0.823085	1	9848	2338	371	81	0.919647	0.7664	1
Targets of Tead2	10805	1662	153	18	0.764863	0.88494	1	10065	2402	154	17	0.462592	0.999682	1
Targets of Tead3	10771	1639	187	41	1.4408	0.0258122	0.26103	10051	2359	168	60	1.52162	0.00459477	0.040729
Targets of Tead4	10828	1667	130	13	0.64957	0.952669	1	10096	2399	123	20	0.684319	0.958162	1
Targets of Tef	10850	1641	108	39	2.38726	1.27634e-05	0.000339413	10091	2400	128	19	0.624144	0.982723	1
Targets of Telo2	10755	1662	203	18	0.573816	0.993998	1	10028	2389	191	30	0.659329	0.988908	1
Targets of Terf1	10937	1680	21	0	0	1	1	10203	2414	16	5	1.32078	0.374647	1
Targets of Tet1	10897	1675	61	5	0.533274	0.949481	1	10178	2394	41	25	2.59209	0.00029162	0.00348972
Targets of Tfap2a	10887	1675	71	5	0.457746	0.979864	1	10149	2413	70	6	0.360528	0.99821	1
Targets of Tfap2b	10885	1672	73	8	0.71346	0.860426	1	10141	2416	78	3	0.161452	0.999994	1
Targets of Tfap2c	10876	1667	82	13	1.03434	0.500808	1	10137	2406	82	13	0.667972	0.936687	1
Targets of Tfap2d	10685	1644	273	36	0.857083	0.827495	1	9943	2386	276	33	0.498288	0.999984	1
Targets of Tfap2e	10790	1665	168	15	0.578636	0.988556	1	10055	2400	164	19	0.48541	0.999593	1
Targets of Tfap4	10680	1654	278	26	0.603921	0.996366	1	9981	2353	238	66	1.17633	0.140697	0.726767
Targets of Tfcp2	10715	1633	243	47	1.26908	0.0846672	0.591644	10046	2302	173	117	2.95095	2.47587e-17	1.26977e-15
Targets of Tfcp2l1	10767	1645	191	35	1.19937	0.187576	0.897866	10018	2394	201	25	0.520507	0.999665	1
Targets of Tfe3	10875	1667	83	13	1.02178	0.516838	1	10140	2402	79	17	0.908434	0.67993	1
Targets of Tfeb	10870	1665	88	15	1.11277	0.394167	1	10125	2410	94	9	0.402263	0.998941	1
Targets of Tfec	10949	1680	9	0	0	1	1	10211	2418	8	1	0.527892	0.852335	1
Targets of Tgif1	10846	1667	112	13	0.755211	0.863959	1	10111	2402	108	17	0.662616	0.959876	1
Targets of Tgif2	10876	1671	82	9	0.714384	0.87022	1	10142	2405	77	14	0.766753	0.853565	1
Targets of Thra	10093	1555	865	125	0.937942	0.754073	1	9360	2288	859	131	0.623915	1	1
Targets of Thrb	10402	1543	556	137	1.66102	6.23677e-07	2.35684e-05	9626	2319	593	100	0.700014	0.999656	1
Targets of Tnfrsf10b	10901	1669	57	11	1.26043	0.289663	1	10159	2411	60	8	0.561842	0.962759	1
Targets of Tnfrsf25	10785	1615	173	65	2.50878	5.45596e-09	2.61159e-07	10037	2363	182	56	1.30691	0.0516624	0.337215
Targets of Traf4	10945	1678	13	2	1.00348	0.61176	1	10206	2417	13	2	0.649653	0.812223	1
Targets of Trerf1	10904	1674	54	6	0.723766	0.826518	1	10169	2409	50	10	0.844262	0.736473	1
Targets of Trim28	10395	1593	563	87	1.00837	0.490355	1	9674	2314	545	105	0.80546	0.980831	1
Targets of Trp53	10269	1619	689	61	0.56158	0.999998	1	9639	2249	580	170	1.25619	0.0073052	0.0617075
Targets of Trp63	10859	1665	99	15	0.988171	0.559021	1	10118	2406	101	13	0.541308	0.99069	1
Targets of Trp73	10581	1632	377	48	0.825492	0.906714	1	9829	2384	390	35	0.370018	1	1
Targets of Trps1	10936	1678	22	2	0.592501	0.847689	1	10198	2416	21	3	0.60303	0.86509	1
Targets of Ttf1	10745	1649	213	31	0.948345	0.636398	1	10010	2384	209	35	0.703175	0.980415	1
Targets of Twist1	10916	1674	42	6	0.931553	0.628603	1	10177	2413	42	6	0.602536	0.918888	1
Targets of Twist2	10930	1675	28	5	1.16521	0.451528	1	10188	2417	31	2	0.271961	0.99211	1
Targets of Ubp1	10698	1591	260	89	2.30135	4.11812e-10	2.46401e-08	9931	2358	288	61	0.892053	0.806815	1
Targets of Uncx	NA	NA	NA	NA	0	1	1	NA	NA	NA	NA	0	1	1
Targets of Usf1	10553	1646	405	34	0.538256	0.999927	1	9890	2309	329	110	1.43204	0.00112958	0.0123103
Targets of Usf2	10748	1636	210	44	1.37646	0.0380464	0.336763	9998	2386	221	33	0.625724	0.996606	1
Targets of Vax1	NA	NA	NA	NA	0	1	1	NA	NA	NA	NA	0	1	1
Targets of Vax2	NA	NA	NA	NA	0	1	1	NA	NA	NA	NA	0	1	1
Targets of Vbp1	10932	1678	26	2	0.501168	0.902717	1	10201	2409	18	10	2.35232	0.0294921	0.216075
Targets of Vdr	10628	1638	330	42	0.825808	0.893085	1	9893	2373	326	46	0.588292	0.999847	1
Targets of Vezf1	10291	1488	667	192	1.99071	3.06793e-14	2.44752e-12	9665	2114	554	305	2.51678	7.3945e-32	1.06185e-29
Targets of Vsx2	10941	1677	17	3	1.15129	0.507938	1	10204	2414	15	5	1.40896	0.333048	1
Targets of Wt1	10168	1526	790	154	1.29887	0.00318609	0.046686	9671	2023	548	396	3.45409	6.63198e-64	4.76176e-61
Targets of Xbp1	10837	1665	121	15	0.806878	0.817047	1	10100	2402	119	17	0.600717	0.985411	1
Targets of Yy1	10666	1639	292	41	0.913727	0.72714	1	9981	2324	238	95	1.7142	1.7157e-05	0.000236899
Targets of Yy2	10835	1668	123	12	0.633757	0.956165	1	10117	2386	102	33	1.37177	0.0744815	0.459809
Targets of Zbed3	10856	1660	102	20	1.28228	0.187372	0.897866	10133	2383	86	36	1.77989	0.00366578	0.0346319
Targets of Zbed6	10572	1650	386	30	0.497998	0.999977	1	9905	2317	314	102	1.38863	0.00346099	0.0331332
Targets of Zbtb12	10826	1658	132	22	1.08828	0.392708	1	10080	2404	139	15	0.452514	0.99956	1
Targets of Zbtb16	10949	1678	9	2	1.44995	0.440605	1	10211	2416	8	3	1.58483	0.354064	1
Targets of Zbtb22	10915	1675	43	5	0.757738	0.782916	1	10179	2411	40	8	0.844391	0.724334	1
Targets of Zbtb26	10793	1655	165	25	0.988099	0.554816	1	10055	2393	164	26	0.666169	0.981567	1
Targets of Zbtb3	10894	1673	64	7	0.71223	0.849808	1	10160	2407	59	12	0.858523	0.73003	1
Targets of Zbtb32	10932	1677	26	3	0.752183	0.760822	1	10199	2410	20	9	1.90418	0.0867508	0.523421
Targets of Zbtb33	10927	1678	31	2	0.420144	0.945494	1	10198	2407	21	12	2.42082	0.0153694	0.119949
Targets of Zbtb34	10919	1672	39	8	1.33955	0.282348	1	10177	2414	42	5	0.501913	0.961211	1
Targets of Zbtb37	10935	1679	23	1	0.283183	0.967505	1	10198	2416	21	3	0.60303	0.86509	1
Targets of Zbtb4	10822	1653	136	27	1.29972	0.13205	0.748392	10083	2392	136	27	0.836873	0.826337	1
Targets of Zbtb42	10925	1663	33	17	3.38383	0.000149297	0.00306705	10174	2414	45	5	0.468316	0.974291	1
Targets of Zbtb43	10920	1677	38	3	0.514098	0.923699	1	10183	2414	36	5	0.585903	0.915311	1
Targets of Zbtb46	10888	1675	70	5	0.464329	0.977862	1	10159	2404	60	15	1.05647	0.47106	1
Targets of Zbtb49	10914	1672	44	8	1.18679	0.386956	1	10177	2409	42	10	1.00585	0.549327	1
Targets of Zbtb5	10941	1679	17	1	0.383336	0.923415	1	10202	2418	17	1	0.248204	0.978228	1
Targets of Zbtb6	10778	1655	180	25	0.904483	0.710104	1	10091	2342	128	77	2.59171	4.32514e-10	1.00176e-08
Targets of Zbtb7a	10383	1616	575	64	0.715163	0.995953	1	9714	2285	505	134	1.12806	0.124661	0.663012
Targets of Zbtb7b	10625	1621	333	59	1.16129	0.166684	0.836915	9882	2364	337	55	0.682254	0.997181	1
Targets of Zbtb7c	10584	1610	374	70	1.23038	0.0703365	0.544548	9947	2247	272	172	2.79896	1.08817e-22	7.1028e-21
Targets of Zeb1	10605	1623	353	57	1.0551	0.377979	1	9888	2340	331	79	1.00854	0.493914	1
Targets of Zfat	10778	1654	180	26	0.941242	0.643806	1	10043	2389	176	30	0.716586	0.965425	1
Targets of Zfp105	10894	1673	64	7	0.71223	0.849808	1	10172	2395	47	24	2.16864	0.00242563	0.0245296
Targets of Zfp128	10942	1676	16	4	1.63208	0.270767	1	10206	2412	13	7	2.27824	0.0710926	0.447759
Targets of Zfp143	10763	1657	195	23	0.766148	0.907177	1	10037	2383	182	36	0.833139	0.861031	1
Targets of Zfp148	10245	1583	713	97	0.880476	0.885105	1	9603	2225	616	194	1.35921	0.000265116	0.00322633
Targets of Zfp217	10740	1654	218	26	0.774451	0.909897	1	10007	2387	212	32	0.632825	0.995349	1
Targets of Zfp219	10477	1616	481	64	0.862652	0.876893	1	9764	2329	455	90	0.829271	0.952426	1
Targets of Zfp263	10354	1634	604	46	0.482614	1	1	9769	2219	450	200	1.95659	1.94917e-13	6.3614e-12
Targets of Zfp281	10572	1632	386	48	0.80556	0.931581	1	9853	2351	366	68	0.77867	0.975557	1
Targets of Zfp282	10854	1672	104	8	0.499378	0.986587	1	10126	2400	93	19	0.861991	0.756859	1
Targets of Zfp362	10946	1679	12	1	0.543302	0.843585	1	10208	2417	11	2	0.767911	0.742597	1
Targets of Zfp384	10940	1678	18	2	0.724424	0.765674	1	10203	2415	16	4	1.05621	0.550396	1
Targets of Zfp398	10889	1662	69	18	1.70906	0.0355962	0.328567	10139	2412	80	7	0.367829	0.998862	1
Targets of Zfp410	10512	1633	446	47	0.678383	0.99628	1	9904	2241	315	178	2.49695	1.39635e-19	8.35484e-18
Targets of Zfp414	10857	1665	101	15	0.968424	0.58753	1	10122	2400	97	19	0.826121	0.808595	1
Targets of Zfp423	10753	1643	205	37	1.18121	0.201796	0.93893	10001	2395	218	24	0.459751	0.999975	1
Targets of Zfp511	10870	1669	88	11	0.814123	0.781466	1	10139	2400	80	19	1.00334	0.535551	1
Targets of Zfp516	10369	1612	589	68	0.742635	0.99195	1	9651	2330	568	89	0.64905	0.99996	1
Targets of Zfp521	10706	1631	252	49	1.27632	0.0751361	0.555702	9978	2359	241	60	1.05305	0.384739	1
Targets of Zfp523	10565	1585	393	95	1.6112	6.28494e-05	0.00141018	9820	2330	399	89	0.940131	0.71507	1
Targets of Zfp524	10748	1665	210	15	0.461113	0.999543	1	10027	2386	192	33	0.722313	0.967931	1
Targets of Zfp536	10412	1617	546	63	0.742988	0.989845	1	9716	2313	503	106	0.885226	0.879467	1
Targets of Zfp541	10943	1679	15	1	0.434525	0.898091	1	10206	2416	13	3	0.974845	0.615705	1
Targets of Zfp580	10800	1660	158	20	0.823559	0.821784	1	10070	2390	149	29	0.820069	0.858226	1
Targets of Zfp628	10935	1677	23	3	0.850539	0.690805	1	10196	2416	23	3	0.550488	0.899026	1
Targets of Zfp652	10921	1680	37	0	0	1	1	10191	2410	28	9	1.35917	0.267368	1
Targets of Zfp691	10877	1672	81	8	0.642527	0.919022	1	10148	2401	71	18	1.07153	0.439326	1
Targets of Zfp740	10169	1601	789	79	0.635994	0.999968	1	9522	2248	697	171	1.03919	0.345914	1
Targets of Zfp784	10917	1673	41	7	1.11405	0.458908	1	10179	2411	40	8	0.844391	0.724334	1
Targets of Zfpm2	10925	1673	33	7	1.38515	0.277261	1	10184	2414	35	5	0.602701	0.904128	1
Targets of Zfx	10347	1632	611	48	0.4981	1	1	9807	2172	412	247	2.70664	8.52511e-30	1.02017e-27
Targets of Zglp1	10922	1677	36	3	0.542757	0.90672	1	10191	2408	28	11	1.66255	0.110941	0.626878
Targets of Zhx1	10944	1678	14	2	0.931717	0.647764	1	10203	2419	16	0	0	1	1
Targets of Zhx2	10945	1680	13	0	0	1	1	10208	2417	11	2	0.767911	0.742597	1
Targets of Zhx3	10923	1678	35	2	0.371993	0.966119	1	10195	2406	24	13	2.29504	0.0161621	0.124778
Targets of Zic1	10522	1599	436	81	1.22246	0.0620002	0.51168	9750	2371	469	48	0.420874	1	1
Targets of Zic2	10714	1634	244	46	1.23611	0.113574	0.685264	9958	2390	261	29	0.46298	0.999994	1
Targets of Zic3	10655	1640	303	40	0.857702	0.837134	1	9937	2358	282	61	0.911583	0.761248	1
Targets of Zic4	10750	1666	208	14	0.434328	0.999759	1	10036	2380	183	39	0.898671	0.751105	1
Targets of Zic5	10744	1662	214	18	0.543766	0.997228	1	10006	2400	213	19	0.371913	0.999999	1
Targets of Zkscan3	10872	1670	86	10	0.757013	0.837632	1	10135	2407	84	12	0.601546	0.968833	1
Targets of Zscan10	10775	1663	183	17	0.601919	0.986974	1	10030	2408	189	11	0.242439	1	1

## Sheet: YAC128 (GSE18851)
	Down-Regulated Proteins							Up-Regulated Proteins
	Contingency Table				Fisher's Exact Test			Contengency Table				Fisher's Exact Test
Module	NOTdown.NOTmod	down.NOTmod	NOTdown.mod	down.mod	or.dn	p.dn	q.dn	NOTup.NOTmod	up.NOTmod	NOTup.mod	up.mod	or.up	p.up	q.up
Targets of 2310045N01Rik	11642	982	12	2	1.97579	0.298507	1	12204	420	14	0	0	1	1
Targets of Aebp2	11600	981	54	3	0.656915	0.831305	1	12163	418	55	2	1.05814	0.569497	1
Targets of Ahr	11489	970	165	14	1.00497	0.533606	1	12044	415	174	5	0.833966	0.714387	1
Targets of Ahrr	11272	960	382	24	0.737733	0.941318	1	11827	405	391	15	1.12029	0.37408	1
Targets of Aire	11639	981	15	3	2.37265	0.160581	1	12201	419	17	1	1.7128	0.455985	1
Targets of Alx1	NA	NA	NA	NA	0	1	1	NA	NA	NA	NA	0	1	1
Targets of Alx3	11644	984	10	0	0	1	1	12208	420	10	0	0	1	1
Targets of Alx4	11631	982	23	2	1.02993	0.590236	1	12194	419	24	1	1.21259	0.570771	1
Targets of Ar	11278	957	376	27	0.846238	0.820799	1	11839	396	379	24	1.89308	0.00423466	0.608097
Targets of Arid3a	NA	NA	NA	NA	0	1	1	NA	NA	NA	NA	0	1	1
Targets of Arid3b	11615	983	39	1	0.302989	0.961131	1	12178	420	40	0	0	1	1
Targets of Arid3c	11629	984	25	0	0	1	1	12194	419	24	1	1.21259	0.570771	1
Targets of Arid5a	11632	983	22	1	0.537919	0.845265	1	12197	418	21	2	2.77861	0.176896	1
Targets of Arid5b	11622	980	32	4	1.48233	0.306689	1	12186	416	32	4	3.66071	0.0306215	0.819418
Targets of Arnt	11045	933	609	51	0.991373	0.545339	1	11576	402	642	18	0.807366	0.838841	1
Targets of Arnt2	11295	954	359	30	0.989384	0.550274	1	11844	405	374	15	1.17289	0.313842	1
Targets of Arntl	11285	963	369	21	0.666938	0.975742	1	11839	409	379	11	0.840135	0.753299	1
Targets of Arntl2	11403	967	251	17	0.798663	0.843281	1	11960	410	258	10	1.13064	0.399861	1
Targets of Arx	11638	984	16	0	0	1	1	12202	420	16	0	0	1	1
Targets of Ascl1	11186	948	468	36	0.907658	0.732868	1	11726	408	492	12	0.700984	0.914162	1
Targets of Ascl2	11521	974	133	10	0.889366	0.684341	1	12077	418	141	2	0.40984	0.953745	1
Targets of Ascl3	11616	983	38	1	0.310989	0.957839	1	12179	420	39	0	0	1	1
Targets of Ascl4	11603	983	51	1	0.231459	0.985359	1	12166	420	52	0	0	1	1
Targets of Ascl5	11620	983	34	1	0.347694	0.941635	1	12183	420	35	0	0	1	1
Targets of Atf1	11508	967	146	17	1.38565	0.132643	1	12061	414	157	6	1.11335	0.458451	1
Targets of Atf2	11536	975	118	9	0.902427	0.664408	1	12096	415	122	5	1.19453	0.415075	1
Targets of Atf3	11534	978	120	6	0.589715	0.934177	1	12096	416	122	4	0.953345	0.60708	1
Targets of Atf4	11375	963	279	21	0.889078	0.727435	1	11934	404	284	16	1.66411	0.0428361	0.93201
Targets of Atf5	11501	961	153	23	1.79896	0.00975572	0.466974	12047	415	171	5	0.848808	0.700435	1
Targets of Atf6	11586	981	68	3	0.521091	0.922329	1	12148	419	70	1	0.414203	0.909864	1
Targets of Atf6b	11626	979	28	5	2.12043	0.109772	1	12188	417	30	3	2.92234	0.0955605	1
Targets of Atf7	11580	974	74	10	1.60655	0.11659	1	12139	415	79	5	1.85126	0.147165	1
Targets of Atoh7	11622	983	32	1	0.369488	0.931332	1	12185	420	33	0	0	1	1
Targets of Atoh8	11413	964	241	20	0.982508	0.56395	1	11966	411	252	9	1.03981	0.503136	1
Targets of Atrx	11619	982	35	2	0.676104	0.794938	1	12183	418	35	2	1.66539	0.349536	1
Targets of Bach1	11581	981	73	3	0.485192	0.941966	1	12145	417	73	3	1.19689	0.465416	1
Targets of Bach2	11318	955	336	29	1.02288	0.48308	1	11867	406	351	14	1.16582	0.329227	1
Targets of Barhl1	NA	NA	NA	NA	0	1	1	NA	NA	NA	NA	0	1	1
Targets of Barhl2	11632	984	22	0	0	1	1	12196	420	22	0	0	1	1
Targets of Barx2	11638	982	16	2	1.48135	0.414337	1	12200	420	18	0	0	1	1
Targets of Batf	NA	NA	NA	NA	0	1	1	NA	NA	NA	NA	0	1	1
Targets of Batf2	NA	NA	NA	NA	0	1	1	NA	NA	NA	NA	0	1	1
Targets of Batf3	NA	NA	NA	NA	0	1	1	NA	NA	NA	NA	0	1	1
Targets of Bbx	11550	973	104	11	1.25551	0.282771	1	12110	413	108	7	1.9004	0.088502	1
Targets of Bcl6	11269	957	385	27	0.825793	0.852241	1	11823	403	395	17	1.2626	0.211542	1
Targets of Bcl6b	11360	966	294	18	0.72003	0.932088	1	11914	412	304	8	0.760996	0.819083	1
Targets of Bdp1	11455	961	199	23	1.37763	0.0972293	1	12005	411	213	9	1.23417	0.319053	1
Targets of Bhlha15	11597	981	57	3	0.622238	0.856323	1	12159	419	59	1	0.491866	0.869019	1
Targets of Bhlhe22	11307	961	347	23	0.779855	0.896035	1	11855	413	363	7	0.553541	0.96542	1
Targets of Bhlhe40	11491	970	163	14	1.01748	0.516172	1	12051	410	167	10	1.75994	0.0712405	1
Targets of Bhlhe41	11539	976	115	8	0.82245	0.751111	1	12100	415	118	5	1.23543	0.388611	1
Targets of Bmyc	11439	966	215	18	0.991392	0.549824	1	11993	412	225	8	1.035	0.513444	1
Targets of Bptf	11545	973	109	11	1.1974	0.331562	1	12102	416	116	4	1.00315	0.568361	1
Targets of Brf1	11475	973	179	11	0.724723	0.882926	1	12036	412	182	8	1.28408	0.29781	1
Targets of Bsx	NA	NA	NA	NA	0	1	1	NA	NA	NA	NA	0	1	1
Targets of Cdc5l	10799	902	855	82	1.14819	0.139945	1	11311	390	907	30	0.959293	0.61314	1
Targets of Cebpa	11391	959	263	25	1.12907	0.313761	1	11935	415	283	5	0.508122	0.965244	1
Targets of Cebpb	11450	972	204	12	0.692975	0.919166	1	12011	411	207	9	1.27057	0.291555	1
Targets of Cebpd	11533	973	121	11	1.07758	0.453144	1	12090	416	128	4	0.908209	0.643611	1
Targets of Cebpg	11299	955	355	29	0.966511	0.597329	1	11850	404	368	16	1.27526	0.209422	1
Targets of Cebpz	11600	982	54	2	0.437525	0.939207	1	12164	418	54	2	1.07777	0.559835	1
Targets of Cenpb	11615	982	39	2	0.606608	0.839694	1	12180	417	38	3	2.30563	0.154656	1
Targets of Cic	11508	967	146	17	1.38565	0.132643	1	12060	415	158	5	0.919633	0.634678	1
Targets of Clock	11200	930	454	54	1.43237	0.0115521	0.518402	11726	404	492	16	0.943898	0.624305	1
Targets of Cnbp	11489	966	165	18	1.29743	0.180909	1	12044	411	174	9	1.51564	0.156328	1
Targets of Cnot3	10933	918	721	66	1.09022	0.277114	1	11463	388	755	32	1.25216	0.137034	1
Targets of Cntn2	11587	979	67	5	0.883252	0.669308	1	12151	415	67	5	2.18485	0.090975	1
Targets of Cramp1l	11595	981	59	3	0.601042	0.871143	1	12159	417	59	3	1.48254	0.339953	1
Targets of Creb1	11460	963	194	21	1.28815	0.166233	1	12009	414	209	6	0.832753	0.724121	1
Targets of Creb3	11022	926	632	58	1.0923	0.286218	1	11549	399	669	21	0.908586	0.694549	1
Targets of Creb3l1	11532	976	122	8	0.774786	0.80287	1	12091	417	127	3	0.68494	0.811493	1
Targets of Creb3l2	11452	952	202	32	1.90559	0.0012483	0.179256	11994	410	224	10	1.30593	0.252112	1
Targets of Creb3l3	11625	983	29	1	0.407815	0.912373	1	12188	420	30	0	0	1	1
Targets of Creb3l4	11602	981	52	3	0.682301	0.812617	1	12163	420	55	0	0	1	1
Targets of Creb5	11554	978	100	6	0.708825	0.84282	1	12115	417	103	3	0.846206	0.689207	1
Targets of Crem	11413	969	241	15	0.733124	0.904109	1	11970	412	248	8	0.937211	0.62068	1
Targets of Ctcf	11199	937	455	47	1.23458	0.105813	1	11734	402	484	18	1.08551	0.404247	1
Targets of Ctcfl	11623	984	31	0	0	1	1	12187	420	31	0	0	1	1
Targets of Ctf1	11485	976	169	8	0.557074	0.970257	1	12045	416	173	4	0.669478	0.844454	1
Targets of Cux1	11609	980	45	4	1.05298	0.536671	1	12171	418	47	2	1.23901	0.487971	1
Targets of Cux2	NA	NA	NA	NA	0	1	1	NA	NA	NA	NA	0	1	1
Targets of Cxxc1	11597	977	57	7	1.45766	0.228722	1	12154	420	64	0	0	1	1
Targets of D7Ertd443e	11349	952	305	32	1.25073	0.139883	1	11889	412	329	8	0.701695	0.876809	1
Targets of Dbp	11594	977	60	7	1.38443	0.264764	1	12152	419	66	1	0.43945	0.896739	1
Targets of Dbx2	11623	982	31	2	0.763613	0.739472	1	12185	420	33	0	0	1	1
Targets of Ddit3	11061	915	593	69	1.40654	0.00736669	0.377806	11575	401	643	19	0.852944	0.778651	1
Targets of Deaf1	11081	946	573	38	0.776843	0.944195	1	11625	402	593	18	0.877782	0.735635	1
Targets of Dlx1	11616	980	38	4	1.24767	0.415491	1	12177	419	41	1	0.708845	0.758735	1
Targets of Dlx2	11628	983	26	1	0.454986	0.888188	1	12191	420	27	0	0	1	1
Targets of Dlx3	NA	NA	NA	NA	0	1	1	NA	NA	NA	NA	0	1	1
Targets of Dlx4	11639	984	15	0	0	1	1	12203	420	15	0	0	1	1
Targets of Dlx5	11593	981	61	3	0.581236	0.884595	1	12160	414	58	6	3.03799	0.0192319	0.79615
Targets of Dlx6	11607	980	47	4	1.00799	0.56896	1	12172	415	46	5	3.1875	0.0265733	0.79615
Targets of Dmap1	11618	983	36	1	0.328322	0.950393	1	12181	420	37	0	0	1	1
Targets of Dmbx1	NA	NA	NA	NA	0	1	1	NA	NA	NA	NA	0	1	1
Targets of Dmrt2	11640	982	14	2	1.69324	0.357366	1	12202	420	16	0	0	1	1
Targets of Dmrt3	11554	982	100	2	0.235331	0.997599	1	12119	417	99	3	0.880685	0.663914	1
Targets of Dmrta1	11598	982	56	2	0.421827	0.946812	1	12163	417	55	3	1.59088	0.303286	1
Targets of Dmrta2	NA	NA	NA	NA	0	1	1	NA	NA	NA	NA	0	1	1
Targets of Dmrtb1	11631	982	23	2	1.02993	0.590236	1	12196	417	22	3	3.98747	0.0487839	1
Targets of Dnmt1	11531	970	123	14	1.35302	0.179347	1	12086	415	132	5	1.10313	0.480218	1
Targets of Dnmt3a	11547	978	107	6	0.662108	0.882616	1	12112	413	106	7	1.93656	0.0823859	1
Targets of Dnmt3b	NA	NA	NA	NA	0	1	1	NA	NA	NA	NA	0	1	1
Targets of Dnmt3l	NA	NA	NA	NA	0	1	1	NA	NA	NA	NA	0	1	1
Targets of Dr1	11415	956	239	28	1.39882	0.0651613	0.974704	11966	405	252	15	1.75857	0.0333548	0.819418
Targets of Duxbl1	NA	NA	NA	NA	0	1	1	NA	NA	NA	NA	0	1	1
Targets of E2f1	11207	949	447	35	0.924663	0.694405	1	11747	409	471	11	0.670777	0.930453	1
Targets of E2f2	11282	961	372	23	0.725886	0.947266	1	11833	410	385	10	0.749644	0.850937	1
Targets of E2f3	10881	929	773	55	0.833398	0.911793	1	11428	382	790	38	1.43895	0.0266123	0.79615
Targets of E2f4	11089	932	565	52	1.095	0.292202	1	11624	397	594	23	1.13371	0.313899	1
Targets of E2f5	10880	905	774	79	1.22704	0.0574594	0.949382	11395	390	823	30	1.06507	0.400107	1
Targets of E2f6	11080	937	574	47	0.968248	0.604967	1	11616	401	602	19	0.914263	0.679321	1
Targets of E2f7	11525	976	129	8	0.732295	0.846072	1	12082	419	136	1	0.212038	0.990494	1
Targets of E2f8	11496	967	158	17	1.27909	0.20316	1	12044	419	174	1	0.165204	0.997411	1
Targets of E4f1	11582	976	72	8	1.3185	0.283061	1	12143	415	75	5	1.95055	0.127025	1
Targets of Ebf1	11184	934	470	50	1.27383	0.0691387	1	11708	410	510	10	0.559924	0.980949	1
Targets of Ebf2	11546	978	108	6	0.655921	0.887543	1	12104	420	114	0	0	1	1
Targets of Ebf3	11510	979	144	5	0.408246	0.992194	1	12075	414	143	6	1.22375	0.375321	1
Targets of Ebf4	11140	950	514	34	0.775704	0.936232	1	11678	412	540	8	0.419941	0.998109	1
Targets of Egr1	11225	960	429	24	0.654156	0.986024	1	11780	405	438	15	0.996111	0.543693	1
Targets of Egr2	11288	963	366	21	0.672584	0.973242	1	11843	408	375	12	0.928867	0.638869	1
Targets of Egr3	10434	874	1220	110	1.07641	0.257767	1	10931	377	1287	43	0.968743	0.601163	1
Targets of Egr4	11384	961	270	23	1.0091	0.515697	1	11933	412	285	8	0.813022	0.762783	1
Targets of Ehf	11513	975	141	9	0.753707	0.83512	1	12072	416	146	4	0.795058	0.739251	1
Targets of Elf1	11314	963	340	21	0.725693	0.940258	1	11871	406	347	14	1.17965	0.314724	1
Targets of Elf2	11035	924	619	60	1.15758	0.16407	1	11555	404	663	16	0.690226	0.946073	1
Targets of Elf3	11596	983	58	1	0.203402	0.99172	1	12162	417	56	3	1.56234	0.312448	1
Targets of Elf4	11269	957	385	27	0.825793	0.852241	1	11820	406	398	14	1.02409	0.505049	1
Targets of Elf5	11607	980	47	4	1.00799	0.56896	1	12168	419	50	1	0.580828	0.822213	1
Targets of Elk1	11229	929	425	55	1.56415	0.00234811	0.210742	11752	406	466	14	0.869622	0.730359	1
Targets of Elk3	11401	970	253	14	0.650432	0.960213	1	11955	416	263	4	0.4371	0.979329	1
Targets of Elk4	10995	924	659	60	1.08342	0.302408	1	11522	397	696	23	0.959085	0.606968	1
Targets of Elmsan1	11643	983	11	1	1.07679	0.622107	1	12206	420	12	0	0	1	1
Targets of Emx1	11629	982	25	2	0.947375	0.632715	1	12192	419	26	1	1.11914	0.598882	1
Targets of Emx2	11630	980	24	4	1.97778	0.169808	1	12190	420	28	0	0	1	1
Targets of En1	NA	NA	NA	NA	0	1	1	NA	NA	NA	NA	0	1	1
Targets of En2	11585	981	69	3	0.513495	0.926688	1	12147	419	71	1	0.408336	0.912876	1
Targets of Eomes	11629	982	25	2	0.947375	0.632715	1	12192	419	26	1	1.11914	0.598882	1
Targets of Ep300	11337	959	317	25	0.932311	0.66017	1	11896	400	322	20	1.84716	0.0104199	0.79615
Targets of Epas1	10956	923	698	61	1.03735	0.41576	1	11485	394	733	26	1.03397	0.465636	1
Targets of Erf	10877	907	777	77	1.1884	0.0946563	1	11391	393	827	27	0.946299	0.636297	1
Targets of Erg	10801	914	853	70	0.969766	0.613215	1	11319	396	899	24	0.763115	0.918404	1
Targets of Esr1	11244	956	410	28	0.80321	0.88701	1	11795	405	423	15	1.03275	0.490258	1
Targets of Esr2	11502	974	152	10	0.776904	0.819601	1	12058	418	160	2	0.360605	0.973149	1
Targets of Esrra	11288	948	366	36	1.17118	0.210701	1	11825	411	393	9	0.658892	0.922479	1
Targets of Esrrb	11274	958	380	26	0.805184	0.87706	1	11826	406	392	14	1.0403	0.482685	1
Targets of Esrrg	11093	952	561	32	0.664678	0.991924	1	11648	397	570	23	1.18388	0.25004	1
Targets of Ets1	11375	963	279	21	0.889078	0.727435	1	11927	411	291	9	0.897515	0.67024	1
Targets of Ets2	10015	880	1639	104	0.722162	0.999305	1	10529	366	1689	54	0.919735	0.734718	1
Targets of Etv1	11060	945	594	39	0.76845	0.953396	1	11622	383	596	37	1.88374	0.000595348	0.142487
Targets of Etv3	10778	892	876	92	1.26896	0.0242718	0.637821	11289	381	929	39	1.24386	0.120336	1
Targets of Etv4	11157	948	497	36	0.852472	0.839212	1	11697	408	521	12	0.660327	0.944524	1
Targets of Etv5	11035	930	619	54	1.03513	0.428307	1	11571	394	647	26	1.18015	0.239213	1
Targets of Etv6	11422	961	232	23	1.17829	0.259761	1	11967	416	251	4	0.458456	0.972387	1
Targets of Ewsr1	11005	932	649	52	0.946091	0.667138	1	11538	399	680	21	0.893037	0.721394	1
Targets of Fev	11590	983	64	1	0.184238	0.994922	1	12154	419	64	1	0.453257	0.889478	1
Targets of Fgf9	11602	978	52	6	1.36876	0.29603	1	12160	420	58	0	0	1	1
Targets of Figla	11638	984	16	0	0	1	1	12202	420	16	0	0	1	1
Targets of Fli1	11305	962	349	22	0.740825	0.931475	1	11858	409	360	11	0.885893	0.693673	1
Targets of Fos	11644	982	10	2	2.37125	0.23886	1	12207	419	11	1	2.64818	0.333526	1
Targets of Fosb	11644	982	10	2	2.37125	0.23886	1	12206	420	12	0	0	1	1
Targets of Fosl1	NA	NA	NA	NA	0	1	1	NA	NA	NA	NA	0	1	1
Targets of Fosl2	11637	983	17	1	0.696361	0.767782	1	12200	420	18	0	0	1	1
Targets of Foxa1	11560	974	94	10	1.26259	0.29026	1	12118	416	100	4	1.16518	0.455951	1
Targets of Foxb1	11633	983	21	1	0.563581	0.832175	1	12197	419	21	1	1.38612	0.524877	1
Targets of Foxc1	11359	940	295	44	1.80224	0.000535465	0.128155	11884	415	334	5	0.428705	0.989189	1
Targets of Foxc2	11626	982	28	2	0.845652	0.689859	1	12188	420	30	0	0	1	1
Targets of Foxd1	11625	976	29	8	3.28524	0.00663727	0.366581	12182	419	36	1	0.807622	0.714164	1
Targets of Foxd2	11635	983	19	1	0.622948	0.802584	1	12199	419	19	1	1.53225	0.491594	1
Targets of Foxf1	11636	984	18	0	0	1	1	12200	420	18	0	0	1	1
Targets of Foxf2	11640	984	14	0	0	1	1	12205	419	13	1	2.24053	0.37713	1
Targets of Foxg1	11596	979	58	5	1.0211	0.549684	1	12157	418	61	2	0.953568	0.62422	1
Targets of Foxj1	11404	969	250	15	0.706172	0.92786	1	11959	414	259	6	0.669196	0.878901	1
Targets of Foxj2	11351	951	303	33	1.29991	0.0982277	1	11900	402	318	18	1.67549	0.0318648	0.819418
Targets of Foxj3	11240	936	414	48	1.39225	0.0240548	0.637821	11771	405	447	15	0.97531	0.574897	1
Targets of Foxk1	11466	963	188	21	1.32995	0.136626	1	12022	407	196	13	1.95902	0.0224713	0.79615
Targets of Foxk2	11499	971	155	13	0.993237	0.551302	1	12054	416	164	4	0.706744	0.814156	1
Targets of Foxl2	11621	981	33	3	1.07694	0.539278	1	12183	419	35	1	0.830764	0.704309	1
Targets of Foxm1	11630	984	24	0	0	1	1	12195	419	23	1	1.26541	0.555987	1
Targets of Foxn2	11636	981	18	3	1.97678	0.221536	1	12197	420	21	0	0	1	1
Targets of Foxo1	11283	959	371	25	0.792801	0.888862	1	11835	407	383	13	0.987004	0.558525	1
Targets of Foxo3	11179	942	475	42	1.04933	0.409239	1	11727	394	491	26	1.57601	0.0234523	0.79615
Targets of Foxo4	11257	957	397	27	0.799974	0.887534	1	11813	401	405	19	1.38197	0.114889	1
Targets of Foxo6	11512	964	142	20	1.68187	0.0266499	0.637821	12059	417	159	3	0.545646	0.909345	1
Targets of Foxp1	11407	962	247	22	1.05616	0.437118	1	11956	413	262	7	0.773461	0.795198	1
Targets of Foxp3	NA	NA	NA	NA	0	1	1	NA	NA	NA	NA	0	1	1
Targets of Foxp4	11601	982	53	2	0.445818	0.935027	1	12164	419	54	1	0.537629	0.844783	1
Targets of Foxq1	NA	NA	NA	NA	0	1	1	NA	NA	NA	NA	0	1	1
Targets of Gabpa	10955	917	699	67	1.14506	0.169501	1	11477	395	741	25	0.980288	0.567999	1
Targets of Gabpb1	11425	963	229	21	1.08792	0.390937	1	11975	413	243	7	0.83526	0.729793	1
Targets of Gabpb2	11267	951	387	33	1.01025	0.505135	1	11809	409	409	11	0.776539	0.830432	1
Targets of Gata2	11494	977	160	7	0.514736	0.97882	1	12055	416	163	4	0.711139	0.810509	1
Targets of Gata3	11566	979	88	5	0.671244	0.859461	1	12127	418	91	2	0.637641	0.819997	1
Targets of Gata6	11588	981	66	3	0.536973	0.912894	1	12151	418	67	2	0.867751	0.67341	1
Targets of Gatad1	11598	981	56	3	0.633404	0.848368	1	12161	418	57	2	1.02082	0.588358	1
Targets of Gatad2a	11619	981	35	3	1.0152	0.576652	1	12181	419	37	1	0.785731	0.723691	1
Targets of Gatad2b	11606	979	48	5	1.23487	0.396819	1	12169	416	49	4	2.38769	0.0988552	1
Targets of Gbx1	11636	981	18	3	1.97678	0.221536	1	12198	419	20	1	1.45553	0.508517	1
Targets of Gbx2	11637	983	17	1	0.696361	0.767782	1	12201	419	17	1	1.7128	0.455985	1
Targets of Gfi1	11645	983	9	1	1.31623	0.555537	1	12208	420	10	0	0	1	1
Targets of Gli1	11257	948	397	36	1.0768	0.364187	1	11799	406	419	14	0.971033	0.581136	1
Targets of Gli2	11133	931	521	53	1.21645	0.108382	1	11663	401	555	19	0.995696	0.541309	1
Targets of Gli3	10107	842	1547	142	1.10183	0.164622	1	10583	366	1635	54	0.954997	0.644053	1
Targets of Glis1	11390	974	264	10	0.442977	0.998482	1	11951	413	267	7	0.75866	0.810262	1
Targets of Glis2	11078	940	576	44	0.900247	0.765666	1	11618	400	600	20	0.968169	0.588273	1
Targets of Glis3	11169	956	485	28	0.674504	0.985387	1	11711	414	507	6	0.334781	0.999536	1
Targets of Gmeb1	11523	969	131	15	1.36159	0.164103	1	12075	417	143	3	0.607501	0.868214	1
Targets of Gmeb2	11621	982	33	2	0.717207	0.768649	1	12185	418	33	2	1.7666	0.325065	1
Targets of Grhl1	11620	979	34	5	1.74538	0.183768	1	12179	420	39	0	0	1	1
Targets of Grhl2	NA	NA	NA	NA	0	1	1	NA	NA	NA	NA	0	1	1
Targets of Grhl3	11642	983	12	1	0.986946	0.651558	1	12205	420	13	0	0	1	1
Targets of Gsx1	NA	NA	NA	NA	0	1	1	NA	NA	NA	NA	0	1	1
Targets of Gsx2	NA	NA	NA	NA	0	1	1	NA	NA	NA	NA	0	1	1
Targets of Gtf2i	10929	907	725	77	1.27972	0.0304585	0.643731	11450	386	768	34	1.31318	0.0850744	1
Targets of Gtf2ird1	11580	979	74	5	0.799214	0.746553	1	12141	418	77	2	0.75444	0.743648	1
Targets of Gzf1	NA	NA	NA	NA	0	1	1	NA	NA	NA	NA	0	1	1
Targets of Hbp1	11467	974	187	10	0.629617	0.948694	1	12033	408	185	12	1.91293	0.0317881	0.819418
Targets of Hdx	11643	981	11	3	3.23637	0.0898369	1	12204	420	14	0	0	1	1
Targets of Helt	11601	980	53	4	0.893418	0.657749	1	12162	419	56	1	0.518343	0.854973	1
Targets of Henmt1	11626	984	28	0	0	1	1	12190	420	28	0	0	1	1
Targets of Hes1	11525	974	129	10	0.917262	0.649376	1	12083	416	135	4	0.860621	0.683321	1
Targets of Hes2	11609	981	45	3	0.788921	0.733034	1	12171	419	47	1	0.618053	0.803162	1
Targets of Hes3	11581	983	73	1	0.161399	0.997562	1	12147	417	71	3	1.2308	0.448022	1
Targets of Hes5	11406	963	248	21	1.00294	0.528395	1	11958	411	260	9	1.00713	0.539804	1
Targets of Hes6	11012	926	642	58	1.07438	0.326464	1	11536	402	682	18	0.757383	0.898164	1
Targets of Hes7	11587	979	67	5	0.883252	0.669308	1	12146	420	72	0	0	1	1
Targets of Hey1	11214	945	440	39	1.05183	0.408652	1	11754	405	464	15	0.938222	0.631414	1
Targets of Hey2	11422	966	232	18	0.917382	0.671017	1	11976	412	242	8	0.960927	0.593876	1
Targets of Heyl	11433	968	221	16	0.85509	0.760115	1	11987	414	231	6	0.752066	0.804401	1
Targets of Hic1	11433	969	221	15	0.800814	0.828503	1	11986	416	232	4	0.49678	0.956815	1
Targets of Hic2	11126	942	528	42	0.939515	0.671626	1	11677	391	541	29	1.60078	0.0150159	0.79615
Targets of Hif1a	11116	937	538	47	1.0364	0.432485	1	11659	394	559	26	1.37629	0.0804342	1
Targets of Hif3a	11412	963	242	21	1.02835	0.48531	1	11968	407	250	13	1.52899	0.100216	1
Targets of Hinfp	11128	930	526	54	1.22838	0.0951127	1	11652	406	566	14	0.709882	0.920146	1
Targets of Hlf	11529	972	125	12	1.13865	0.379052	1	12088	413	130	7	1.57592	0.171511	1
Targets of Hltf	11643	980	11	4	4.31951	0.0249084	0.637821	12204	419	14	1	2.08026	0.397853	1
Targets of Hmbox1	11313	946	341	38	1.33261	0.063764	0.974704	11851	408	367	12	0.949755	0.61005	1
Targets of Hmga1	11633	983	21	1	0.563581	0.832175	1	12197	419	21	1	1.38612	0.524877	1
Targets of Hnf1a	11635	981	19	3	1.87247	0.242795	1	12196	420	22	0	0	1	1
Targets of Hnf1b	11553	977	101	7	0.819551	0.745792	1	12112	418	106	2	0.546735	0.878618	1
Targets of Homez	11644	984	10	0	0	1	1	12208	420	10	0	0	1	1
Targets of Hoxa7	NA	NA	NA	NA	0	1	1	NA	NA	NA	NA	0	1	1
Targets of Hoxc5	11636	983	18	1	0.657615	0.785889	1	12199	420	19	0	0	1	1
Targets of Hoxd1	NA	NA	NA	NA	0	1	1	NA	NA	NA	NA	0	1	1
Targets of Hoxd3	NA	NA	NA	NA	0	1	1	NA	NA	NA	NA	0	1	1
Targets of Hsf1	11416	961	238	23	1.14798	0.29746	1	11967	410	251	10	1.16284	0.368457	1
Targets of Hsf2	11199	938	455	46	1.20702	0.135493	1	11733	404	485	16	0.958092	0.601957	1
Targets of Hsf4	11285	952	369	32	1.02799	0.469076	1	11833	404	385	16	1.21721	0.26072	1
Targets of Hsf5	11553	979	101	5	0.584242	0.923256	1	12114	418	104	2	0.55734	0.871969	1
Targets of Id1	11520	969	134	15	1.33077	0.183587	1	12073	416	145	4	0.800608	0.734493	1
Targets of Id2	11492	975	162	9	0.654858	0.923624	1	12053	414	165	6	1.0587	0.504834	1
Targets of Id3	11472	960	182	24	1.57574	0.0304493	0.643731	12018	414	200	6	0.870877	0.685371	1
Targets of Id4	11502	969	152	15	1.17136	0.320116	1	12058	413	160	7	1.2773	0.320081	1
Targets of Ikzf1	11559	975	95	9	1.12312	0.421556	1	12116	418	102	2	0.568362	0.864988	1
Targets of Ikzf2	11557	976	97	8	0.976594	0.57842	1	12120	413	98	7	2.09602	0.0604474	1
Targets of Ikzf3	11593	977	61	7	1.36162	0.277116	1	12153	417	65	3	1.34506	0.39461	1
Targets of Ikzf4	11440	971	214	13	0.715754	0.906918	1	12000	411	218	9	1.20536	0.342361	1
Targets of Ikzf5	11464	968	190	16	0.997303	0.542155	1	12020	412	198	8	1.17876	0.377714	1
Targets of Insm1	11349	955	305	29	1.12991	0.295842	1	11900	404	318	16	1.48196	0.0915127	1
Targets of Insm2	11633	982	21	2	1.1282	0.544203	1	12195	420	23	0	0	1	1
Targets of Irf1	11405	972	249	12	0.5655	0.985761	1	11964	413	254	7	0.798355	0.769251	1
Targets of Irf2	11281	947	373	37	1.18164	0.193629	1	11822	406	396	14	1.02944	0.497617	1
Targets of Irf3	10980	912	674	72	1.28609	0.0321841	0.643731	11493	399	725	21	0.834337	0.815702	1
Targets of Irf4	11535	969	119	15	1.50044	0.0979727	1	12088	416	130	4	0.89409	0.65528	1
Targets of Irf5	11457	971	197	13	0.778618	0.841796	1	12016	412	202	8	1.15504	0.39801	1
Targets of Irf6	11348	962	306	22	0.848092	0.79826	1	11898	412	320	8	0.721976	0.858038	1
Targets of Irf7	11443	975	211	9	0.500635	0.991029	1	12006	412	212	8	1.09964	0.448701	1
Targets of Irf8	11466	972	188	12	0.752945	0.862686	1	12025	413	193	7	1.05605	0.498898	1
Targets of Irf9	11299	955	355	29	0.966511	0.597329	1	11847	407	371	13	1.01996	0.51317	1
Targets of Irx1	11640	984	14	0	0	1	1	12204	420	14	0	0	1	1
Targets of Irx2	11640	984	14	0	0	1	1	12204	420	14	0	0	1	1
Targets of Irx3	11631	984	23	0	0	1	1	12196	419	22	1	1.32303	0.540695	1
Targets of Irx5	NA	NA	NA	NA	0	1	1	NA	NA	NA	NA	0	1	1
Targets of Irx6	11643	984	11	0	0	1	1	12207	420	11	0	0	1	1
Targets of Isl1	11631	982	23	2	1.02993	0.590236	1	12194	419	24	1	1.21259	0.570771	1
Targets of Isl2	NA	NA	NA	NA	0	1	1	NA	NA	NA	NA	0	1	1
Targets of Isx	NA	NA	NA	NA	0	1	1	NA	NA	NA	NA	0	1	1
Targets of Jdp2	11436	967	218	17	0.922234	0.660629	1	11987	416	231	4	0.498973	0.955805	1
Targets of Jun	11488	977	166	7	0.495873	0.984237	1	12050	415	168	5	0.864179	0.686019	1
Targets of Junb	11568	981	86	3	0.411371	0.973556	1	12130	419	88	1	0.328994	0.951136	1
Targets of Jund	11491	972	163	12	0.870333	0.718511	1	12048	415	170	5	0.853871	0.695681	1
Targets of Kat5	10588	891	1066	93	1.03672	0.392733	1	11108	371	1110	49	1.32167	0.0465469	0.982961
Targets of Kat8	11045	940	609	44	0.848917	0.86566	1	11589	396	629	24	1.11662	0.333852	1
Targets of Kdm2a	11543	970	111	14	1.50083	0.106823	1	12094	419	124	1	0.232788	0.985678	1
Targets of Klf1	11488	979	166	5	0.353466	0.997854	1	12051	416	167	4	0.693876	0.824754	1
Targets of Klf10	11160	953	494	31	0.734889	0.962108	1	11711	402	507	18	1.03427	0.480542	1
Targets of Klf11	11233	955	421	29	0.810216	0.881316	1	11785	403	433	17	1.1481	0.327912	1
Targets of Klf12	10745	898	909	86	1.13201	0.161018	1	11268	375	950	45	1.42327	0.0208919	0.79615
Targets of Klf13	11042	949	612	35	0.665442	0.993748	1	11594	397	624	23	1.07639	0.399539	1
Targets of Klf14	11280	960	374	24	0.75405	0.926989	1	11831	409	387	11	0.822212	0.775905	1
Targets of Klf15	11118	930	536	54	1.20439	0.118423	1	11651	397	567	23	1.19045	0.242461	1
Targets of Klf16	10977	920	677	64	1.12791	0.204339	1	11508	389	710	31	1.29165	0.109711	1
Targets of Klf2	10779	882	875	102	1.42458	0.00116207	0.179256	11266	395	952	25	0.749027	0.935099	1
Targets of Klf3	10999	920	655	64	1.16814	0.141121	1	11516	403	702	17	0.691995	0.949329	1
Targets of Klf4	11353	968	301	16	0.623459	0.979704	1	11915	406	303	14	1.35593	0.171357	1
Targets of Klf5	10968	927	686	57	0.983103	0.56889	1	11504	391	714	29	1.19499	0.207819	1
Targets of Klf6	11111	937	543	47	1.02639	0.456833	1	11644	404	574	16	0.803398	0.832827	1
Targets of Klf7	10578	880	1076	104	1.16179	0.0938667	1	11087	371	1131	49	1.29468	0.0599574	1
Targets of Klf8	11060	934	594	50	0.996763	0.531059	1	11590	404	628	16	0.730906	0.913382	1
Targets of Klf9	9934	814	1720	170	1.20618	0.0201049	0.627621	10372	376	1846	44	0.657521	0.997434	1
Targets of Lbx2	NA	NA	NA	NA	0	1	1	NA	NA	NA	NA	0	1	1
Targets of Lef1	11520	978	134	6	0.527462	0.966281	1	12084	414	134	6	1.30691	0.321922	1
Targets of Lhx1	NA	NA	NA	NA	0	1	1	NA	NA	NA	NA	0	1	1
Targets of Lhx2	11635	984	19	0	0	1	1	12200	419	18	1	1.61751	0.47409	1
Targets of Lhx3	NA	NA	NA	NA	0	1	1	NA	NA	NA	NA	0	1	1
Targets of Lhx5	11637	984	17	0	0	1	1	12201	420	17	0	0	1	1
Targets of Lhx6	11621	980	33	4	1.43729	0.324795	1	12183	418	35	2	1.66539	0.349536	1
Targets of Lhx8	11605	979	49	5	1.20956	0.412637	1	12167	417	51	3	1.71622	0.266825	1
Targets of Lhx9	11634	983	20	1	0.591809	0.81798	1	12197	420	21	0	0	1	1
Targets of Lmo2	11334	964	320	20	0.734869	0.928505	1	11897	401	321	19	1.75597	0.0190517	0.79615
Targets of Lmx1a	11645	983	9	1	1.31623	0.555537	1	12209	419	9	1	3.23703	0.286877	1
Targets of Lmx1b	NA	NA	NA	NA	0	1	1	NA	NA	NA	NA	0	1	1
Targets of Ltf	NA	NA	NA	NA	0	1	1	NA	NA	NA	NA	0	1	1
Targets of Lyl1	11493	974	161	10	0.732896	0.865988	1	12051	416	167	4	0.693876	0.824754	1
Targets of Maf	11375	966	279	18	0.759686	0.894601	1	11928	413	290	7	0.697147	0.868782	1
Targets of Mafa	11194	939	460	45	1.16619	0.188494	1	11726	407	492	13	0.761266	0.863148	1
Targets of Mafb	11403	966	251	18	0.846524	0.782556	1	11957	412	261	8	0.889565	0.675362	1
Targets of Maff	11540	979	114	5	0.517037	0.959947	1	12100	419	118	1	0.244746	0.982423	1
Targets of Mafg	11093	914	561	70	1.51432	0.00151874	0.181742	11614	393	604	27	1.321	0.106586	1
Targets of Mafk	11552	978	102	6	0.694805	0.855181	1	12113	417	105	3	0.829952	0.701309	1
Targets of Max	10917	917	737	67	1.08231	0.293763	1	11449	385	769	35	1.35343	0.0609803	1
Targets of Maz	11049	930	605	54	1.06043	0.365523	1	11578	401	640	19	0.857165	0.772156	1
Targets of Mbd1	11605	978	49	6	1.45292	0.255088	1	12165	418	53	2	1.09821	0.55002	1
Targets of Mecom	11643	984	11	0	0	1	1	12207	420	11	0	0	1	1
Targets of Mecp2	11606	978	48	6	1.48332	0.241797	1	12167	417	51	3	1.71622	0.266825	1
Targets of Mef2a	11467	959	187	25	1.59848	0.0242277	0.637821	12016	410	202	10	1.45079	0.16898	1
Targets of Mef2b	11637	982	17	2	1.3941	0.441868	1	12199	420	19	0	0	1	1
Targets of Mef2c	11578	975	76	9	1.40618	0.215018	1	12138	415	80	5	1.82781	0.152401	1
Targets of Mef2d	11476	966	178	18	1.20132	0.265985	1	12033	409	185	11	1.74923	0.0628019	1
Targets of Meis1	11425	960	229	24	1.24725	0.181958	1	11974	411	244	9	1.07457	0.465688	1
Targets of Meis2	11493	968	161	16	1.1799	0.303314	1	12044	417	174	3	0.497989	0.936963	1
Targets of Meis3	11488	971	166	13	0.926534	0.644538	1	12045	414	173	6	1.00905	0.549728	1
Targets of Meox1	11623	980	31	4	1.53027	0.288693	1	12185	418	33	2	1.7666	0.325065	1
Targets of Meox2	11640	984	14	0	0	1	1	12204	420	14	0	0	1	1
Targets of Mesp2	11552	974	102	10	1.16277	0.373993	1	12111	415	107	5	1.36364	0.315843	1
Targets of Mga	11566	973	88	11	1.4858	0.14674	1	12122	417	96	3	0.908429	0.643986	1
Targets of Mier1	11606	977	48	7	1.73229	0.133254	1	12166	417	52	3	1.68308	0.275901	1
Targets of Mier2	11639	983	15	1	0.789352	0.726852	1	12202	420	16	0	0	1	1
Targets of Mier3	11631	980	23	4	2.06391	0.154442	1	12192	419	26	1	1.11914	0.598882	1
Targets of Mitf	11607	982	47	2	0.503013	0.903663	1	12170	419	48	1	0.605128	0.809728	1
Targets of Mlx	11559	977	95	7	0.871768	0.690214	1	12122	414	96	6	1.8298	0.123883	1
Targets of Mlxip	11604	982	50	2	0.472689	0.920794	1	12167	419	51	1	0.569393	0.828145	1
Targets of Mlxipl	11625	983	29	1	0.407815	0.912373	1	12189	419	29	1	1.00313	0.637642	1
Targets of Mnt	11506	970	148	14	1.12205	0.382382	1	12059	417	159	3	0.545646	0.909345	1
Targets of Msc	11583	980	71	4	0.66587	0.845649	1	12144	419	74	1	0.391685	0.921324	1
Targets of Msx1	11616	983	38	1	0.310989	0.957839	1	12180	419	38	1	0.764992	0.732901	1
Targets of Msx2	11642	984	12	0	0	1	1	12206	420	12	0	0	1	1
Targets of Msx3	NA	NA	NA	NA	0	1	1	NA	NA	NA	NA	0	1	1
Targets of Mta1	11641	983	13	1	0.910951	0.678716	1	12205	419	13	1	2.24053	0.37713	1
Targets of Mta2	11634	981	20	3	1.77879	0.264362	1	12196	419	22	1	1.32303	0.540695	1
Targets of Mta3	11625	981	29	3	1.22586	0.459249	1	12186	420	32	0	0	1	1
Targets of Mtf1	10554	885	1100	99	1.0733	0.277132	1	11069	370	1149	50	1.3018	0.054417	1
Targets of Mxd1	11515	974	139	10	0.850531	0.732661	1	12074	415	144	5	1.01021	0.554832	1
Targets of Mxd3	11597	980	57	4	0.830434	0.709634	1	12158	419	60	1	0.483632	0.873393	1
Targets of Mxi1	11519	969	135	15	1.3208	0.190324	1	12075	413	143	7	1.43113	0.23216	1
Targets of Myb	11324	961	330	23	0.82127	0.842692	1	11869	416	349	4	0.327024	0.997721	1
Targets of Mybl1	11340	957	314	27	1.01891	0.493183	1	11888	409	330	11	0.968869	0.583844	1
Targets of Mybl2	10964	935	690	49	0.832767	0.901729	1	11503	396	715	24	0.975039	0.577714	1
Targets of Myc	11483	974	171	10	0.689492	0.905781	1	12047	410	171	10	1.7182	0.079992	1
Targets of Mycn	11418	967	236	17	0.850549	0.77172	1	11974	411	244	9	1.07457	0.465688	1
Targets of Myod1	11581	984	73	0	0	1	1	12148	417	70	3	1.24848	0.439241	1
Targets of Myog	11618	982	36	2	0.657266	0.807065	1	12181	419	37	1	0.785731	0.723691	1
Targets of Mzf1	11272	945	382	39	1.21776	0.145368	1	11820	397	398	23	1.72047	0.013532	0.79615
Targets of Nanog	11631	982	23	2	1.02993	0.590236	1	12193	420	25	0	0	1	1
Targets of Ncor1	11502	962	152	22	1.73042	0.0162097	0.581927	12052	412	166	8	1.40969	0.222751	1
Targets of Ncor2	11520	965	134	19	1.69258	0.0286137	0.643731	12071	414	147	6	1.19006	0.399182	1
Targets of Neurod1	11434	963	220	21	1.13334	0.327032	1	11983	414	235	6	0.739018	0.81685	1
Targets of Neurod2	11322	956	332	28	0.998815	0.531605	1	11867	411	351	9	0.740355	0.850767	1
Targets of Neurod4	11451	964	203	20	1.17029	0.2867	1	12005	410	213	10	1.37462	0.208806	1
Targets of Neurod6	11424	970	230	14	0.716925	0.91264	1	11977	417	241	3	0.357552	0.988904	1
Targets of Neurog1	11613	981	41	3	0.866191	0.676712	1	12176	418	42	2	1.38704	0.432364	1
Targets of Neurog2	11504	972	150	12	0.946834	0.614645	1	12060	416	158	4	0.733946	0.791392	1
Targets of Nf1	11315	949	339	35	1.23097	0.146322	1	11856	408	362	12	0.963279	0.591508	1
Targets of Nfat5	11429	941	225	43	2.32078	4.04818e-06	0.00290659	11961	409	257	11	1.25168	0.279338	1
Targets of Nfatc1	11577	980	77	4	0.613722	0.884929	1	12140	417	78	3	1.11971	0.507785	1
Targets of Nfatc2	11332	955	322	29	1.06869	0.396727	1	11880	407	338	13	1.12265	0.384488	1
Targets of Nfatc3	11515	974	139	10	0.850531	0.732661	1	12076	413	142	7	1.44132	0.227252	1
Targets of Nfatc4	11587	979	67	5	0.883252	0.669308	1	12148	418	70	2	0.830359	0.695981	1
Targets of Nfe2	11605	979	49	5	1.20956	0.412637	1	12164	420	54	0	0	1	1
Targets of Nfe2l1	10654	887	1000	97	1.16506	0.0970656	1	11158	383	1060	37	1.01691	0.487887	1
Targets of Nfe2l2	10909	925	745	59	0.933981	0.707463	1	11441	393	777	27	1.01161	0.506733	1
Targets of Nfe2l3	11055	945	599	39	0.761689	0.958663	1	11602	398	616	22	1.04111	0.460551	1
Targets of Nfia	10932	911	722	73	1.21328	0.0759566	1	11450	393	768	27	1.02427	0.482374	1
Targets of Nfib	11320	956	334	28	0.99266	0.543898	1	11865	411	353	9	0.736036	0.855098	1
Targets of Nfic	11460	971	194	13	0.790867	0.827316	1	12018	413	200	7	1.01848	0.535478	1
Targets of Nfil3	11612	980	42	4	1.12846	0.486082	1	12173	419	45	1	0.645627	0.789343	1
Targets of Nfix	11175	945	479	39	0.962821	0.612891	1	11714	406	504	14	0.801456	0.822833	1
Targets of Nfkb1	11275	935	379	49	1.55898	0.00402411	0.288931	11801	409	417	11	0.761125	0.847561	1
Targets of Nfkb2	11534	980	120	4	0.392333	0.989382	1	12097	417	121	3	0.71926	0.785431	1
Targets of Nfya	11340	958	314	26	0.980148	0.568666	1	11887	411	331	9	0.786412	0.801697	1
Targets of Nfyb	11172	937	482	47	1.16262	0.187891	1	11725	384	493	36	2.22945	3.57736e-05	0.0256854
Targets of Nfyc	11192	942	462	42	1.08013	0.343928	1	11732	402	486	18	1.08086	0.410869	1
Targets of Nhlh1	11514	977	140	7	0.589293	0.946027	1	12072	419	146	1	0.197352	0.993247	1
Targets of Nhlh2	11224	954	430	30	0.820815	0.87009	1	11770	408	448	12	0.772722	0.842807	1
Targets of Nkx1-2	NA	NA	NA	NA	0	1	1	NA	NA	NA	NA	0	1	1
Targets of Nkx2-1	11583	977	71	7	1.16885	0.405835	1	12142	418	76	2	0.76443	0.737253	1
Targets of Nkx2-2	11599	972	55	12	2.60329	0.0051213	0.324508	12153	418	65	2	0.894597	0.65762	1
Targets of Nkx2-9	11609	981	45	3	0.788921	0.733034	1	12170	420	48	0	0	1	1
Targets of Nkx3-1	11580	981	74	3	0.478595	0.945295	1	12144	417	74	3	1.18062	0.474022	1
Targets of Nkx6-1	NA	NA	NA	NA	0	1	1	NA	NA	NA	NA	0	1	1
Targets of Nkx6-2	11641	980	13	4	3.6543	0.0383761	0.72449	12201	420	17	0	0	1	1
Targets of Nobox	NA	NA	NA	NA	0	1	1	NA	NA	NA	NA	0	1	1
Targets of Npas1	11398	959	256	25	1.16066	0.270981	1	11940	417	278	3	0.309008	0.995996	1
Targets of Npas2	11198	949	456	35	0.905684	0.7348	1	11744	403	474	17	1.04517	0.466588	1
Targets of Npas3	11234	952	420	32	0.899078	0.741131	1	11779	407	439	13	0.85703	0.742913	1
Targets of Nr0b2	11579	978	75	6	0.94716	0.610941	1	12139	418	79	2	0.73522	0.75604	1
Targets of Nr1h2	11348	962	306	22	0.848092	0.79826	1	11898	412	320	8	0.721976	0.858038	1
Targets of Nr1h3	11340	964	314	20	0.74931	0.91516	1	11890	414	328	6	0.525372	0.968441	1
Targets of Nr1h4	11592	978	62	6	1.14703	0.437705	1	12152	418	66	2	0.880971	0.66559	1
Targets of Nr1i2	11617	979	37	5	1.60345	0.226157	1	12176	420	42	0	0	1	1
Targets of Nr1i3	11520	974	134	10	0.882652	0.692745	1	12079	415	139	5	1.047	0.524336	1
Targets of Nr2c1	11502	977	152	7	0.542204	0.968915	1	12068	411	150	9	1.76165	0.0834011	1
Targets of Nr2c2	11179	942	475	42	1.04933	0.409239	1	11728	393	490	27	1.64428	0.0136486	0.79615
Targets of Nr2e1	11606	981	48	3	0.739419	0.769976	1	12169	418	49	2	1.18824	0.509245	1
Targets of Nr2f1	11115	944	539	40	0.873785	0.811134	1	11658	401	560	19	0.986383	0.556908	1
Targets of Nr2f2	11042	929	612	55	1.06819	0.345674	1	11572	399	646	21	0.942809	0.634085	1
Targets of Nr2f6	11237	953	417	31	0.876559	0.781642	1	11781	409	437	11	0.72506	0.884512	1
Targets of Nr3c1	11257	946	397	38	1.13898	0.249966	1	11798	405	420	15	1.0404	0.479418	1
Targets of Nr3c2	11056	942	598	42	0.824359	0.89871	1	11606	392	612	28	1.35453	0.0831452	1
Targets of Nr4a1	11608	981	46	3	0.771703	0.745841	1	12171	418	47	2	1.23901	0.487971	1
Targets of Nr4a2	11583	978	71	6	1.00086	0.560541	1	12141	420	77	0	0	1	1
Targets of Nr4a3	11584	974	70	10	1.69894	0.0912526	1	12140	418	78	2	0.744707	0.74991	1
Targets of Nr5a1	11610	979	44	5	1.34758	0.333402	1	12170	419	48	1	0.605128	0.809728	1
Targets of Nr5a2	11636	983	18	1	0.657615	0.785889	1	12199	420	19	0	0	1	1
Targets of Nr6a1	11289	961	365	23	0.740269	0.935711	1	11842	408	376	12	0.926319	0.642393	1
Targets of Nrf1	11514	972	140	12	1.01534	0.52387	1	12074	412	144	8	1.62801	0.133987	1
Targets of Nrl	11585	984	69	0	0	1	1	12152	417	66	3	1.32458	0.403621	1
Targets of Olig1	11247	947	407	37	1.0797	0.356212	1	11785	409	433	11	0.732007	0.877764	1
Targets of Olig2	11226	953	428	31	0.853191	0.822989	1	11772	407	446	13	0.843078	0.761951	1
Targets of Onecut1	NA	NA	NA	NA	0	1	1	NA	NA	NA	NA	0	1	1
Targets of Onecut2	11634	984	20	0	0	1	1	12200	418	18	2	3.24238	0.141515	1
Targets of Onecut3	NA	NA	NA	NA	0	1	1	NA	NA	NA	NA	0	1	1
Targets of Osr1	11629	983	25	1	0.473225	0.878726	1	12192	420	26	0	0	1	1
Targets of Otp	NA	NA	NA	NA	0	1	1	NA	NA	NA	NA	0	1	1
Targets of Otx1	11616	982	38	2	0.622624	0.829417	1	12180	418	38	2	1.53353	0.385645	1
Targets of Otx2	11539	980	115	4	0.409568	0.985713	1	12105	414	113	6	1.55243	0.204273	1
Targets of Parp1	11621	980	33	4	1.43729	0.324795	1	12181	420	37	0	0	1	1
Targets of Patz1	11268	958	386	26	0.792244	0.893392	1	11817	409	401	11	0.792568	0.811884	1
Targets of Pax1	11638	984	16	0	0	1	1	12202	420	16	0	0	1	1
Targets of Pax2	11427	971	227	13	0.673994	0.940192	1	11983	415	235	5	0.614368	0.904993	1
Targets of Pax6	11129	955	525	29	0.643731	0.993593	1	11681	403	537	17	0.917596	0.668431	1
Targets of Pax7	NA	NA	NA	NA	0	1	1	NA	NA	NA	NA	0	1	1
Targets of Pax8	11605	979	49	5	1.20956	0.412637	1	12164	420	54	0	0	1	1
Targets of Pbx1	11507	967	147	17	1.37611	0.137902	1	12062	412	156	8	1.50129	0.179923	1
Targets of Pbx2	11546	968	108	16	1.76696	0.031011	0.643731	12102	412	116	8	2.02562	0.0546059	1
Targets of Pbx3	11481	973	173	11	0.750253	0.857265	1	12041	413	177	7	1.15301	0.412539	1
Targets of Pbx4	11500	962	154	22	1.70766	0.0182949	0.625513	12047	415	171	5	0.848808	0.700435	1
Targets of Pebp1	11418	956	236	28	1.41697	0.0581794	0.949382	11961	413	257	7	0.788838	0.77925	1
Targets of Peg10	11557	979	97	5	0.608545	0.907069	1	12118	418	100	2	0.579825	0.857659	1
Targets of Pgr	11163	944	491	40	0.963359	0.612379	1	11708	399	510	21	1.20824	0.234613	1
Targets of Phox2a	NA	NA	NA	NA	0	1	1	NA	NA	NA	NA	0	1	1
Targets of Pitx1	11634	981	20	3	1.77879	0.264362	1	12198	417	20	3	4.3873	0.0394237	0.88457
Targets of Pitx2	11580	976	74	8	1.28265	0.306332	1	12136	420	82	0	0	1	1
Targets of Pknox1	11252	931	402	53	1.59334	0.00196362	0.201411	11769	414	449	6	0.379897	0.998009	1
Targets of Pknox2	11342	962	312	22	0.831341	0.823702	1	11895	409	323	11	0.990448	0.555902	1
Targets of Plag1	10749	901	905	83	1.09417	0.242903	1	11264	386	954	34	1.04001	0.441584	1
Targets of Plagl1	11110	961	544	23	0.488808	0.999918	1	11666	405	552	15	0.782746	0.852264	1
Targets of Plagl2	11411	969	243	15	0.726962	0.909879	1	11965	415	253	5	0.569802	0.934039	1
Targets of Polr3a	11336	961	318	23	0.853169	0.794355	1	11897	400	321	20	1.85306	0.0101112	0.79615
Targets of Pou1f1	NA	NA	NA	NA	0	1	1	NA	NA	NA	NA	0	1	1
Targets of Pou2f1	11523	972	131	12	1.08591	0.437366	1	12078	417	140	3	0.620673	0.858881	1
Targets of Pou2f2	11468	970	186	14	0.88988	0.70029	1	12023	415	195	5	0.74286	0.799183	1
Targets of Pou2f3	11603	980	51	4	0.928614	0.629575	1	12165	418	53	2	1.09821	0.55002	1
Targets of Pou3f1	11579	974	75	10	1.58499	0.123482	1	12136	417	82	3	1.06471	0.540385	1
Targets of Pou3f2	11601	979	53	5	1.11789	0.475055	1	12163	417	55	3	1.59088	0.303286	1
Targets of Pou3f3	11583	972	71	12	2.01395	0.0265372	0.637821	12139	416	79	4	1.4774	0.297669	1
Targets of Pou3f4	11538	974	116	10	1.02121	0.52282	1	12094	418	124	2	0.466682	0.925588	1
Targets of Pou4f1	11633	983	21	1	0.563581	0.832175	1	12196	420	22	0	0	1	1
Targets of Pou4f3	NA	NA	NA	NA	0	1	1	NA	NA	NA	NA	0	1	1
Targets of Pou6f1	11621	982	33	2	0.717207	0.768649	1	12188	415	30	5	4.89345	0.00564587	0.675622
Targets of Pou6f2	11640	981	14	3	2.54227	0.14155	1	12202	419	16	1	1.81992	0.437258	1
Targets of Ppara	11265	961	389	23	0.693112	0.968209	1	11821	405	397	15	1.10279	0.395774	1
Targets of Ppard	11010	934	644	50	0.915214	0.742315	1	11551	393	667	27	1.18976	0.223	1
Targets of Pparg	11436	980	218	4	0.214132	0.999983	1	12004	412	214	8	1.08917	0.458779	1
Targets of Prdm1	11618	982	36	2	0.657266	0.807065	1	12180	420	38	0	0	1	1
Targets of Prdm16	11625	981	29	3	1.22586	0.459249	1	12186	420	32	0	0	1	1
Targets of Prdm4	11617	977	37	7	2.24933	0.0518392	0.886204	12177	417	41	3	2.13647	0.17919	1
Targets of Prox1	11638	984	16	0	0	1	1	12202	420	16	0	0	1	1
Targets of Prox2	11634	982	20	2	1.18471	0.519869	1	12196	420	22	0	0	1	1
Targets of Prrx1	11626	984	28	0	0	1	1	12192	418	26	2	2.2435	0.23819	1
Targets of Prrx2	NA	NA	NA	NA	0	1	1	NA	NA	NA	NA	0	1	1
Targets of Prrxl1	NA	NA	NA	NA	0	1	1	NA	NA	NA	NA	0	1	1
Targets of Pten	11543	977	111	7	0.745066	0.821984	1	12107	413	111	7	1.84864	0.0981447	1
Targets of Ptf1a	NA	NA	NA	NA	0	1	1	NA	NA	NA	NA	0	1	1
Targets of Rara	11424	973	230	11	0.561557	0.983609	1	11983	414	235	6	0.739018	0.81685	1
Targets of Rarb	11177	945	477	39	0.967031	0.602934	1	11717	405	501	15	0.866199	0.740132	1
Targets of Rarg	11403	970	251	14	0.655731	0.95725	1	11957	416	261	4	0.440523	0.978299	1
Targets of Rax	NA	NA	NA	NA	0	1	1	NA	NA	NA	NA	0	1	1
Targets of Rbpj	11480	968	174	16	1.09049	0.409603	1	12035	413	183	7	1.11465	0.445227	1
Targets of Rbpjl	11589	981	65	3	0.545281	0.907796	1	12150	420	68	0	0	1	1
Targets of Rcor1	11471	967	183	17	1.10194	0.389444	1	12030	408	188	12	1.88196	0.0351061	0.819418
Targets of Rcor2	11564	973	90	11	1.45254	0.161539	1	12120	417	98	3	0.889744	0.657362	1
Targets of Rel	11576	979	78	5	0.757964	0.784266	1	12138	417	80	3	1.09153	0.524238	1
Targets of Rela	11545	977	109	7	0.75887	0.808351	1	12105	417	113	3	0.770688	0.746133	1
Targets of Relb	11462	973	192	11	0.674942	0.925754	1	12019	416	199	4	0.580754	0.909559	1
Targets of Rere	11611	980	43	4	1.10211	0.503208	1	12172	419	46	1	0.63154	0.796369	1
Targets of Rest	11295	955	359	29	0.955404	0.620207	1	11850	400	368	20	1.60997	0.0348966	0.819418
Targets of Rfc5	11633	981	21	3	1.69395	0.286145	1	12195	419	23	1	1.26541	0.555987	1
Targets of Rfx1	11253	953	401	31	0.912836	0.711087	1	11800	406	418	14	0.973439	0.577613	1
Targets of Rfx2	11466	975	188	9	0.563013	0.974156	1	12024	417	194	3	0.445915	0.961797	1
Targets of Rfx3	11056	932	598	52	1.03154	0.439402	1	11592	396	626	24	1.12226	0.325618	1
Targets of Rfx4	11339	959	315	25	0.938396	0.648562	1	11890	408	328	12	1.0662	0.45744	1
Targets of Rfx5	11533	972	121	12	1.1767	0.340629	1	12090	415	128	5	1.13798	0.454399	1
Targets of Rfx7	11186	933	468	51	1.30649	0.0491749	0.882689	11719	400	499	20	1.17423	0.278428	1
Targets of Rfx8	11620	983	34	1	0.347694	0.941635	1	12184	419	34	1	0.855267	0.694115	1
Targets of Rnf31	11487	978	167	6	0.422011	0.994005	1	12050	415	168	5	0.864179	0.686019	1
Targets of Rora	11478	968	176	16	1.07798	0.426328	1	12032	414	186	6	0.937514	0.618446	1
Targets of Rorb	11484	975	170	9	0.623606	0.944497	1	12048	411	170	9	1.55182	0.14246	1
Targets of Rorc	11408	970	246	14	0.669353	0.948984	1	11970	408	248	12	1.41953	0.157796	1
Targets of Rreb1	10772	904	882	80	1.08083	0.279084	1	11282	394	936	26	0.795389	0.889638	1
Targets of Runx1	11604	981	50	3	0.709718	0.792206	1	12167	418	51	2	1.14146	0.529933	1
Targets of Runx2	11217	958	437	26	0.696655	0.973294	1	11769	406	449	14	0.903853	0.680481	1
Targets of Runx3	11576	979	78	5	0.757964	0.784266	1	12135	420	83	0	0	1	1
Targets of Rxra	11302	948	352	36	1.21927	0.154303	1	11848	402	370	18	1.43374	0.0967456	1
Targets of Rxrb	11222	947	432	37	1.01494	0.491999	1	11759	410	459	10	0.624851	0.952856	1
Targets of Rxrg	11187	947	467	37	0.935942	0.672797	1	11736	398	482	22	1.34585	0.116568	1
Targets of Satb1	11639	983	15	1	0.789352	0.726852	1	12205	417	13	3	6.75169	0.0147849	0.79615
Targets of Satb2	NA	NA	NA	NA	0	1	1	NA	NA	NA	NA	0	1	1
Targets of Scrt1	11398	958	256	26	1.20834	0.20958	1	11942	414	276	6	0.627086	0.911302	1
Targets of Scrt2	11505	964	149	20	1.60188	0.0393525	0.72449	12058	411	160	9	1.65018	0.110725	1
Targets of Sf1	11517	973	137	11	0.950385	0.608904	1	12083	407	135	13	2.85843	0.00131049	0.235233
Targets of Sh2d1a	NA	NA	NA	NA	0	1	1	NA	NA	NA	NA	0	1	1
Targets of Shox2	NA	NA	NA	NA	0	1	1	NA	NA	NA	NA	0	1	1
Targets of Sim1	11427	959	227	25	1.31225	0.124988	1	11971	415	247	5	0.583935	0.925378	1
Targets of Sim2	11608	979	46	5	1.28877	0.365087	1	12167	420	51	0	0	1	1
Targets of Six1	11644	984	10	0	0	1	1	12209	419	9	1	3.23703	0.286877	1
Targets of Six3	11644	980	10	4	4.75159	0.0194377	0.627621	12204	420	14	0	0	1	1
Targets of Six4	11627	980	27	4	1.75757	0.218741	1	12189	418	29	2	2.0109	0.275513	1
Targets of Six5	11628	983	26	1	0.454986	0.888188	1	12192	419	26	1	1.11914	0.598882	1
Targets of Smad1	11365	959	289	25	1.02517	0.484164	1	11913	411	305	9	0.855315	0.721352	1
Targets of Smad2	11054	931	600	53	1.04881	0.39504	1	11589	396	629	24	1.11662	0.333852	1
Targets of Smad3	10805	916	849	68	0.944778	0.686921	1	11337	384	881	36	1.20639	0.167502	1
Targets of Smad4	10864	913	790	71	1.06944	0.319621	1	11387	390	831	30	1.05407	0.420668	1
Targets of Smad5	10887	890	767	94	1.49911	0.000427611	0.128155	11384	393	834	27	0.93778	0.653223	1
Targets of Smad9	10962	940	692	44	0.741511	0.97799	1	11506	396	712	24	0.979402	0.569476	1
Targets of Snai1	11619	982	35	2	0.676104	0.794938	1	12181	420	37	0	0	1	1
Targets of Snai2	11632	983	22	1	0.537919	0.845265	1	12195	420	23	0	0	1	1
Targets of Snai3	11535	979	119	5	0.495099	0.969133	1	12100	414	118	6	1.48604	0.230883	1
Targets of Snapc4	10207	848	1447	136	1.13131	0.110606	1	10686	369	1532	51	0.964051	0.617958	1
Targets of Sox1	11233	952	421	32	0.896862	0.745528	1	11789	396	429	24	1.66537	0.0165968	0.79615
Targets of Sox10	11393	960	261	24	1.09124	0.374407	1	11944	409	274	11	1.17236	0.349211	1
Targets of Sox11	11216	947	438	37	1.00051	0.524612	1	11765	398	453	22	1.43554	0.0730085	1
Targets of Sox12	11476	969	178	15	0.998017	0.542178	1	12032	413	186	7	1.09639	0.461463	1
Targets of Sox13	11524	970	130	14	1.2794	0.230518	1	12074	420	144	0	0	1	1
Targets of Sox15	NA	NA	NA	NA	0	1	1	NA	NA	NA	NA	0	1	1
Targets of Sox17	11567	976	87	8	1.08975	0.462712	1	12125	418	93	2	0.623826	0.829068	1
Targets of Sox18	11483	969	171	15	1.03951	0.482883	1	12035	417	183	3	0.47315	0.949574	1
Targets of Sox2	11442	971	212	13	0.722633	0.900636	1	11998	415	220	5	0.657077	0.872847	1
Targets of Sox21	11499	972	155	12	0.915892	0.656747	1	12056	415	162	5	0.89663	0.655813	1
Targets of Sox3	11493	966	161	18	1.33012	0.157915	1	12041	418	177	2	0.325512	0.983647	1
Targets of Sox30	NA	NA	NA	NA	0	1	1	NA	NA	NA	NA	0	1	1
Targets of Sox4	11424	970	230	14	0.716925	0.91264	1	11983	411	235	9	1.11659	0.422994	1
Targets of Sox5	11412	963	242	21	1.02835	0.48531	1	11959	416	259	4	0.443998	0.977221	1
Targets of Sox6	11333	946	321	38	1.41813	0.0322762	0.643731	11873	406	345	14	1.18669	0.307537	1
Targets of Sox7	11607	981	47	3	0.755218	0.758151	1	12169	419	49	1	0.59273	0.816076	1
Targets of Sox8	11407	966	247	18	0.860536	0.761466	1	11958	415	260	5	0.554136	0.943001	1
Targets of Sox9	11506	972	148	12	0.959795	0.59713	1	12062	416	156	4	0.743479	0.783325	1
Targets of Sp1	11217	948	437	36	0.974743	0.583356	1	11769	396	449	24	1.5885	0.0262347	0.79615
Targets of Sp100	11645	981	9	3	3.95565	0.0609113	0.971873	12206	420	12	0	0	1	1
Targets of Sp2	11133	934	521	50	1.1439	0.208054	1	11662	405	556	15	0.776848	0.859209	1
Targets of Sp3	10506	896	1148	88	0.898853	0.835438	1	11024	378	1194	42	1.02587	0.463492	1
Targets of Sp4	11049	926	605	58	1.14387	0.189443	1	11574	401	644	19	0.851546	0.780788	1
Targets of Sp5	11557	976	97	8	0.976594	0.57842	1	12113	420	105	0	0	1	1
Targets of Sp6	11536	977	118	7	0.700438	0.863783	1	12094	419	124	1	0.232788	0.985678	1
Targets of Sp7	11118	944	536	40	0.878914	0.801159	1	11661	401	557	19	0.991951	0.547568	1
Targets of Sp8	11326	967	328	17	0.607074	0.987045	1	11884	409	334	11	0.956945	0.599465	1
Targets of Sp9	11206	937	448	47	1.25465	0.0892331	1	11734	409	484	11	0.652037	0.94334	1
Targets of Spdef	11637	983	17	1	0.696361	0.767782	1	12201	419	17	1	1.7128	0.455985	1
Targets of Spib	11622	983	32	1	0.369488	0.931332	1	12186	419	32	1	0.908867	0.672664	1
Targets of Srebf1	11027	925	627	59	1.12173	0.225514	1	11544	408	674	12	0.5038	0.996335	1
Targets of Srebf2	10702	890	952	94	1.18729	0.0751507	1	11214	378	1004	42	1.24101	0.114224	1
Targets of Srf	11449	970	205	14	0.806059	0.815415	1	12005	414	213	6	0.816843	0.740238	1
Targets of Stat1	11377	975	277	9	0.379148	0.999709	1	11942	410	276	10	1.05534	0.480599	1
Targets of Stat2	11306	966	348	18	0.605396	0.989245	1	11863	409	355	11	0.898749	0.676633	1
Targets of Stat3	11301	964	353	20	0.664222	0.974428	1	11860	405	358	15	1.22696	0.259888	1
Targets of Stat4	11317	958	337	26	0.911401	0.702108	1	11871	404	347	16	1.35482	0.153361	1
Targets of Stat5a	11323	965	331	19	0.673565	0.967099	1	11883	405	335	15	1.31373	0.18942	1
Targets of Stat5b	11123	944	531	40	0.887591	0.783763	1	11675	392	543	28	1.5357	0.0256246	0.79615
Targets of Stat6	11120	940	534	44	0.97474	0.586886	1	11663	397	555	23	1.21744	0.213194	1
Targets of Stra13	11452	968	202	16	0.937078	0.63504	1	12007	413	211	7	0.964498	0.590655	1
Targets of T	NA	NA	NA	NA	0	1	1	NA	NA	NA	NA	0	1	1
Targets of Taf1	11433	958	221	26	1.40398	0.0708642	1	11991	400	227	20	2.64087	0.000221681	0.0795833
Targets of Tal1	11558	979	96	5	0.614937	0.902582	1	12118	419	100	1	0.289229	0.967529	1
Targets of Tal2	11628	982	26	2	0.91086	0.652629	1	12190	420	28	0	0	1	1
Targets of Tbp	11602	981	52	3	0.682301	0.812617	1	12168	415	50	5	2.9316	0.0353788	0.819418
Targets of Tbpl1	11549	968	105	16	1.8179	0.0253298	0.637821	12101	416	117	4	0.994494	0.57496	1
Targets of Tbr1	11482	972	172	12	0.824143	0.778993	1	12038	416	180	4	0.643069	0.865052	1
Targets of Tbx1	11587	978	67	6	1.061	0.507266	1	12145	420	73	0	0	1	1
Targets of Tbx15	11571	979	83	5	0.711992	0.825111	1	12131	419	87	1	0.332803	0.949444	1
Targets of Tbx18	11497	976	157	8	0.60028	0.949471	1	12057	416	161	4	0.720092	0.80304	1
Targets of Tbx19	NA	NA	NA	NA	0	1	1	NA	NA	NA	NA	0	1	1
Targets of Tbx2	11581	979	73	5	0.810233	0.7364	1	12143	417	75	3	1.16478	0.482564	1
Targets of Tbx20	11643	984	11	0	0	1	1	12208	419	10	1	2.91316	0.310595	1
Targets of Tbx21	11636	982	18	2	1.31655	0.468666	1	12198	420	20	0	0	1	1
Targets of Tbx3	11569	980	85	4	0.555577	0.923584	1	12131	418	87	2	0.667177	0.800556	1
Targets of Tbx4	11639	984	15	0	0	1	1	12203	420	15	0	0	1	1
Targets of Tbx6	11621	980	33	4	1.43729	0.324795	1	12183	418	35	2	1.66539	0.349536	1
Targets of Tcf12	10851	921	803	63	0.924342	0.738289	1	11393	379	825	41	1.49386	0.0136576	0.79615
Targets of Tcf15	11572	979	82	5	0.720738	0.817481	1	12131	420	87	0	0	1	1
Targets of Tcf23	11642	982	12	2	1.97579	0.298507	1	12205	419	13	1	2.24053	0.37713	1
Targets of Tcf3	11218	952	436	32	0.864846	0.805895	1	11761	409	457	11	0.692151	0.913857	1
Targets of Tcf4	10993	924	661	60	1.07995	0.310329	1	11527	390	691	30	1.28317	0.119856	1
Targets of Tcf7	11553	980	101	4	0.466903	0.967984	1	12114	419	104	1	0.278013	0.971667	1
Targets of Tcf7l1	11573	975	81	9	1.31883	0.265935	1	12131	417	87	3	1.00314	0.579335	1
Targets of Tcf7l2	11582	977	72	7	1.15252	0.418885	1	12141	418	77	2	0.75444	0.743648	1
Targets of Tead1	11244	942	410	42	1.22272	0.130827	1	11782	404	436	16	1.07017	0.434093	1
Targets of Tead2	11492	975	162	9	0.654858	0.923624	1	12053	414	165	6	1.0587	0.504834	1
Targets of Tead3	11446	964	208	20	1.14166	0.321625	1	11995	415	223	5	0.648076	0.87993	1
Targets of Tead4	11525	970	129	14	1.28943	0.222859	1	12082	413	136	7	1.50565	0.198608	1
Targets of Tef	11519	972	135	12	1.05342	0.476139	1	12075	416	143	4	0.811939	0.724781	1
Targets of Telo2	11447	970	207	14	0.798131	0.825363	1	12009	408	209	12	1.68988	0.0654069	1
Targets of Terf1	11635	982	19	2	1.24716	0.49468	1	12198	419	20	1	1.45553	0.508517	1
Targets of Tet1	11599	973	55	11	2.38394	0.0123391	0.521146	12156	416	62	4	1.88515	0.176196	1
Targets of Tfap2a	11581	981	73	3	0.485192	0.941966	1	12144	418	74	2	0.785218	0.724055	1
Targets of Tfap2b	11576	981	78	3	0.453874	0.956913	1	12138	419	80	1	0.362131	0.935847	1
Targets of Tfap2c	11568	975	86	9	1.24162	0.320061	1	12127	416	91	4	1.28135	0.388611	1
Targets of Tfap2d	11367	962	287	22	0.905757	0.701788	1	11918	411	300	9	0.869934	0.703715	1
Targets of Tfap2e	11476	979	178	5	0.329293	0.998966	1	12040	415	178	5	0.814955	0.732269	1
Targets of Tfap4	11370	964	284	20	0.8306	0.815599	1	11920	414	298	6	0.579721	0.94191	1
Targets of Tfcp2	11386	962	268	22	0.971594	0.583493	1	11939	409	279	11	1.15087	0.370353	1
Targets of Tfcp2l1	11450	962	204	22	1.28355	0.16333	1	12000	412	218	8	1.06881	0.478827	1
Targets of Tfe3	11562	980	92	4	0.512996	0.947369	1	12123	419	95	1	0.304577	0.961499	1
Targets of Tfeb	11562	973	92	11	1.42072	0.177049	1	12119	416	99	4	1.17704	0.448572	1
Targets of Tfec	11646	983	8	1	1.48086	0.51798	1	12209	420	9	0	0	1	1
Targets of Tgif1	11542	971	112	13	1.37966	0.174373	1	12097	416	121	4	0.961303	0.600775	1
Targets of Tgif2	11567	980	87	4	0.542712	0.931216	1	12130	417	88	3	0.991662	0.586872	1
Targets of Thra	10755	893	899	91	1.21908	0.0510821	0.886204	11252	396	966	24	0.70597	0.963594	1
Targets of Thrb	11020	925	634	59	1.10863	0.250576	1	11545	400	673	20	0.857729	0.775593	1
Targets of Tnfrsf10b	11589	981	65	3	0.545281	0.907796	1	12151	419	67	1	0.432856	0.900189	1
Targets of Tnfrsf25	11430	970	224	14	0.736455	0.894336	1	11989	411	229	9	1.14642	0.394419	1
Targets of Traf4	11639	984	15	0	0	1	1	12203	420	15	0	0	1	1
Targets of Trerf1	11601	977	53	7	1.56819	0.183615	1	12161	417	57	3	1.53481	0.321616	1
Targets of Trim28	11059	929	595	55	1.10035	0.275188	1	11592	396	626	24	1.12226	0.325618	1
Targets of Trp53	10966	922	688	62	1.07183	0.326265	1	11485	403	733	17	0.661001	0.96745	1
Targets of Trp63	11542	982	112	2	0.209899	0.999004	1	12105	419	113	1	0.255681	0.979154	1
Targets of Trp73	11250	963	404	21	0.607265	0.99284	1	11802	411	416	9	0.621251	0.947455	1
Targets of Trps1	11630	984	24	0	0	1	1	12195	419	23	1	1.26541	0.555987	1
Targets of Ttf1	11439	955	215	29	1.61555	0.0146308	0.56547	11986	408	232	12	1.51944	0.114132	1
Targets of Twist1	11609	981	45	3	0.788921	0.733034	1	12171	419	47	1	0.618053	0.803162	1
Targets of Twist2	11622	983	32	1	0.369488	0.931332	1	12185	420	33	0	0	1	1
Targets of Ubp1	11330	959	324	25	0.911605	0.699225	1	11876	413	342	7	0.588571	0.948081	1
Targets of Uncx	NA	NA	NA	NA	0	1	1	NA	NA	NA	NA	0	1	1
Targets of Usf1	11240	959	414	25	0.707791	0.965111	1	11798	401	420	19	1.33093	0.145067	1
Targets of Usf2	11425	959	229	25	1.30056	0.133118	1	11969	415	249	5	0.579148	0.928371	1
Targets of Vax1	NA	NA	NA	NA	0	1	1	NA	NA	NA	NA	0	1	1
Targets of Vax2	NA	NA	NA	NA	0	1	1	NA	NA	NA	NA	0	1	1
Targets of Vbp1	11628	982	26	2	0.91086	0.652629	1	12190	420	28	0	0	1	1
Targets of Vdr	11310	956	344	28	0.962953	0.603856	1	11863	403	355	17	1.40959	0.115108	1
Targets of Vezf1	10864	915	790	69	1.03703	0.409569	1	11396	383	822	37	1.33928	0.0624078	1
Targets of Vsx2	11636	982	18	2	1.31655	0.468666	1	12199	419	19	1	1.53225	0.491594	1
Targets of Wt1	10772	922	882	62	0.821293	0.937854	1	11309	385	909	35	1.13099	0.272035	1
Targets of Xbp1	11532	970	122	14	1.36423	0.172532	1	12089	413	129	7	1.58827	0.167161	1
Targets of Yy1	11345	960	309	24	0.917881	0.685126	1	11896	409	322	11	0.993607	0.551852	1
Targets of Yy2	11528	975	126	9	0.844542	0.733325	1	12088	415	130	5	1.12029	0.467356	1
Targets of Zbed3	11542	974	112	10	1.05806	0.48093	1	12100	416	118	4	0.985985	0.581501	1
Targets of Zbed6	11286	936	368	48	1.57266	0.00377346	0.288931	11818	404	400	16	1.17008	0.309452	1
Targets of Zbtb12	11511	973	143	11	0.910035	0.661577	1	12066	418	152	2	0.379835	0.96619	1
Targets of Zbtb16	11643	984	11	0	0	1	1	12207	420	11	0	0	1	1
Targets of Zbtb22	11606	984	48	0	0	1	1	12171	419	47	1	0.618053	0.803162	1
Targets of Zbtb26	11476	972	178	12	0.795944	0.813879	1	12035	413	183	7	1.11465	0.445227	1
Targets of Zbtb3	11585	982	69	2	0.341971	0.978105	1	12150	417	68	3	1.28541	0.421523	1
Targets of Zbtb32	11625	984	29	0	0	1	1	12190	419	28	1	1.03905	0.625156	1
Targets of Zbtb33	11621	984	33	0	0	1	1	12188	417	30	3	2.92234	0.0955605	1
Targets of Zbtb34	11613	978	41	6	1.73759	0.155932	1	12171	420	47	0	0	1	1
Targets of Zbtb37	11633	981	21	3	1.69395	0.286145	1	12195	419	23	1	1.26541	0.555987	1
Targets of Zbtb4	11502	973	152	11	0.855479	0.732526	1	12059	416	159	4	0.72927	0.795334	1
Targets of Zbtb42	11610	978	44	6	1.61871	0.190989	1	12168	420	50	0	0	1	1
Targets of Zbtb43	11615	982	39	2	0.606608	0.839694	1	12178	419	40	1	0.726625	0.750413	1
Targets of Zbtb46	11587	976	67	8	1.41749	0.22725	1	12147	416	71	4	1.64495	0.238599	1
Targets of Zbtb49	11604	982	50	2	0.472689	0.920794	1	12169	417	49	3	1.78656	0.24879	1
Targets of Zbtb5	11637	983	17	1	0.696361	0.767782	1	12201	419	17	1	1.7128	0.455985	1
Targets of Zbtb6	11470	963	184	21	1.35933	0.118736	1	12021	412	197	8	1.18484	0.372649	1
Targets of Zbtb7a	11067	932	587	52	1.05192	0.38879	1	11607	392	611	28	1.35686	0.0819438	1
Targets of Zbtb7b	11283	963	371	21	0.663224	0.97729	1	11836	410	382	10	0.755723	0.844538	1
Targets of Zbtb7c	11245	949	409	35	1.014	0.495589	1	11793	401	425	19	1.31472	0.156042	1
Targets of Zeb1	11279	949	375	35	1.10925	0.307942	1	11821	407	397	13	0.951074	0.609359	1
Targets of Zfat	11467	965	187	19	1.20733	0.25269	1	12017	415	201	5	0.720326	0.81941	1
Targets of Zfp105	11587	980	67	4	0.705871	0.813599	1	12149	418	69	2	0.842462	0.688604	1
Targets of Zfp128	11636	982	18	2	1.31655	0.468666	1	12200	418	18	2	3.24238	0.141515	1
Targets of Zfp143	11451	969	203	15	0.873202	0.728854	1	12007	413	211	7	0.964498	0.590655	1
Targets of Zfp148	10927	901	727	83	1.38454	0.00542353	0.324508	11435	393	783	27	1.00333	0.522869	1
Targets of Zfp217	11422	972	232	12	0.607845	0.971474	1	11981	413	237	7	0.856834	0.706414	1
Targets of Zfp219	11144	949	510	35	0.805925	0.905426	1	11684	409	534	11	0.588463	0.975546	1
Targets of Zfp263	11053	935	601	49	0.963808	0.61782	1	11590	398	628	22	1.02015	0.49651	1
Targets of Zfp281	11253	951	401	33	0.973774	0.584177	1	11795	409	423	11	0.749948	0.859506	1
Targets of Zfp282	11552	974	102	10	1.16277	0.373993	1	12112	414	106	6	1.65591	0.169092	1
Targets of Zfp362	11642	983	12	1	0.986946	0.651558	1	12206	419	12	1	2.42731	0.355696	1
Targets of Zfp384	11638	980	16	4	2.96848	0.0649933	0.974704	12199	419	19	1	1.53225	0.491594	1
Targets of Zfp398	11579	972	75	12	1.90596	0.0366676	0.711549	12135	416	83	4	1.40575	0.327878	1
Targets of Zfp410	11213	932	441	52	1.41858	0.0149637	0.56547	11740	405	478	15	0.909659	0.675064	1
Targets of Zfp414	11545	977	109	7	0.75887	0.808351	1	12106	416	112	4	1.03933	0.541414	1
Targets of Zfp423	11431	965	223	19	1.00927	0.519937	1	11982	414	236	6	0.735826	0.819863	1
Targets of Zfp511	11561	978	93	6	0.762644	0.79274	1	12122	417	96	3	0.908429	0.643986	1
Targets of Zfp516	11053	928	601	56	1.10977	0.254393	1	11586	395	632	25	1.16026	0.268944	1
Targets of Zfp521	11376	961	278	23	0.979377	0.569627	1	11926	411	292	9	0.894367	0.674067	1
Targets of Zfp523	11210	940	444	44	1.18179	0.170754	1	11747	403	471	17	1.0521	0.456348	1
Targets of Zfp524	11452	961	202	23	1.35681	0.108344	1	11997	416	221	4	0.521985	0.944436	1
Targets of Zfp536	11095	934	559	50	1.06254	0.36676	1	11635	394	583	26	1.31693	0.113792	1
Targets of Zfp541	11640	982	14	2	1.69324	0.357366	1	12204	418	14	2	4.16995	0.0973283	1
Targets of Zfp580	11492	968	162	16	1.17252	0.311233	1	12041	419	177	1	0.162362	0.997664	1
Targets of Zfp628	11629	983	25	1	0.473225	0.878726	1	12192	420	26	0	0	1	1
Targets of Zfp652	11619	982	35	2	0.676104	0.794938	1	12181	420	37	0	0	1	1
Targets of Zfp691	11570	979	84	5	0.703454	0.83248	1	12133	416	85	4	1.37245	0.343058	1
Targets of Zfp740	10855	915	799	69	1.0245	0.445882	1	11390	380	828	40	1.44794	0.021939	0.79615
Targets of Zfp784	11611	979	43	5	1.37903	0.317644	1	12170	420	48	0	0	1	1
Targets of Zfpm2	11615	983	39	1	0.302989	0.961131	1	12178	420	40	0	0	1	1
Targets of Zfx	11043	936	611	48	0.926852	0.710907	1	11578	401	640	19	0.857165	0.772156	1
Targets of Zglp1	11617	982	37	2	0.639446	0.818549	1	12181	418	37	2	1.5751	0.373699	1
Targets of Zhx1	11639	983	15	1	0.789352	0.726852	1	12202	420	16	0	0	1	1
Targets of Zhx2	11644	981	10	3	3.56024	0.0747514	1	12205	420	13	0	0	1	1
Targets of Zhx3	11618	983	36	1	0.328322	0.950393	1	12183	418	35	2	1.66539	0.349536	1
Targets of Zic1	11162	959	492	25	0.591444	0.997447	1	11720	401	498	19	1.11507	0.358652	1
Targets of Zic2	11384	964	270	20	0.874749	0.747505	1	11932	416	286	4	0.401176	0.988296	1
Targets of Zic3	11334	961	320	23	0.847686	0.803054	1	11887	408	331	12	1.05627	0.469646	1
Targets of Zic4	11442	974	212	10	0.554156	0.981962	1	12001	415	217	5	0.666328	0.865415	1
Targets of Zic5	11440	966	214	18	0.996111	0.542232	1	11991	415	227	5	0.636444	0.888849	1
Targets of Zkscan3	11568	974	86	10	1.38097	0.212761	1	12126	416	92	4	1.26732	0.396175	1
Targets of Zscan10	11463	975	191	9	0.554025	0.977377	1	12020	418	198	2	0.290481	0.991228	1

## Sheet: Q150 (GSE32417)
	Down-Regulated Proteins							Up-Regulated Proteins
	Contingency Table				Fisher's Exact Test			Contengency Table				Fisher's Exact Test
Module	NOTdown.NOTmod	down.NOTmod	NOTdown.mod	down.mod	or.dn	p.dn	q.dn	NOTup.NOTmod	up.NOTmod	NOTup.mod	up.mod	or.up	p.up	q.up
Targets of 2310045N01Rik	12314	510	13	1	1.85728	0.433875	1	12119	705	13	1	1.32228	0.547195	1
Targets of Aebp2	12270	509	57	2	0.845837	0.686977	1	12081	698	51	8	2.71478	0.0148851	0.144426
Targets of Ahr	12143	504	184	7	0.916596	0.641681	1	11945	702	187	4	0.36399	0.994187	1
Targets of Ahrr	11928	487	399	24	1.47318	0.051498	0.626704	11769	646	363	60	3.01087	9.52329e-12	1.36754e-09
Targets of Aire	12309	511	18	0	0	1	1	12116	704	16	2	2.15117	0.260293	1
Targets of Alx1	NA	NA	NA	NA	0	1	1	NA	NA	NA	NA	0	1	1
Targets of Alx3	12318	510	9	1	2.68333	0.333904	1	12123	705	9	1	1.91056	0.432113	1
Targets of Alx4	12301	511	26	0	0	1	1	12106	706	26	0	0	1	1
Targets of Ar	11936	480	391	31	1.97139	0.000760848	0.0176222	11748	668	384	38	1.74027	0.00187647	0.0292892
Targets of Arid3a	NA	NA	NA	NA	0	1	1	NA	NA	NA	NA	0	1	1
Targets of Arid3b	12288	510	39	1	0.617812	0.803526	1	12093	705	39	1	0.439845	0.89628	1
Targets of Arid3c	12304	509	23	2	2.10174	0.262331	1	12107	706	25	0	0	1	1
Targets of Arid5a	12304	511	23	0	0	1	1	12110	705	22	1	0.780795	0.728039	1
Targets of Arid5b	12291	511	36	0	0	1	1	12097	705	35	1	0.490261	0.869858	1
Targets of Arnt	11684	488	643	23	0.856425	0.790171	1	11514	658	618	48	1.35906	0.0324544	0.264799
Targets of Arnt2	11943	497	384	14	0.876106	0.721031	1	11748	692	384	14	0.618939	0.975647	1
Targets of Arntl	11946	491	381	20	1.27713	0.177319	1	11738	699	394	7	0.298362	0.999967	1
Targets of Arntl2	12060	494	267	17	1.5543	0.0617564	0.675994	11869	685	263	21	1.38347	0.102766	0.636083
Targets of Arx	12311	511	16	0	0	1	1	12117	705	15	1	1.1458	0.595681	1
Targets of Ascl1	11828	494	499	17	0.815708	0.822467	1	11636	686	496	20	0.684003	0.965338	1
Targets of Ascl2	12182	509	145	2	0.330131	0.982336	1	11988	703	144	3	0.355282	0.98908	1
Targets of Ascl3	12287	511	40	0	0	1	1	12094	704	38	2	0.904162	0.654069	1
Targets of Ascl4	12271	511	56	0	0	1	1	12078	704	54	2	0.635424	0.821301	1
Targets of Ascl5	12294	510	33	1	0.730494	0.749128	1	12100	704	32	2	1.07418	0.565011	1
Targets of Atf1	12169	507	158	4	0.607657	0.89095	1	11973	703	159	3	0.321363	0.994485	1
Targets of Atf2	12201	508	126	3	0.571863	0.892326	1	12009	700	123	6	0.83687	0.719817	1
Targets of Atf3	12205	509	122	2	0.393107	0.960761	1	12010	704	122	2	0.279683	0.992799	1
Targets of Atf4	12030	502	297	9	0.726194	0.86467	1	11840	692	292	14	0.820337	0.798116	1
Targets of Atf5	12154	505	173	6	0.834713	0.722097	1	11966	693	166	13	1.35219	0.186759	0.979538
Targets of Atf6	12262	505	65	6	2.24117	0.0629441	0.675994	12071	696	61	10	2.8428	0.00523682	0.0648282
Targets of Atf6b	12294	511	33	0	0	1	1	12099	706	33	0	0	1	1
Targets of Atf7	12245	509	82	2	0.586769	0.853075	1	12052	702	80	4	0.858411	0.685721	1
Targets of Atoh7	12292	511	35	0	0	1	1	12099	704	33	2	1.04159	0.580935	1
Targets of Atoh8	12059	508	268	3	0.265742	0.998852	1	11880	687	252	19	1.30377	0.165288	0.905932
Targets of Atrx	12292	509	35	2	1.3799	0.43646	1	12095	706	37	0	0	1	1
Targets of Bach1	12254	508	73	3	0.991318	0.587699	1	12062	700	70	6	1.47691	0.239203	1
Targets of Bach2	11981	494	346	17	1.1916	0.279024	1	11787	688	345	18	0.893861	0.709796	1
Targets of Barhl1	NA	NA	NA	NA	0	1	1	NA	NA	NA	NA	0	1	1
Targets of Barhl2	12305	511	22	0	0	1	1	12110	706	22	0	0	1	1
Targets of Barx2	12311	509	16	2	3.02286	0.159365	1	12115	705	17	1	1.01085	0.638982	1
Targets of Batf	NA	NA	NA	NA	0	1	1	NA	NA	NA	NA	0	1	1
Targets of Batf2	NA	NA	NA	NA	0	1	1	NA	NA	NA	NA	0	1	1
Targets of Batf3	NA	NA	NA	NA	0	1	1	NA	NA	NA	NA	0	1	1
Targets of Bbx	12212	509	115	2	0.417274	0.950213	1	12021	700	111	6	0.928267	0.628281	1
Targets of Bcl6	11928	493	399	18	1.09146	0.395816	1	11724	697	408	9	0.371063	0.999805	1
Targets of Bcl6b	12023	500	304	11	0.870092	0.714455	1	11832	691	300	15	0.856154	0.754437	1
Targets of Bdp1	12104	508	223	3	0.320557	0.994706	1	11916	696	216	10	0.792629	0.802941	1
Targets of Bhlha15	12267	510	60	1	0.400902	0.916558	1	12071	706	61	0	0	1	1
Targets of Bhlhe22	11959	503	368	8	0.516859	0.984438	1	11760	702	372	4	0.180143	0.999999	1
Targets of Bhlhe40	12158	503	169	8	1.14417	0.408151	1	11962	699	170	7	0.704658	0.861255	1
Targets of Bhlhe41	12204	506	123	5	0.980431	0.580756	1	12007	703	125	3	0.409931	0.974707	1
Targets of Bmyc	12098	507	229	4	0.416822	0.984728	1	11918	687	214	19	1.54015	0.0556563	0.391777
Targets of Bptf	12207	511	120	0	0	1	1	12022	696	110	10	1.57019	0.124168	0.74045
Targets of Brf1	12139	507	188	4	0.509433	0.950649	1	11949	697	183	9	0.843127	0.735583	1
Targets of Bsx	NA	NA	NA	NA	0	1	1	NA	NA	NA	NA	0	1	1
Targets of Cdc5l	11417	473	910	38	1.00794	0.507077	1	11216	674	916	32	0.581364	0.999417	1
Targets of Cebpa	12048	497	279	14	1.2164	0.278915	1	11851	694	281	12	0.729241	0.888105	1
Targets of Cebpb	12123	499	204	12	1.42903	0.153645	1	11926	696	206	10	0.831804	0.756352	1
Targets of Cebpd	12199	506	128	5	0.94175	0.614901	1	12005	700	127	6	0.810243	0.746583	1
Targets of Cebpg	11954	500	373	11	0.705067	0.902865	1	11763	691	369	15	0.691993	0.939793	1
Targets of Cebpz	12276	507	51	4	1.89897	0.174879	1	12081	702	51	4	1.34971	0.358366	1
Targets of Cenpb	12289	508	38	3	1.90972	0.222748	1	12099	698	33	8	4.20135	0.00152487	0.0248832
Targets of Cic	12165	507	162	4	0.592458	0.901515	1	11976	696	156	10	1.10298	0.430077	1
Targets of Clock	11834	491	493	20	0.977764	0.571559	1	11643	682	489	24	0.837881	0.823399	1
Targets of Cnbp	12146	509	181	2	0.26369	0.995127	1	11961	694	171	12	1.20944	0.306551	1
Targets of Cnot3	11555	485	772	26	0.80238	0.881492	1	11361	679	771	27	0.585964	0.998473	1
Targets of Cntn2	12262	505	65	6	2.24117	0.0629441	0.675994	12067	700	65	6	1.59116	0.194809	0.988243
Targets of Cramp1l	12266	510	61	1	0.394297	0.919895	1	12071	705	61	1	0.280705	0.970267	1
Targets of Creb1	12118	507	209	4	0.457463	0.97263	1	11925	700	207	6	0.493789	0.979194	1
Targets of Creb3	11649	494	678	17	0.591305	0.99093	1	11487	656	645	50	1.35737	0.0303117	0.253067
Targets of Creb3l1	12201	504	126	7	1.34487	0.279073	1	12001	704	131	2	0.260273	0.995417	1
Targets of Creb3l2	12110	488	217	23	2.62997	8.8767e-05	0.00245133	11923	675	209	31	2.61958	8.06133e-06	0.000277835
Targets of Creb3l3	12298	511	29	0	0	1	1	12104	705	28	1	0.613179	0.80644	1
Targets of Creb3l4	12272	509	55	2	0.876736	0.668582	1	12077	704	55	2	0.623819	0.828851	1
Targets of Creb5	12219	511	108	0	0	1	1	12028	702	104	4	0.659002	0.851976	1
Targets of Crem	12085	496	242	15	1.51014	0.0894563	0.845126	11885	696	247	10	0.691343	0.905478	1
Targets of Ctcf	11854	484	473	27	1.39799	0.0665457	0.682569	11640	698	492	8	0.271174	0.999998	1
Targets of Ctcfl	12295	510	32	1	0.753382	0.7387	1	12099	706	33	0	0	1	1
Targets of Ctf1	12148	507	179	4	0.535443	0.936983	1	11976	679	156	27	3.05224	2.52897e-06	0.000106812
Targets of Cux1	12282	506	45	5	2.69663	0.0477861	0.591558	12085	703	47	3	1.09725	0.523926	1
Targets of Cux2	NA	NA	NA	NA	0	1	1	NA	NA	NA	NA	0	1	1
Targets of Cxxc1	12264	507	63	4	1.53574	0.276859	1	12069	702	63	4	1.09155	0.507022	1
Targets of D7Ertd443e	12020	478	307	33	2.70271	2.05928e-06	8.69741e-05	11811	687	321	19	1.0176	0.505406	1
Targets of Dbp	12264	505	63	6	2.31249	0.0562203	0.668346	12065	704	67	2	0.511582	0.899391	1
Targets of Dbx2	12295	510	32	1	0.753382	0.7387	1	12100	705	32	1	0.536355	0.845718	1
Targets of Ddit3	11689	491	638	20	0.74628	0.919154	1	11514	666	618	40	1.11896	0.275141	1
Targets of Deaf1	11745	480	582	31	1.30329	0.101102	0.926178	11572	653	560	53	1.6771	0.000681876	0.0139138
Targets of Dlx1	12282	511	45	0	0	1	1	12087	706	45	0	0	1	1
Targets of Dlx2	12300	510	27	1	0.893253	0.679705	1	12104	706	28	0	0	1	1
Targets of Dlx3	NA	NA	NA	NA	0	1	1	NA	NA	NA	NA	0	1	1
Targets of Dlx4	12312	511	15	0	0	1	1	12117	706	15	0	0	1	1
Targets of Dlx5	12263	509	64	2	0.752897	0.744832	1	12069	703	63	3	0.817524	0.711212	1
Targets of Dlx6	12280	507	47	4	2.06125	0.144289	1	12084	703	48	3	1.07429	0.537442	1
Targets of Dmap1	12293	508	34	3	2.135	0.181401	1	12098	703	34	3	1.51837	0.332916	1
Targets of Dmbx1	NA	NA	NA	NA	0	1	1	NA	NA	NA	NA	0	1	1
Targets of Dmrt2	12311	511	16	0	0	1	1	12116	706	16	0	0	1	1
Targets of Dmrt3	12227	508	100	3	0.722079	0.783237	1	12031	704	101	2	0.338424	0.97971	1
Targets of Dmrta1	12267	510	60	1	0.400902	0.916558	1	12079	698	53	8	2.61171	0.0179697	0.169975
Targets of Dmrta2	NA	NA	NA	NA	0	1	1	NA	NA	NA	NA	0	1	1
Targets of Dmrtb1	12304	509	23	2	2.10174	0.262331	1	12109	704	23	2	1.4956	0.403218	1
Targets of Dnmt1	12196	505	131	6	1.10612	0.464994	1	12000	701	132	5	0.648429	0.878807	1
Targets of Dnmt3a	12221	504	106	7	1.60119	0.16384	1	12025	700	107	6	0.963287	0.594224	1
Targets of Dnmt3b	NA	NA	NA	NA	0	1	1	NA	NA	NA	NA	0	1	1
Targets of Dnmt3l	NA	NA	NA	NA	0	1	1	NA	NA	NA	NA	0	1	1
Targets of Dr1	12066	504	261	7	0.642091	0.913385	1	11873	697	259	9	0.591928	0.962643	1
Targets of Duxbl1	NA	NA	NA	NA	0	1	1	NA	NA	NA	NA	0	1	1
Targets of E2f1	11862	493	465	18	0.931391	0.648271	1	11680	675	452	31	1.18674	0.208488	1
Targets of E2f2	11925	506	402	5	0.293141	0.999758	1	11759	672	373	34	1.59496	0.00988553	0.105938
Targets of E2f3	11528	477	799	34	1.02842	0.46519	1	11330	675	802	31	0.648823	0.994174	1
Targets of E2f4	11728	493	599	18	0.714858	0.937354	1	11546	675	586	31	0.904883	0.727691	1
Targets of E2f5	11519	463	808	48	1.4779	0.00989661	0.157906	11317	665	815	41	0.856113	0.846544	1
Targets of E2f6	11733	476	594	35	1.45233	0.0281845	0.367936	11544	665	588	41	1.21041	0.145025	0.819908
Targets of E2f7	12190	508	137	3	0.525474	0.92134	1	11994	704	138	2	0.246927	0.996784	1
Targets of E2f8	12152	509	175	2	0.272865	0.993944	1	11964	697	168	9	0.919558	0.643667	1
Targets of E4f1	12254	506	73	5	1.65863	0.19891	1	12058	702	74	4	0.928471	0.628235	1
Targets of Ebf1	11819	493	508	18	0.849463	0.77948	1	11622	690	510	16	0.528459	0.997635	1
Targets of Ebf2	12216	504	111	7	1.52844	0.190461	1	12015	705	117	1	0.145673	0.998776	1
Targets of Ebf3	12182	506	145	5	0.830185	0.717948	1	11986	702	146	4	0.467803	0.968421	1
Targets of Ebf4	11788	489	539	22	0.983933	0.5608	1	11594	683	538	23	0.725689	0.948142	1
Targets of Egr1	11893	479	434	32	1.83067	0.00190176	0.0390132	11689	683	443	23	0.88855	0.735798	1
Targets of Egr2	11967	478	360	33	2.29482	4.26545e-05	0.00131977	11773	672	359	34	1.65913	0.00591185	0.0695853
Targets of Egr3	11039	451	1288	60	1.14019	0.193369	1	10865	625	1267	81	1.11132	0.209053	1
Targets of Egr4	12040	506	287	5	0.414557	0.991675	1	11849	697	283	9	0.540631	0.982207	1
Targets of Ehf	12179	509	148	2	0.32336	0.984108	1	11987	701	145	5	0.589654	0.920914	1
Targets of Elf1	11972	498	355	13	0.88035	0.710376	1	11787	683	345	23	1.1505	0.291725	1
Targets of Elf2	11677	488	650	23	0.846694	0.805698	1	11497	668	635	38	1.02996	0.457005	1
Targets of Elf3	12270	508	57	3	1.27121	0.429482	1	12073	705	59	1	0.290268	0.966688	1
Targets of Elf4	11912	496	415	15	0.868058	0.737442	1	11718	690	414	16	0.656323	0.966289	1
Targets of Elf5	12277	508	50	3	1.44997	0.35357	1	12081	704	51	2	0.672969	0.796831	1
Targets of Elk1	11873	480	454	31	1.68889	0.00638896	0.109221	11668	685	464	21	0.770911	0.898389	1
Targets of Elk3	12065	501	262	10	0.919159	0.646726	1	11872	694	260	12	0.78954	0.822742	1
Targets of Elk4	11621	498	706	13	0.429708	0.999766	1	11462	657	670	49	1.27587	0.0689275	0.454036
Targets of Elmsan1	12316	510	11	1	2.19529	0.385916	1	12122	704	10	2	3.44315	0.138468	0.789047
Targets of Emx1	12300	511	27	0	0	1	1	12105	706	27	0	0	1	1
Targets of Emx2	12296	511	31	0	0	1	1	12103	704	29	2	1.18562	0.51467	1
Targets of En1	NA	NA	NA	NA	0	1	1	NA	NA	NA	NA	0	1	1
Targets of En2	12260	506	67	5	1.808	0.158452	1	12070	696	62	10	2.79673	0.00579025	0.0692899
Targets of Eomes	12299	511	28	0	0	1	1	12104	706	28	0	0	1	1
Targets of Ep300	11986	499	341	12	0.845286	0.752933	1	11813	672	319	34	1.87356	0.00104163	0.0191768
Targets of Epas1	11578	489	749	22	0.695493	0.964744	1	11393	674	739	32	0.731986	0.966315	1
Targets of Erf	11509	459	818	52	1.59387	0.00205465	0.0409789	11285	683	847	23	0.448688	0.999991	1
Targets of Erg	11425	486	902	25	0.651579	0.988205	1	11235	676	897	30	0.555868	0.999703	1
Targets of Esr1	11891	499	436	12	0.655864	0.947446	1	11702	688	430	18	0.711986	0.939439	1
Targets of Esr2	12167	507	160	4	0.599963	0.896351	1	11973	701	159	5	0.537106	0.951292	1
Targets of Esrra	11933	498	394	13	0.790625	0.82934	1	11741	690	391	16	0.696299	0.941777	1
Targets of Esrrb	11921	507	406	4	0.231668	0.999953	1	11740	688	392	18	0.783548	0.868826	1
Targets of Esrrg	11743	500	584	11	0.442393	0.999097	1	11568	675	564	31	0.941972	0.65099	1
Targets of Ets1	12029	504	298	7	0.560643	0.962178	1	11844	689	288	17	1.0147	0.513256	1
Targets of Ets2	10610	454	1717	57	0.77584	0.970302	1	10492	572	1640	134	1.49867	5.33702e-05	0.00141925
Targets of Etv1	11704	496	623	15	0.568187	0.992112	1	11531	669	601	37	1.06115	0.391969	1
Targets of Etv3	11397	471	930	40	1.04076	0.431013	1	11206	662	926	44	0.804363	0.928455	1
Targets of Etv4	11817	489	510	22	1.04245	0.45808	1	11618	688	514	18	0.591399	0.992305	1
Targets of Etv5	11668	481	659	30	1.10427	0.330598	1	11474	675	658	31	0.800831	0.900746	1
Targets of Etv6	12085	497	242	14	1.40665	0.143126	1	11882	700	250	6	0.407403	0.995876	1
Targets of Ewsr1	11638	491	689	20	0.688078	0.963066	1	11492	637	640	69	1.94491	2.19781e-06	9.86267e-05
Targets of Fev	12261	511	66	0	0	1	1	12067	705	65	1	0.263344	0.976315	1
Targets of Fgf9	12270	508	57	3	1.27121	0.429482	1	12077	701	55	5	1.56612	0.233288	1
Targets of Figla	12311	511	16	0	0	1	1	12117	705	15	1	1.1458	0.595681	1
Targets of Fli1	11964	501	363	10	0.657863	0.931912	1	11770	695	362	11	0.514657	0.993661	1
Targets of Fos	12316	511	11	0	0	1	1	12121	706	11	0	0	1	1
Targets of Fosb	12316	510	11	1	2.19529	0.385916	1	12120	706	12	0	0	1	1
Targets of Fosl1	NA	NA	NA	NA	0	1	1	NA	NA	NA	NA	0	1	1
Targets of Fosl2	12310	510	17	1	1.41977	0.518866	1	12115	705	17	1	1.01085	0.638982	1
Targets of Foxa1	12223	511	104	0	0	1	1	12032	702	100	4	0.68559	0.83085	1
Targets of Foxb1	12305	511	22	0	0	1	1	12110	706	22	0	0	1	1
Targets of Foxc1	11993	504	334	7	0.498716	0.984252	1	11802	695	330	11	0.566036	0.982833	1
Targets of Foxc2	12297	511	30	0	0	1	1	12102	706	30	0	0	1	1
Targets of Foxd1	12291	511	36	0	0	1	1	12099	703	33	3	1.56451	0.317582	1
Targets of Foxd2	12306	511	21	0	0	1	1	12112	705	20	1	0.859014	0.695406	1
Targets of Foxf1	12309	511	18	0	0	1	1	12114	706	18	0	0	1	1
Targets of Foxf2	12313	511	14	0	0	1	1	12118	706	14	0	0	1	1
Targets of Foxg1	12268	507	59	4	1.6404	0.241575	1	12073	702	59	4	1.16595	0.458761	1
Targets of Foxj1	12064	503	263	8	0.729563	0.850605	1	11870	697	262	9	0.585002	0.965857	1
Targets of Foxj2	11999	498	328	13	0.954963	0.603829	1	11812	685	320	21	1.13161	0.326941	1
Targets of Foxj3	11880	493	447	18	0.970366	0.583487	1	11694	679	438	27	1.06167	0.413034	1
Targets of Foxk1	12125	505	202	6	0.713176	0.840641	1	11939	691	193	15	1.3428	0.172031	0.928709
Targets of Foxk2	12161	507	166	4	0.577992	0.911168	1	11968	700	164	6	0.625508	0.911618	1
Targets of Foxl2	12293	510	34	1	0.708952	0.75914	1	12099	704	33	2	1.04159	0.580935	1
Targets of Foxm1	12302	511	25	0	0	1	1	12107	706	25	0	0	1	1
Targets of Foxn2	12307	510	20	1	1.20655	0.574141	1	12113	704	19	2	1.81103	0.322559	1
Targets of Foxo1	11979	452	348	59	4.49195	2.70195e-18	6.46667e-16	11759	672	373	34	1.59496	0.00988553	0.105938
Targets of Foxo3	11826	493	501	18	0.861842	0.760657	1	11632	687	500	19	0.643444	0.980708	1
Targets of Foxo4	11917	490	410	21	1.24565	0.197728	1	11740	667	392	39	1.75104	0.00150493	0.0248832
Targets of Foxo6	12167	508	160	3	0.449097	0.960307	1	11978	697	154	9	1.00432	0.543985	1
Targets of Foxp1	12077	493	250	18	1.76368	0.0213127	0.306051	11887	683	245	23	1.63377	0.0229149	0.205661
Targets of Foxp3	NA	NA	NA	NA	0	1	1	NA	NA	NA	NA	0	1	1
Targets of Foxp4	12276	507	51	4	1.89897	0.174879	1	12086	697	46	9	3.39204	0.00285414	0.0391852
Targets of Foxq1	NA	NA	NA	NA	0	1	1	NA	NA	NA	NA	0	1	1
Targets of Gabpa	11577	484	750	27	0.861098	0.796987	1	11372	689	760	17	0.369212	0.999999	1
Targets of Gabpb1	12084	500	243	11	1.094	0.431089	1	11883	701	249	5	0.34041	0.998615	1
Targets of Gabpb2	11921	499	406	12	0.706106	0.909829	1	11738	682	394	24	1.04841	0.443622	1
Targets of Gata2	12168	502	159	9	1.37197	0.226647	1	11969	701	163	5	0.52375	0.957773	1
Targets of Gata3	12233	509	94	2	0.511363	0.899997	1	12039	703	93	3	0.552431	0.904296	1
Targets of Gata6	12257	510	70	1	0.343351	0.944529	1	12062	705	70	1	0.244432	0.982177	1
Targets of Gatad1	12268	511	59	0	0	1	1	12075	704	57	2	0.601831	0.843095	1
Targets of Gatad2a	12293	507	34	4	2.85214	0.0630802	0.675994	12095	705	37	1	0.463696	0.883817	1
Targets of Gatad2b	12274	510	53	1	0.454108	0.888973	1	12079	705	53	1	0.323288	0.953155	1
Targets of Gbx1	12306	511	21	0	0	1	1	12112	705	20	1	0.859014	0.695406	1
Targets of Gbx2	12309	511	18	0	0	1	1	12115	705	17	1	1.01085	0.638982	1
Targets of Gfi1	12317	511	10	0	0	1	1	12123	705	9	1	1.91056	0.432113	1
Targets of Gli1	11894	502	433	9	0.492468	0.992791	1	11700	696	432	10	0.389148	0.999782	1
Targets of Gli2	11764	496	563	15	0.631904	0.974039	1	11583	677	549	29	0.903772	0.724939	1
Targets of Gli3	10749	375	1578	136	2.47014	2.76839e-16	4.96926e-14	10549	575	1583	131	1.51816	3.80772e-05	0.00109358
Targets of Glis1	12062	493	265	18	1.66179	0.0341529	0.437889	11854	701	278	5	0.304156	0.999608	1
Targets of Glis2	11711	500	616	11	0.41827	0.99961	1	11531	680	601	26	0.73364	0.95137	1
Targets of Glis3	11803	503	524	8	0.358266	0.99977	1	11617	689	515	17	0.556602	0.995989	1
Targets of Gmeb1	12186	505	141	6	1.02684	0.533755	1	11991	700	141	6	0.728942	0.82558	1
Targets of Gmeb2	12291	511	36	0	0	1	1	12099	703	33	3	1.56451	0.317582	1
Targets of Grhl1	12289	510	38	1	0.634122	0.795356	1	12094	705	38	1	0.451457	0.890225	1
Targets of Grhl2	NA	NA	NA	NA	0	1	1	NA	NA	NA	NA	0	1	1
Targets of Grhl3	12314	511	13	0	0	1	1	12119	706	13	0	0	1	1
Targets of Gsx1	NA	NA	NA	NA	0	1	1	NA	NA	NA	NA	0	1	1
Targets of Gsx2	NA	NA	NA	NA	0	1	1	NA	NA	NA	NA	0	1	1
Targets of Gtf2i	11558	477	769	34	1.07134	0.378461	1	11389	646	743	60	1.42364	0.00906291	0.10011
Targets of Gtf2ird1	12248	510	79	1	0.304013	0.961598	1	12054	704	78	2	0.43905	0.939276	1
Targets of Gzf1	NA	NA	NA	NA	0	1	1	NA	NA	NA	NA	0	1	1
Targets of Hbp1	12137	504	190	7	0.887214	0.67342	1	11945	696	187	10	0.917777	0.648562	1
Targets of Hdx	12313	511	14	0	0	1	1	12119	705	13	1	1.32228	0.547195	1
Targets of Helt	12271	510	56	1	0.429676	0.901763	1	12078	703	54	3	0.954484	0.613677	1
Targets of Henmt1	12298	511	29	0	0	1	1	12106	703	26	3	1.98684	0.212075	1
Targets of Hes1	12193	505	134	6	1.08107	0.485952	1	11992	706	140	0	0	1	1
Targets of Hes2	12277	510	50	1	0.481471	0.874522	1	12083	704	49	2	0.700553	0.778911	1
Targets of Hes3	12254	510	73	1	0.329161	0.950927	1	12059	705	73	1	0.234329	0.984974	1
Targets of Hes5	12058	506	269	5	0.442957	0.986114	1	11867	697	265	9	0.578233	0.968819	1
Targets of Hes6	11676	456	651	55	2.16308	1.23284e-06	5.53238e-05	11518	614	614	92	2.81045	3.49367e-15	8.36151e-13
Targets of Hes7	12261	505	66	6	2.20702	0.0664762	0.682569	12064	702	68	4	1.01089	0.56446	1
Targets of Hey1	11865	486	462	25	1.32104	0.115684	0.965828	11678	673	454	33	1.26125	0.124783	0.74045
Targets of Hey2	12084	502	243	9	0.891551	0.677482	1	11886	700	246	6	0.414166	0.995178	1
Targets of Heyl	12088	506	239	5	0.499786	0.968504	1	11894	700	238	6	0.428375	0.993428	1
Targets of Hic1	12090	509	237	2	0.200456	0.999385	1	11899	700	233	6	0.437751	0.992044	1
Targets of Hic2	11751	499	576	12	0.490655	0.997418	1	11562	688	570	18	0.530721	0.998453	1
Targets of Hif1a	11753	498	574	13	0.534554	0.994221	1	11560	691	572	15	0.438728	0.99986	1
Targets of Hif3a	12076	498	251	13	1.2559	0.25403	1	11885	689	247	17	1.1872	0.285011	1
Targets of Hinfp	11753	498	574	13	0.534554	0.994221	1	11573	678	559	28	0.854991	0.810884	1
Targets of Hlf	12202	499	125	12	2.34721	0.00850828	0.142069	12006	695	126	11	1.50804	0.133422	0.766376
Targets of Hltf	12312	511	15	0	0	1	1	12117	706	15	0	0	1	1
Targets of Hmbox1	11953	504	374	7	0.443907	0.994441	1	11776	681	356	25	1.21432	0.205853	1
Targets of Hmga1	12305	511	22	0	0	1	1	12113	703	19	3	2.72036	0.117475	0.708798
Targets of Hnf1a	12305	511	22	0	0	1	1	12111	705	21	1	0.818042	0.712184	1
Targets of Hnf1b	12225	505	102	6	1.42393	0.260192	1	12039	691	93	15	2.80973	0.000811823	0.0157538
Targets of Homez	12317	511	10	0	0	1	1	12123	705	9	1	1.91056	0.432113	1
Targets of Hoxa7	NA	NA	NA	NA	0	1	1	NA	NA	NA	NA	0	1	1
Targets of Hoxc5	12307	511	20	0	0	1	1	12114	704	18	2	1.91185	0.301892	1
Targets of Hoxd1	NA	NA	NA	NA	0	1	1	NA	NA	NA	NA	0	1	1
Targets of Hoxd3	NA	NA	NA	NA	0	1	1	NA	NA	NA	NA	0	1	1
Targets of Hsf1	12068	505	259	6	0.553608	0.95573	1	11872	701	260	5	0.325707	0.999138	1
Targets of Hsf2	11836	498	491	13	0.629268	0.96739	1	11642	692	490	14	0.480715	0.999	1
Targets of Hsf4	11946	490	381	21	1.34371	0.123759	0.998416	11766	670	366	36	1.72723	0.00267919	0.0386717
Targets of Hsf5	12224	508	103	3	0.700876	0.79935	1	12034	698	98	8	1.40735	0.227663	1
Targets of Id1	12183	507	144	4	0.6675	0.845842	1	11991	699	141	7	0.851648	0.711896	1
Targets of Id2	12158	505	169	6	0.85475	0.701767	1	11965	698	167	8	0.821171	0.753206	1
Targets of Id3	12132	501	195	10	1.2418	0.300273	1	11935	698	197	8	0.694373	0.882536	1
Targets of Id4	12173	493	154	18	2.88564	0.000171358	0.00439411	11982	684	150	22	2.56891	0.000187794	0.00421362
Targets of Ikzf1	12228	507	99	4	0.97448	0.590866	1	12030	705	102	1	0.167304	0.99712	1
Targets of Ikzf2	12222	510	105	1	0.22825	0.986747	1	12029	703	103	3	0.498382	0.935997	1
Targets of Ikzf3	12263	507	64	4	1.51163	0.285814	1	12069	701	63	5	1.36637	0.318754	1
Targets of Ikzf4	12108	500	219	11	1.21631	0.309431	1	11909	699	223	7	0.534799	0.972572	1
Targets of Ikzf5	12129	504	198	7	0.850807	0.712923	1	11933	700	199	6	0.513984	0.972366	1
Targets of Insm1	12003	502	324	9	0.664183	0.91846	1	11825	680	307	26	1.47268	0.0453034	0.330427
Targets of Insm2	12304	511	23	0	0	1	1	12109	706	23	0	0	1	1
Targets of Irf1	12067	506	260	5	0.458632	0.982164	1	11873	700	259	6	0.392948	0.997112	1
Targets of Irf2	11948	465	379	46	3.11814	5.82571e-10	4.64428e-08	11741	672	391	34	1.51921	0.0179918	0.169975
Targets of Irf3	11620	462	707	49	1.74308	0.000493848	0.0118194	11444	638	688	68	1.77275	3.58723e-05	0.00107318
Targets of Irf4	12184	508	143	3	0.503179	0.933972	1	11988	704	144	2	0.23652	0.99763	1
Targets of Irf5	12122	506	205	5	0.584316	0.924962	1	11929	699	203	7	0.588477	0.947527	1
Targets of Irf6	12008	498	319	13	0.98264	0.56468	1	11810	696	322	10	0.526961	0.989225	1
Targets of Irf7	12113	504	214	7	0.786159	0.781927	1	11916	701	216	5	0.393505	0.994503	1
Targets of Irf8	12134	500	193	11	1.3831	0.190666	1	11933	701	199	5	0.427729	0.989144	1
Targets of Irf9	11946	500	381	11	0.6898	0.915782	1	11751	695	381	11	0.488203	0.996604	1
Targets of Irx1	12313	510	14	1	1.72441	0.456433	1	12118	705	14	1	1.22774	0.572123	1
Targets of Irx2	12313	510	14	1	1.72441	0.456433	1	12119	704	13	2	2.64792	0.198199	0.988243
Targets of Irx3	12304	511	23	0	0	1	1	12112	703	20	3	2.584	0.129867	0.758086
Targets of Irx5	NA	NA	NA	NA	0	1	1	NA	NA	NA	NA	0	1	1
Targets of Irx6	12317	510	10	1	2.41483	0.360437	1	12122	705	10	1	1.71933	0.463367	1
Targets of Isl1	12304	510	23	1	1.04895	0.623077	1	12110	704	22	2	1.5637	0.383434	1
Targets of Isl2	NA	NA	NA	NA	0	1	1	NA	NA	NA	NA	0	1	1
Targets of Isx	NA	NA	NA	NA	0	1	1	NA	NA	NA	NA	0	1	1
Targets of Jdp2	12102	500	225	11	1.18329	0.339279	1	11919	683	213	23	1.88432	0.00553406	0.0673467
Targets of Jun	12160	506	167	5	0.71952	0.819961	1	11963	703	169	3	0.302095	0.996531	1
Targets of Junb	12241	507	86	4	1.12296	0.483958	1	12045	703	87	3	0.590824	0.879029	1
Targets of Jund	12154	504	173	7	0.975756	0.57915	1	11965	693	167	13	1.34398	0.19192	0.987698
Targets of Kat5	11181	482	1146	29	0.587032	0.998794	1	11034	629	1098	77	1.23016	0.0578889	0.403536
Targets of Kat8	11689	488	638	23	0.863506	0.77858	1	11502	675	630	31	0.838471	0.847794	1
Targets of Kdm2a	12201	508	126	3	0.571863	0.892326	1	12008	701	124	5	0.690724	0.844361	1
Targets of Klf1	12153	505	174	6	0.829848	0.727026	1	11965	693	167	13	1.34398	0.19192	0.987698
Targets of Klf10	11806	494	521	17	0.779808	0.867978	1	11602	698	530	8	0.25091	1	1
Targets of Klf11	11877	496	450	15	0.79819	0.833466	1	11679	694	453	12	0.445809	0.999335	1
Targets of Klf12	11331	490	996	21	0.487586	0.999857	1	11170	651	962	55	0.98098	0.574327	1
Targets of Klf13	11693	488	634	23	0.869252	0.769008	1	11499	682	633	24	0.639298	0.990106	1
Targets of Klf14	11933	493	394	18	1.10579	0.376112	1	11751	675	381	31	1.41642	0.0472294	0.33575
Targets of Klf15	11751	484	576	27	1.13806	0.289713	1	11566	669	566	37	1.13015	0.265522	1
Targets of Klf16	11633	453	694	58	2.14612	8.53783e-07	4.08677e-05	11433	653	699	53	1.3275	0.0365282	0.291414
Targets of Klf2	11387	479	940	32	0.809259	0.892522	1	11211	655	921	51	0.947793	0.661671	1
Targets of Klf3	11642	475	685	36	1.28806	0.0940763	0.877231	11448	669	684	37	0.925656	0.696204	1
Targets of Klf4	12017	499	310	12	0.932217	0.634249	1	11818	698	314	8	0.431389	0.997382	1
Targets of Klf5	11597	489	730	22	0.714768	0.952682	1	11421	665	711	41	0.990369	0.547597	1
Targets of Klf6	11749	495	578	16	0.657027	0.966065	1	11556	688	576	18	0.524919	0.99871	1
Targets of Klf7	11156	478	1171	33	0.657734	0.993728	1	10986	648	1146	58	0.858076	0.877606	1
Targets of Klf8	11692	490	635	21	0.789109	0.877366	1	11511	671	621	35	0.966869	0.600676	1
Targets of Klf9	10516	425	1811	86	1.17496	0.103195	0.926178	10351	590	1781	116	1.14263	0.112286	0.688596
Targets of Lbx2	NA	NA	NA	NA	0	1	1	NA	NA	NA	NA	0	1	1
Targets of Lef1	12183	511	144	0	0	1	1	11994	700	138	6	0.744975	0.81052	1
Targets of Lhx1	NA	NA	NA	NA	0	1	1	NA	NA	NA	NA	0	1	1
Targets of Lhx2	12308	510	19	1	1.27015	0.556459	1	12113	705	19	1	0.904298	0.677651	1
Targets of Lhx3	NA	NA	NA	NA	0	1	1	NA	NA	NA	NA	0	1	1
Targets of Lhx5	12311	510	16	1	1.50862	0.498894	1	12115	706	17	0	0	1	1
Targets of Lhx6	12291	510	36	1	0.669458	0.777984	1	12096	705	36	1	0.476616	0.877035	1
Targets of Lhx8	12275	510	52	1	0.462878	0.884351	1	12084	701	48	5	1.79554	0.165099	0.905932
Targets of Lhx9	12305	511	22	0	0	1	1	12110	706	22	0	0	1	1
Targets of Lmo2	12026	467	301	44	3.76395	6.3876e-12	6.55186e-10	11821	672	311	34	1.92301	0.00069763	0.0139138
Targets of Lmx1a	12316	511	11	0	0	1	1	12121	706	11	0	0	1	1
Targets of Lmx1b	NA	NA	NA	NA	0	1	1	NA	NA	NA	NA	0	1	1
Targets of Ltf	NA	NA	NA	NA	0	1	1	NA	NA	NA	NA	0	1	1
Targets of Lyl1	12160	510	167	1	0.142776	0.998961	1	11973	697	159	9	0.972336	0.580901	1
Targets of Maf	12026	509	301	2	0.156999	0.999946	1	11838	697	294	9	0.519919	0.987536	1
Targets of Mafa	11861	463	466	48	2.63854	3.07159e-08	1.83783e-06	11656	668	476	38	1.39295	0.0383691	0.302737
Targets of Mafb	12062	505	265	6	0.540804	0.961774	1	11876	691	256	15	1.00703	0.527991	1
Targets of Maff	12215	505	112	6	1.29576	0.329623	1	12014	706	118	0	0	1	1
Targets of Mafg	11696	502	631	9	0.332331	0.99997	1	11525	673	607	33	0.931005	0.677567	1
Targets of Mafk	12224	508	103	3	0.700876	0.79935	1	12038	694	94	12	2.2141	0.0134253	0.132047
Targets of Max	11536	486	791	25	0.750195	0.934597	1	11361	661	771	45	1.00317	0.515484	1
Targets of Maz	11681	495	646	16	0.584515	0.990696	1	11497	679	635	27	0.719994	0.963183	1
Targets of Mbd1	12277	507	50	4	1.93708	0.167031	1	12079	705	53	1	0.323288	0.953155	1
Targets of Mecom	12316	511	11	0	0	1	1	12121	706	11	0	0	1	1
Targets of Mecp2	12273	510	54	1	0.445662	0.893411	1	12078	705	54	1	0.317275	0.955742	1
Targets of Mef2a	12120	506	207	5	0.578575	0.928554	1	11925	701	207	5	0.410923	0.992097	1
Targets of Mef2b	12309	510	18	1	1.34081	0.538044	1	12114	705	18	1	0.954613	0.658863	1
Targets of Mef2c	12243	509	84	2	0.572705	0.862087	1	12047	705	85	1	0.201048	0.992411	1
Targets of Mef2d	12133	508	194	3	0.369357	0.986326	1	11942	699	190	7	0.629428	0.921814	1
Targets of Meis1	12087	494	240	17	1.73302	0.0281666	0.367936	11899	682	233	24	1.79701	0.00785191	0.0894868
Targets of Meis2	12167	492	160	19	2.93623	9.42559e-05	0.00250651	11973	686	159	20	2.19517	0.00199584	0.0304897
Targets of Meis3	12153	506	174	5	0.690177	0.845415	1	11965	694	167	12	1.23882	0.280885	1
Targets of Meox1	12292	511	35	0	0	1	1	12098	705	34	1	0.504722	0.862262	1
Targets of Meox2	12312	511	15	0	0	1	1	12118	705	14	1	1.22774	0.572123	1
Targets of Mesp2	12215	509	112	2	0.428556	0.944908	1	12027	697	105	9	1.47896	0.175296	0.939272
Targets of Mga	12231	508	96	3	0.752411	0.760109	1	12036	703	96	3	0.535034	0.915052	1
Targets of Mier1	12272	510	55	1	0.437524	0.897672	1	12079	703	53	3	0.972572	0.601575	1
Targets of Mier2	12311	511	16	0	0	1	1	12116	706	16	0	0	1	1
Targets of Mier3	12300	511	27	0	0	1	1	12106	705	26	1	0.660456	0.783203	1
Targets of Mitf	12274	510	53	1	0.454108	0.888973	1	12079	705	53	1	0.323288	0.953155	1
Targets of Mlx	12223	511	104	0	0	1	1	12038	696	94	10	1.8398	0.0597226	0.404536
Targets of Mlxip	12276	509	51	2	0.945803	0.629187	1	12082	703	50	3	1.03119	0.563803	1
Targets of Mlxipl	12297	511	30	0	0	1	1	12103	705	29	1	0.591986	0.817109	1
Targets of Mnt	12173	502	154	9	1.41709	0.20213	1	11988	687	144	19	2.30219	0.00156463	0.0249645
Targets of Msc	12252	509	75	2	0.6419	0.817163	1	12060	701	72	5	1.1947	0.418231	1
Targets of Msx1	12286	511	41	0	0	1	1	12092	705	40	1	0.428814	0.902002	1
Targets of Msx2	12315	511	12	0	0	1	1	12120	706	12	0	0	1	1
Targets of Msx3	NA	NA	NA	NA	0	1	1	NA	NA	NA	NA	0	1	1
Targets of Mta1	12313	511	14	0	0	1	1	12118	706	14	0	0	1	1
Targets of Mta2	12307	508	20	3	3.63321	0.0615181	0.675994	12109	706	23	0	0	1	1
Targets of Mta3	12293	511	34	0	0	1	1	12099	705	33	1	0.520059	0.854224	1
Targets of Mtf1	11171	458	1156	53	1.11823	0.246029	1	11003	626	1129	80	1.24544	0.0448952	0.330427
Targets of Mxd1	12195	485	132	26	4.95201	6.46835e-10	4.64428e-08	11989	691	143	15	1.81979	0.0274716	0.237646
Targets of Mxd3	12269	508	58	3	1.24919	0.440093	1	12072	705	60	1	0.285407	0.968528	1
Targets of Mxi1	12180	509	147	2	0.325586	0.983537	1	11989	700	143	6	0.718627	0.83508	1
Targets of Myb	11970	505	357	6	0.398389	0.996754	1	11776	699	356	7	0.331278	0.999831	1
Targets of Mybl1	11999	495	328	16	1.18244	0.296179	1	11808	686	324	20	1.06254	0.431462	1
Targets of Mybl2	11622	465	705	46	1.6307	0.00231066	0.0448392	11421	666	711	40	0.964764	0.609094	1
Targets of Myc	12148	507	179	4	0.535443	0.936983	1	11961	694	171	12	1.20944	0.306551	1
Targets of Mycn	12079	503	248	8	0.774651	0.804588	1	11884	698	248	8	0.549217	0.97403	1
Targets of Myod1	12254	510	73	1	0.329161	0.950927	1	12059	705	73	1	0.234329	0.984974	1
Targets of Myog	12291	510	36	1	0.669458	0.777984	1	12097	704	35	2	0.981901	0.611484	1
Targets of Mzf1	11908	504	419	7	0.394742	0.998397	1	11720	692	412	14	0.575557	0.98879	1
Targets of Nanog	12300	511	27	0	0	1	1	12106	705	26	1	0.660456	0.783203	1
Targets of Ncor1	12156	507	171	4	0.560862	0.922045	1	11969	694	163	12	1.26965	0.255932	1
Targets of Ncor2	12179	508	148	3	0.485988	0.943042	1	11990	697	142	9	1.09026	0.451183	1
Targets of Neurod1	12084	508	243	3	0.293688	0.997296	1	11889	703	243	3	0.208801	0.999904	1
Targets of Neurod2	11964	506	363	5	0.325697	0.99916	1	11771	699	361	7	0.326551	0.999863	1
Targets of Neurod4	12105	502	222	9	0.977578	0.574215	1	11910	697	222	9	0.692739	0.894719	1
Targets of Neurod6	12082	506	245	5	0.487305	0.973165	1	11886	702	246	4	0.275327	0.999585	1
Targets of Neurog1	12283	509	44	2	1.09688	0.551694	1	12088	704	44	2	0.780483	0.727965	1
Targets of Neurog2	12166	507	161	4	0.596187	0.898962	1	11970	703	162	3	0.315333	0.995198	1
Targets of Nf1	11966	492	361	19	1.28003	0.182035	1	11778	680	354	26	1.27211	0.146888	0.823952
Targets of Nfat5	12065	499	262	12	1.10739	0.409112	1	11876	688	256	18	1.21369	0.250311	1
Targets of Nfatc1	12245	510	82	1	0.292819	0.966031	1	12052	703	80	3	0.642894	0.842209	1
Targets of Nfatc2	11980	504	347	7	0.479527	0.988691	1	11790	694	342	12	0.596079	0.976779	1
Targets of Nfatc3	12184	505	143	6	1.01231	0.547074	1	11997	692	135	14	1.79777	0.0349707	0.282123
Targets of Nfatc4	12255	511	72	0	0	1	1	12060	706	72	0	0	1	1
Targets of Nfe2	12271	511	56	0	0	1	1	12076	706	56	0	0	1	1
Targets of Nfe2l1	11245	490	1082	21	0.445426	0.999982	1	11082	653	1050	53	0.856667	0.871242	1
Targets of Nfe2l2	11544	489	783	22	0.663334	0.979769	1	11366	667	766	39	0.86759	0.820847	1
Targets of Nfe2l3	11725	462	602	49	2.06556	1.24317e-05	0.0004463	11557	630	575	76	2.42437	2.50519e-10	1.99859e-08
Targets of Nfia	11554	489	773	22	0.672499	0.976089	1	11390	653	742	53	1.24587	0.0819249	0.525197
Targets of Nfib	11976	495	351	16	1.10284	0.390325	1	11781	690	351	16	0.778298	0.863511	1
Targets of Nfic	12122	507	205	4	0.466542	0.969318	1	11934	695	198	11	0.95396	0.603712	1
Targets of Nfil3	12282	509	45	2	1.0724	0.563433	1	12086	705	46	1	0.372699	0.930287	1
Targets of Nfix	11826	490	501	21	1.01163	0.512395	1	11641	675	491	31	1.08881	0.353877	1
Targets of Nfkb1	11921	494	406	17	1.01044	0.519473	1	11730	685	402	21	0.894545	0.718849	1
Targets of Nfkb2	12209	507	118	4	0.81631	0.721083	1	12025	691	107	15	2.43932	0.00280652	0.0391852
Targets of Nfya	12009	481	318	30	2.3551	5.87376e-05	0.00168694	11824	666	308	40	2.30547	7.64621e-06	0.000277835
Targets of Nfyb	11807	501	520	10	0.453229	0.998086	1	11625	683	507	23	0.772126	0.905684	1
Targets of Nfyc	11849	486	478	25	1.27511	0.148905	1	11673	662	459	44	1.69021	0.00151956	0.0248832
Targets of Nhlh1	12181	508	146	3	0.492718	0.939562	1	11983	706	149	0	0	1	1
Targets of Nhlh2	11873	498	454	13	0.682684	0.935417	1	11684	687	448	19	0.721283	0.936523	1
Targets of Nkx1-2	NA	NA	NA	NA	0	1	1	NA	NA	NA	NA	0	1	1
Targets of Nkx2-1	12251	509	76	2	0.633402	0.822736	1	12064	696	68	10	2.5487	0.0101293	0.106954
Targets of Nkx2-2	12266	504	61	7	2.79243	0.0181335	0.265711	12073	697	59	9	2.6418	0.0117594	0.118919
Targets of Nkx2-9	12286	504	41	7	4.16106	0.0027131	0.049949	12090	700	42	6	2.46708	0.0466183	0.334719
Targets of Nkx3-1	12251	510	76	1	0.316091	0.956589	1	12061	700	71	6	1.45599	0.248432	1
Targets of Nkx6-1	NA	NA	NA	NA	0	1	1	NA	NA	NA	NA	0	1	1
Targets of Nkx6-2	12310	510	17	1	1.41977	0.518866	1	12116	704	16	2	2.15117	0.260293	1
Targets of Nobox	NA	NA	NA	NA	0	1	1	NA	NA	NA	NA	0	1	1
Targets of Npas1	12048	508	279	3	0.255032	0.999217	1	11859	697	273	9	0.560909	0.975617	1
Targets of Npas2	11896	438	431	73	4.5991	1.72084e-22	6.1778e-20	11665	669	467	37	1.38143	0.0442951	0.330427
Targets of Npas3	11900	479	427	32	1.86174	0.00149367	0.0315428	11692	687	440	19	0.734902	0.924987	1
Targets of Nr0b2	12244	511	83	0	0	1	1	12053	702	79	4	0.869349	0.676593	1
Targets of Nr1h2	12005	505	322	6	0.442982	0.991344	1	11842	668	290	38	2.32276	1.07495e-05	0.00033557
Targets of Nr1h3	12009	487	318	24	1.86101	0.00515735	0.0903165	11837	659	295	47	2.86138	5.23625e-09	3.75963e-07
Targets of Nr1h4	12260	509	67	2	0.719011	0.766685	1	12066	703	66	3	0.78017	0.739183	1
Targets of Nr1i2	12284	510	43	1	0.560161	0.833079	1	12089	705	43	1	0.398799	0.917344	1
Targets of Nr1i3	12184	507	143	4	0.672223	0.842087	1	11987	704	145	2	0.23487	0.997748	1
Targets of Nr2c1	12169	510	158	1	0.151025	0.998495	1	11980	699	152	7	0.789291	0.778227	1
Targets of Nr2c2	11828	491	499	20	0.965518	0.592855	1	11635	684	497	22	0.75296	0.921209	1
Targets of Nr2e1	12282	505	45	6	3.24222	0.0152462	0.228057	12081	706	51	0	0	1	1
Targets of Nr2f1	11775	476	552	35	1.56841	0.0110638	0.172692	11574	677	558	29	0.888503	0.754259	1
Targets of Nr2f2	11668	495	659	16	0.572345	0.992864	1	11479	684	653	22	0.565422	0.998094	1
Targets of Nr2f6	11885	504	442	7	0.373479	0.999172	1	11694	695	438	11	0.422588	0.999539	1
Targets of Nr3c1	11900	502	427	9	0.499641	0.99165	1	11716	686	416	20	0.821092	0.830318	1
Targets of Nr3c2	11701	478	626	33	1.2904	0.102495	0.926178	11527	652	605	54	1.57792	0.00205086	0.0306775
Targets of Nr4a1	12283	508	44	3	1.64848	0.287556	1	12085	706	47	0	0	1	1
Targets of Nr4a2	12249	510	78	1	0.307936	0.959996	1	12054	705	78	1	0.219217	0.988695	1
Targets of Nr4a3	12253	507	74	4	1.30633	0.376704	1	12057	703	75	3	0.686038	0.810289	1
Targets of Nr5a1	12278	511	49	0	0	1	1	12086	703	46	3	1.12121	0.510196	1
Targets of Nr5a2	12308	510	19	1	1.27015	0.556459	1	12112	706	20	0	0	1	1
Targets of Nr6a1	11943	500	384	11	0.684239	0.920239	1	11747	696	385	10	0.438406	0.998746	1
Targets of Nrf1	12176	505	151	6	0.958052	0.598538	1	11981	700	151	6	0.680099	0.86899	1
Targets of Nrl	12258	509	69	2	0.698057	0.780335	1	12064	703	68	3	0.757099	0.756608	1
Targets of Olig1	11905	491	422	20	1.14911	0.30873	1	11758	638	374	68	3.35028	6.31281e-15	1.13315e-12
Targets of Olig2	11877	494	450	17	0.908277	0.68344	1	11714	657	418	49	2.09002	9.61302e-06	0.000313734
Targets of Onecut1	NA	NA	NA	NA	0	1	1	NA	NA	NA	NA	0	1	1
Targets of Onecut2	12307	511	20	0	0	1	1	12113	705	19	1	0.904298	0.677651	1
Targets of Onecut3	NA	NA	NA	NA	0	1	1	NA	NA	NA	NA	0	1	1
Targets of Osr1	12301	511	26	0	0	1	1	12106	706	26	0	0	1	1
Targets of Otp	NA	NA	NA	NA	0	1	1	NA	NA	NA	NA	0	1	1
Targets of Otx1	12289	509	38	2	1.27068	0.476709	1	12093	705	39	1	0.439845	0.89628	1
Targets of Otx2	12207	509	120	2	0.399725	0.957989	1	12015	701	117	5	0.732476	0.807945	1
Targets of Parp1	12291	510	36	1	0.669458	0.777984	1	12096	705	36	1	0.476616	0.877035	1
Targets of Patz1	11926	495	401	16	0.961316	0.596883	1	11729	692	403	14	0.588862	0.985531	1
Targets of Pax1	12310	511	17	0	0	1	1	12115	706	17	0	0	1	1
Targets of Pax2	12093	503	234	8	0.821948	0.752687	1	11904	692	228	14	1.0563	0.46202	1
Targets of Pax6	11793	481	534	30	1.37735	0.0646932	0.682569	11629	645	503	61	2.18626	2.66489e-07	1.47184e-05
Targets of Pax7	NA	NA	NA	NA	0	1	1	NA	NA	NA	NA	0	1	1
Targets of Pax8	12274	510	53	1	0.454108	0.888973	1	12082	702	50	4	1.37681	0.345665	1
Targets of Pbx1	12165	508	162	3	0.44348	0.962657	1	11979	694	153	12	1.35374	0.197482	0.988243
Targets of Pbx2	12208	502	119	9	1.83901	0.0694069	0.70189	12011	699	121	7	0.994065	0.561221	1
Targets of Pbx3	12141	509	186	2	0.256496	0.995937	1	11956	694	176	12	1.1746	0.339434	1
Targets of Pbx4	12159	503	168	8	1.15108	0.402056	1	11962	700	170	6	0.603129	0.926855	1
Targets of Pebp1	12066	503	261	8	0.735275	0.845017	1	11893	676	239	30	2.2081	0.000178345	0.0041307
Targets of Peg10	12230	505	97	6	1.49793	0.22706	1	12038	697	94	9	1.65353	0.113168	0.688596
Targets of Pgr	11820	482	507	29	1.40263	0.0577123	0.668346	11648	654	484	52	1.91342	4.47452e-05	0.00123566
Targets of Phox2a	NA	NA	NA	NA	0	1	1	NA	NA	NA	NA	0	1	1
Targets of Pitx1	12305	511	22	0	0	1	1	12112	704	20	2	1.72036	0.343068	1
Targets of Pitx2	12243	509	84	2	0.572705	0.862087	1	12050	702	82	4	0.837336	0.703428	1
Targets of Pknox1	11913	469	414	42	2.57646	3.40779e-07	1.74771e-05	11712	670	420	36	1.49827	0.0183117	0.170751
Targets of Pknox2	11997	501	330	10	0.725647	0.875007	1	11808	690	324	16	0.845092	0.775578	1
Targets of Plag1	11387	449	940	62	1.67265	0.000311158	0.00770383	11219	617	913	89	1.7724	3.3999e-06	0.000135618
Targets of Plagl1	11776	482	551	29	1.28584	0.121473	0.991106	11594	664	538	42	1.36307	0.0407192	0.311025
Targets of Plagl2	12076	499	251	12	1.15698	0.355527	1	11875	700	257	6	0.396073	0.996872	1
Targets of Polr3a	11999	497	328	14	1.03049	0.496223	1	11831	665	301	41	2.42308	2.03787e-06	9.75459e-05
Targets of Pou1f1	NA	NA	NA	NA	0	1	1	NA	NA	NA	NA	0	1	1
Targets of Pou2f1	12188	506	139	5	0.866445	0.683979	1	11994	700	138	6	0.744975	0.81052	1
Targets of Pou2f2	12133	500	194	11	1.37585	0.194809	1	11943	690	189	16	1.46522	0.0999815	0.624232
Targets of Pou2f3	12272	508	55	3	1.31765	0.408053	1	12075	705	57	1	0.300502	0.962678	1
Targets of Pou3f1	12249	505	78	6	1.86575	0.117559	0.9702	12051	703	81	3	0.634905	0.848005	1
Targets of Pou3f2	12271	508	56	3	1.29401	0.4188	1	12075	704	57	2	0.601831	0.843095	1
Targets of Pou3f3	12242	510	85	1	0.282415	0.969952	1	12049	703	83	3	0.619503	0.859043	1
Targets of Pou3f4	12209	503	118	8	1.64549	0.129655	1	12011	701	121	5	0.708026	0.829511	1
Targets of Pou4f1	12306	509	21	2	2.30247	0.232456	1	12111	704	21	2	1.6383	0.363373	1
Targets of Pou4f3	NA	NA	NA	NA	0	1	1	NA	NA	NA	NA	0	1	1
Targets of Pou6f1	12292	510	35	1	0.688641	0.768753	1	12101	701	31	5	2.78392	0.0455603	0.330427
Targets of Pou6f2	12312	509	15	2	3.2246	0.145299	1	12116	705	16	1	1.07408	0.617944	1
Targets of Ppara	11914	502	413	9	0.517186	0.988299	1	11722	694	410	12	0.494402	0.997123	1
Targets of Ppard	11648	488	679	23	0.808515	0.86144	1	11467	669	665	37	0.953684	0.632537	1
Targets of Pparg	12107	508	220	3	0.325009	0.994152	1	11914	701	218	5	0.389829	0.994933	1
Targets of Prdm1	12290	511	37	0	0	1	1	12097	704	35	2	0.981901	0.611484	1
Targets of Prdm16	12296	510	31	1	0.777747	0.72784	1	12102	704	30	2	1.14601	0.531873	1
Targets of Prdm4	12285	510	42	1	0.573544	0.826135	1	12090	705	42	1	0.408327	0.912517	1
Targets of Prox1	12312	510	15	1	1.60932	0.478094	1	12116	706	16	0	0	1	1
Targets of Prox2	12307	510	20	1	1.20655	0.574141	1	12112	705	20	1	0.859014	0.695406	1
Targets of Prrx1	12298	511	29	0	0	1	1	12104	705	28	1	0.613179	0.80644	1
Targets of Prrx2	NA	NA	NA	NA	0	1	1	NA	NA	NA	NA	0	1	1
Targets of Prrxl1	NA	NA	NA	NA	0	1	1	NA	NA	NA	NA	0	1	1
Targets of Pten	12207	509	120	2	0.399725	0.957989	1	12011	705	121	1	0.140811	0.999026	1
Targets of Ptf1a	NA	NA	NA	NA	0	1	1	NA	NA	NA	NA	0	1	1
Targets of Rara	12106	487	221	24	2.69922	4.41148e-05	0.00131977	11904	689	228	17	1.28818	0.192587	0.987698
Targets of Rarb	11855	462	472	49	2.66358	1.74074e-08	1.13623e-06	11652	665	480	41	1.49659	0.0130065	0.129704
Targets of Rarg	12063	505	264	6	0.542898	0.960822	1	11868	700	264	6	0.385344	0.997635	1
Targets of Rax	NA	NA	NA	NA	0	1	1	NA	NA	NA	NA	0	1	1
Targets of Rbpj	12140	505	187	6	0.771334	0.785539	1	11943	702	189	4	0.360078	0.994666	1
Targets of Rbpjl	12262	508	65	3	1.11404	0.511957	1	12074	696	58	10	2.99056	0.0038213	0.0489945
Targets of Rcor1	12131	507	196	4	0.488318	0.960456	1	11942	696	190	10	0.90306	0.667196	1
Targets of Rcor2	12230	507	97	4	0.994734	0.575264	1	12036	701	96	5	0.894264	0.658573	1
Targets of Rel	12247	508	80	3	0.904066	0.647466	1	12052	703	80	3	0.642894	0.842209	1
Targets of Rela	12216	506	111	5	1.08747	0.492838	1	12029	693	103	13	2.19058	0.0111908	0.114785
Targets of Relb	12135	499	192	12	1.51983	0.114598	0.965828	11966	668	166	38	4.09992	2.46264e-11	2.52596e-09
Targets of Rere	12283	509	44	2	1.09688	0.551694	1	12092	700	40	6	2.59078	0.0389796	0.30421
Targets of Rest	11936	500	391	11	0.671595	0.929869	1	11759	677	373	29	1.35038	0.081545	0.525197
Targets of Rfc5	12305	508	22	3	3.30249	0.0754207	0.731785	12112	701	20	5	4.31865	0.0105149	0.109416
Targets of Rfx1	11904	498	423	13	0.73463	0.89088	1	11711	691	421	15	0.603892	0.98385	1
Targets of Rfx2	12141	494	186	17	2.24611	0.00310175	0.0556765	11939	696	193	10	0.8888	0.685248	1
Targets of Rfx3	11698	478	629	33	1.28392	0.107104	0.937811	11504	672	628	34	0.926829	0.688317	1
Targets of Rfx4	12004	488	323	23	1.75149	0.0113504	0.173395	11797	695	335	11	0.55735	0.985237	1
Targets of Rfx5	12197	507	130	4	0.740233	0.785978	1	12003	701	129	5	0.663675	0.866731	1
Targets of Rfx7	11819	497	508	14	0.655371	0.958548	1	11627	689	505	17	0.568114	0.994657	1
Targets of Rfx8	12293	509	34	2	1.4206	0.422673	1	12096	706	36	0	0	1	1
Targets of Rnf31	12164	502	163	9	1.33788	0.247021	1	11980	686	152	20	2.29762	0.001229	0.0215225
Targets of Rora	12133	507	194	4	0.493433	0.958189	1	11943	697	189	9	0.815951	0.767487	1
Targets of Rorb	12156	501	171	10	1.41885	0.185471	1	11959	698	173	8	0.792294	0.785097	1
Targets of Rorc	12071	501	256	10	0.941168	0.618819	1	11887	685	245	21	1.48735	0.0608643	0.408417
Targets of Rreb1	11390	475	937	36	0.921283	0.703706	1	11205	660	927	46	0.842436	0.880878	1
Targets of Runx1	12272	511	55	0	0	1	1	12081	702	51	4	1.34971	0.358366	1
Targets of Runx2	11925	440	402	71	4.7853	8.32038e-23	5.97403e-20	11716	649	416	57	2.47326	1.64047e-08	1.07078e-06
Targets of Runx3	12243	510	84	1	0.285801	0.968698	1	12050	703	82	3	0.62711	0.853615	1
Targets of Rxra	11947	498	380	13	0.820715	0.791595	1	11764	681	368	25	1.17353	0.252328	1
Targets of Rxrb	11870	492	457	19	1.00305	0.529003	1	11665	697	467	9	0.322554	0.999982	1
Targets of Rxrg	11872	447	455	64	3.73541	3.49898e-16	5.02454e-14	11652	667	480	39	1.41932	0.0291831	0.248177
Targets of Satb1	12310	511	17	0	0	1	1	12116	705	16	1	1.07408	0.617944	1
Targets of Satb2	NA	NA	NA	NA	0	1	1	NA	NA	NA	NA	0	1	1
Targets of Scrt1	12058	495	269	16	1.44883	0.105182	0.93235	11861	692	271	14	0.885475	0.707208	1
Targets of Scrt2	12160	505	167	6	0.865129	0.691236	1	11969	696	163	10	1.05504	0.482262	1
Targets of Sf1	12185	504	142	7	1.19178	0.382219	1	11988	701	144	5	0.593798	0.918206	1
Targets of Sh2d1a	NA	NA	NA	NA	0	1	1	NA	NA	NA	NA	0	1	1
Targets of Shox2	NA	NA	NA	NA	0	1	1	NA	NA	NA	NA	0	1	1
Targets of Sim1	12079	502	248	9	0.873215	0.69971	1	11878	703	254	3	0.199574	0.999945	1
Targets of Sim2	12274	509	53	2	0.909966	0.649323	1	12082	701	50	5	1.72344	0.183726	0.977148
Targets of Six1	12319	509	8	2	6.04806	0.0575801	0.668346	12122	706	10	0	0	1	1
Targets of Six3	12313	510	14	1	1.72441	0.456433	1	12119	704	13	2	2.64792	0.198199	0.988243
[truncated: 191 more rows]

## Sheet: proteomics
	Down-Regulated Proteins							Up-Regulated Proteins
[truncated: 720 more rows]

[truncated: 3 more sheets: GSE3790 (Hodges2006), (Durrenberger2015), NSCs (Ring2015)]
