# Supplementary material for: Transcriptional regulatory networks underlying gene expression changes in Huntington's disease
Source: Mol Syst Biol. 2018 Mar 26;14(3):e7435. doi: 10.15252/msb.20167435 (PMC5868199; doi:10.15252/msb.20167435)
Supplement: Supplementary file 4 — Dataset EV3 [file MSB-14-e7435-s004.zip › MSB_7435_Dataset_EV3.xlsx]

## Sheet: trn-enrichment.5tissues.minp.20
TF	str.downregulated	ctx.downregulated	hip.downregulated	cb.downregulated	liver.downregulated	str.upregulated	ctx.upregulated	hip.upregulated	cb.upregulated	liver.upregulated
2310045N01Rik	0.129756	0.08907	0.0846896	0.00614114	0.513363	0.00420499	0.150866	0.00417454	0.0210479	0.290592
Aebp2	0.00109711	0.227665	0.17247	0.175745	0.130964	0.0508125	0.402765	0.296951	0.301005	0.000267105
Ahr	0.106377	0.30491	0.347935	0.585941	0.017361	0.220909	0.0422307	4.70596e-05	5.63369e-07	0.184277
Ahrr	0.00312978	0.0239977	0.200302	0.120892	3.14492e-30	3.52e-56	6.82106e-07	0.0305507	0.581424	0.0128206
Aire	0.141827	0.0559192	0.553084	0.128234	1	0.134067	0.128335	0.0439912	0.240768	1
Alx1	1	0.680777	1	1	1	1	0.0899559	1	1	1
Alx3	0.260741	0.00194091	0.0101271	1	1	0.860892	0.649165	0.000640647	1	1
Alx4	0.100796	0.109302	0.00730891	0.00207568	0.121445	0.010383	0.0217001	0.0178366	1	0.00654273
Ar	1.92574e-10	0.196534	0.00250567	5.20372e-08	0.00345682	0.000516874	0.000707892	6.48787e-23	0.597375	0.0983815
Arid3a	1	0.0273842	1	0.0273315	0.0782013	1	0.233085	0.0811807	0.186234	0.132564
Arid3b	0.0218612	0.53066	1	0.409689	0.0747216	7.64094e-05	0.182105	1	0.108486	0.324577
Arid3c	0.0467708	1	1	1	1	0.0416193	1	1	1	1
Arid5a	0.655181	0.355878	0.414619	0.451134	0.0117599	0.00347875	0.0449794	0.268886	0.732269	0.346319
Arid5b	0.140375	0.0264149	0.669581	0.0807821	0.667921	0.546147	0.240377	0.442812	0.941	0.0119242
Arnt	0.263422	3.21496e-06	0.960334	0.000470497	0.000187305	3.03879e-40	2.45782e-06	0.0268556	0.39953	0.00159835
Arnt2	4.80968e-08	0.0721733	3.81333e-06	2.24402e-30	2.90625e-27	6.49615e-08	0.00166293	0.0821534	1.33705e-06	0.0494055
Arntl	0.00103157	0.00156264	0.261407	0.000240046	0.00013992	0.545899	8.95303e-07	0.146868	0.000130714	1.73873e-24
Arntl2	7.20196e-06	0.171978	0.0705394	0.0180681	0.017733	4.84315e-07	0.0464181	0.00107206	0.29716	0.193316
Arx	0.0906635	0.0218867	0.755421	1	1	0.591912	0.0779115	0.187276	1	1
Ascl1	1.50507e-15	0.00601362	0.00618479	0.0582983	1	4.32325e-07	0.110759	0.105545	0.0209302	1
Ascl2	0.0270017	0.0873135	3.10581e-32	5.98305e-08	1	1.24586e-11	0.0931792	8.39192e-08	0.172413	1
Ascl3	0.216336	0.00450589	0.0411101	0.292634	0.332603	0.872337	3.48603e-08	0.0382276	5.66914e-06	0.0462223
Ascl4	0.821859	0.503455	0.00377712	0.330567	1	0.197462	0.0865797	0.503245	0.064606	1
Ascl5	0.105224	0.00204373	1	1	1	0.818727	0.0686889	1	1	1
Atf1	0.130302	0.0946748	0.370975	0.0757168	0.0375726	0.0127528	0.393345	0.00488343	0.202453	0.0263203
Atf2	0.0659756	0.471561	1.92531e-05	0.102098	0.363435	0.222224	0.105517	3.61525e-08	0.0162835	0.30368
Atf3	0.292575	3.39338e-06	0.00242086	0.0120402	0.00540574	0.0506695	7.02423e-06	0.0749041	0.00394096	2.39768e-26
Atf4	0.0698719	0.0336879	9.05654e-06	0.392548	0.0009259	3.67532e-05	0.00031018	0.159	3.78772e-06	9.4573e-07
Atf5	0.00327025	1.00544e-09	0.192658	0.470642	5.82211e-06	0.00175867	6.68587e-13	0.0827576	0.394276	4.33218e-16
Atf6	0.019728	0.0808851	0.0887073	0.627938	0.0133316	3.43166e-08	0.0798714	0.339992	1	0.00728082
Atf6b	0.551967	0.442429	1.20734e-06	0.720898	0.00143532	0.123954	0.400309	3.7558e-07	0.0552388	3.98576e-11
Atf7	0.324161	0.107683	0.761071	0.0802606	0.366618	9.52081e-09	4.70052e-05	0.0257374	0.040738	0.0742134
Atoh7	0.142637	0.420956	0.247622	0.0344394	1	0.0651919	0.103339	0.0241432	0.0119419	1
Atoh8	2.04494e-08	0.000840046	2.45619e-05	0.0311686	0.100439	4.59216e-10	0.108674	4.67436e-05	7.33424e-31	0.000154985
Atrx	0.119251	0.0228873	0.99541	0.251533	0.185346	0.122116	0.0118226	9.29917e-08	0.00460549	0.088711
Bach1	0.0127497	0.0737704	0.0136437	0.544715	0.219707	0.0387565	0.0736597	1.82583e-06	0.0017308	0.0681806
Bach2	0.20869	6.74316e-06	0.0271627	0.135627	0.0345019	0.0829279	0.00680893	0.640962	0.026778	6.61876e-05
Barhl1	1	1	1	0.0490639	0.584661	1	1	1	0.422259	0.038437
Barhl2	0.160553	0.00579237	0.176847	0.0233324	1	0.323646	0.0675747	0.0309654	1.11621e-06	1
Barx2	0.849619	0.37227	0.0902483	0.304689	1	0.0157087	0.0219806	0.161409	0.183035	1
Batf	1	0.280966	1	0.150501	3.31725e-05	1	0.2993	1	0.197372	0.0191603
Batf2	1	0.183189	0.833457	1	7.58681e-13	1	1	1	1	0.134004
Batf3	1	0.00438338	0.00213875	0.376573	1.61533e-06	1	0.00180599	0.0384118	0.413555	0.376623
Bbx	0.00165052	1.44722e-08	0.220537	0.0585847	0.00115722	3.51901e-11	1.60649e-06	1.4379e-23	0.000176865	0.00302694
Bcl6	0.0681668	0.00887969	5.73042e-05	0.0516998	0.015961	0.769937	0.000901332	0.00276311	0.0113656	0.000349491
Bcl6b	0.051798	0.00145621	0.0866065	0.017064	3.38265e-09	0.0722195	1.30119e-16	0.367683	0.0111033	0.0385843
Bdp1	0.324428	0.432126	0.195552	0.795223	0.00039751	0.585984	8.07412e-05	6.96828e-11	0.675361	0.334818
Bhlha15	0.563261	0.283161	0.0304858	0.000739817	4.68327e-16	0.114388	0.0142604	0.260258	0.000132659	3.62348e-37
Bhlhe22	4.60844e-13	3.99029e-06	0.00259212	6.5569e-07	0.0535252	5.18631e-24	0.152305	0.0413296	2.09536e-14	0.224954
Bhlhe23	1	0.212707	0.0528001	1	1	1	0.255721	0.0590406	1	1
Bhlhe40	0.000980447	0.000196996	0.00156851	0.00063744	8.64598e-11	0.00106328	0.00450233	0.117312	0.0369784	0.0184921
Bhlhe41	0.000140883	0.0594292	0.00204655	0.275099	0.0118263	0.40743	0.0374723	0.117438	0.0196385	0.0116875
Bmyc	0.633785	7.83614e-06	0.000440892	0.0624419	0.0914188	2.02375e-34	1.36977e-15	0.0311952	8.00117e-06	0.00017612
Bptf	0.0176291	0.0586628	0.221947	0.0446653	0.0768085	0.713896	0.0553263	0.073493	0.209267	0.590968
Brf1	0.643537	0.0135841	0.382207	0.350449	0.690564	0.251721	0.0011758	0.0489764	3.66819e-05	0.167092
Bsx	1	1	1	1	1	1	1	1	1	1
Cdc5l	0.0330764	2.18022e-06	0.293431	0.648713	0.508204	3.51397e-06	0.273945	0.0436156	4.61173e-08	0.23589
Cdx4	1	1	1	1	0.0152492	1	1	1	1	0.00160943
Cebpa	2.84382e-11	1.3331e-05	4.40598e-05	0.116723	5.1729e-12	1.09609e-09	3.02011e-07	1.89873e-10	0.060602	9.69506e-07
Cebpb	0.123609	0.123028	1.95233e-05	0.441122	0.0379699	1.54948e-05	0.299823	4.66187e-05	0.00243932	4.00306e-07
Cebpd	0.0547919	4.25392e-05	0.0239152	0.197482	0.0224139	4.5075e-10	0.0007266	0.157678	0.000526524	3.72037e-05
Cebpe	1	1	1	1	0.00102084	1	1	1	1	0.0255816
Cebpg	0.485336	0.500432	0.120307	0.841105	3.6228e-07	0.796926	0.0427049	1.36422e-14	0.020091	3.86842e-20
Cebpz	0.187362	0.666086	0.425247	0.885416	1.88523e-05	0.444207	0.0128445	0.0523192	0.232235	0.000172218
Cenpb	0.558911	0.0104087	0.0511325	0.847981	0.562486	0.0228815	0.00119849	0.420551	0.000428408	0.102702
Cic	0.0267004	0.000153469	0.110088	0.318506	0.0461941	0.126927	0.140333	0.0750827	0.0415045	0.257683
Clock	6.0345e-06	0.0146071	0.64559	0.00359846	0.033267	2.62229e-06	2.16154e-13	7.58962e-47	0.307795	1.69673e-17
Cnbp	0.793606	0.0604395	3.68631e-05	0.459103	0.381204	0.000174223	0.0135551	0.128943	0.00377079	0.00538583
Cnot3	0.60767	0.00914343	0.396557	0.159393	0.00315571	0.688775	1.23546e-05	1.4826e-06	0.00156017	0.57506
Cntn2	0.019728	0.026327	0.540276	0.00672166	0.0895475	0.0629185	0.0112773	0.0047259	2.7994e-06	0.000806598
Cramp1l	0.230421	0.17866	0.0947338	0.174424	0.0953005	0.611716	0.00918867	0.996989	0.390252	0.250994
Creb1	0.318801	0.325599	0.00184389	0.998684	0.000819654	7.38652e-14	0.0386477	3.16083e-25	0.617316	0.00715171
Creb3	0.578757	0.0401872	0.0485772	0.0839716	6.12713e-09	1.4273e-25	0.000132147	0.0510746	0.000137862	1.25227e-29
Creb3l1	0.105004	0.0249157	9.374e-10	0.00103753	7.20891e-12	9.72951e-08	0.0741649	0.120052	0.0967573	7.54823e-08
Creb3l2	7.99586e-06	0.10056	0.401083	0.000361476	2.17792e-06	0.223793	0.00178878	0.205577	0.0794551	6.68162e-14
Creb3l3	0.29186	0.0328612	0.121069	0.217278	3.86546e-07	0.00708449	4.5142e-23	0.000435521	0.255971	7.12437e-08
Creb3l4	0.00101146	0.0914546	0.543345	0.00385636	0.451842	0.590863	2.19104e-05	0.505014	0.784866	0.0789179
Creb5	0.407513	0.332952	0.129354	0.0152642	5.56455e-05	0.652904	0.0264564	0.249452	0.00666906	0.038791
Crem	0.0126865	0.0470003	0.00549688	0.206185	0.384662	1.40844e-11	3.02588e-05	0.0473517	0.00401177	3.80769e-07
Ctcf	5.29672e-14	0.00624879	0.735623	0.465322	5.63305e-05	0.630186	0.122647	0.00712973	2.74129e-07	8.95038e-12
Ctcfl	0.135055	1	3.13932e-11	0.0399195	0.00107748	0.0615793	1	0.0665383	0.258013	2.32409e-06
Ctf1	0.175302	2.21711e-06	3.36164e-23	9.03409e-08	0.233688	4.44533e-15	0.0150638	2.47598e-06	0.972391	0.0164889
Cux1	0.170059	0.0242031	0.236001	0.0446653	0.0923095	0.0380827	0.0246459	0.367448	0.0575265	0.00617789
Cux2	1	1	1	1	0.175514	1	1	1	1	0.00359443
Cxxc1	0.000159209	0.0394478	0.0838304	0.871914	0.408768	0.0987003	0.161568	0.00148626	0.322807	0.0236256
D7Ertd443e	1.81676e-19	0.020571	0.0497234	3.04538e-21	2.99964e-07	3.06697e-05	0.0164366	2.58436e-14	0.011608	0.00389084
Dbp	1.26671e-12	0.00609932	0.0260988	0.0172335	9.4305e-05	0.00805366	0.0019774	0.295464	2.69578e-10	7.62934e-05
Dbx2	0.520683	0.631644	0.109425	0.0103586	1	0.228783	0.0160362	0.698037	0.0869079	1
Ddit3	0.000686388	4.79612e-06	3.84807e-51	0.000391854	6.39268e-27	4.18842e-41	2.54773e-17	0.000312328	1.53273e-76	2.32305e-24
Deaf1	0.047944	1.5031e-05	0.00528915	0.834316	0.558263	2.6513e-28	5.24288e-06	0.169645	0.289603	9.2622e-06
Dlx1	0.0165523	2.64285e-08	0.0902483	1	1	0.00333692	1	0.161409	1	1
Dlx2	0.000241733	1.60665e-07	0.527572	1	1	0.392134	1	7.32714e-05	1	1
Dlx3	1	0.555741	0.158508	1	1	1	1	0.924036	1	1
Dlx4	3.49595e-05	0.0839867	0.159991	0.478788	0.0725105	0.00345542	0.0778293	0.00393574	0.20371	0.00763274
Dlx5	0.540518	0.00147081	1	1	1	0.404754	0.175133	1	1	1
Dlx6	0.0123911	0.00223906	0.000589105	1	1	0.600784	0.217883	0.14871	1	1
Dmap1	0.0643463	0.0102773	0.00705637	0.409846	0.00408547	0.00305987	0.0260084	0.177965	0.166607	0.0174239
Dmbx1	1	1	1	7.64316e-05	1	1	1	1	0.220814	1
Dmrt2	0.002176	0.000119364	0.00569707	1	0.0229551	0.0404761	0.0212106	0.0364216	1	0.00287007
Dmrt3	0.124179	0.000799705	4.83621e-06	1	1	3.16224e-10	0.0709559	0.0214745	1	1
Dmrta1	0.0343922	0.198449	1	0.00525511	0.414056	1.76043e-05	0.090082	1	0.124711	0.303027
Dmrta2	1	0.00431402	0.0813796	0.142385	0.121183	1	0.000566813	0.299011	7.82121e-05	0.0537288
Dmrtb1	0.530323	0.0614021	0.0703539	0.414397	1	0.182852	0.3483	0.0510303	0.0435543	1
Dnmt1	0.302306	0.055003	0.00305184	0.0330713	0.287007	0.0783531	0.290156	0.999954	0.000122204	0.0726444
Dnmt3a	0.226267	0.0304525	0.0389862	0.00854525	0.00422802	2.51537e-05	0.206053	0.221032	0.0155373	0.0701644
Dnmt3b	1	1	1	0.416855	0.273072	1	0.339653	1	0.450402	0.00289766
Dnmt3l	1	0.527116	1	1	1	1	0.00238539	1	1	1
Dr1	0.0148151	0.00938658	0.419262	0.462818	0.480928	0.00374824	0.0482586	6.45437e-09	6.94858e-08	0.0792795
Duxbl1	1	1	1	1	1	1	1	1	1	1
E2f1	0.00225547	0.0196197	0.00942665	1.50921e-05	0.313675	2.00081e-16	4.16263e-07	3.035e-10	1.4217e-05	2.76296e-06
E2f2	0.00199262	0.000369896	0.0064989	7.65976e-06	1.00402e-06	1.12235e-41	2.78024e-10	5.33942e-15	3.45022e-50	1.03884e-08
E2f3	2.14287e-05	1.57884e-07	0.0166271	0.000357599	1.73931e-13	3.25825e-09	2.14403e-07	1.59861e-06	1.74421e-42	2.57215e-19
E2f4	0.0953775	0.246443	0.000427561	0.00473163	4.26188e-27	0.958038	0.34259	0.00494769	0.136523	1.28447e-10
E2f5	0.0437256	2.5988e-05	0.206093	1.22114e-16	2.70511e-12	1.43387e-05	0.000494901	0.0162691	2.14722e-12	3.64839e-31
E2f6	0.325479	0.537091	0.0270893	9.68216e-17	0.0480645	0.240849	0.208563	0.0907908	0.193403	1.16734e-36
E2f7	5.21477e-10	0.0603755	3.18735e-24	0.00166039	0.036392	6.85154e-13	0.15126	1	0.0250033	0.0275394
E2f8	0.036849	0.444686	0.484995	0.0569075	0.00954007	0.507166	0.00334401	0.221478	0.23027	4.42609e-05
E4f1	0.125049	0.220355	0.0279055	0.189042	0.0200987	0.226241	0.029625	0.379774	0.291968	0.397877
Ebf1	0.00205463	0.0525212	0.0338016	1.1475e-14	0.000815499	1.45998e-05	0.093715	0.0796618	1.75351e-10	0.00119525
Ebf2	1.39394e-06	7.06845e-07	0.212947	6.93936e-08	1	0.0146828	0.000228328	0.000927538	0.181546	1
Ebf3	0.382915	7.81535e-10	0.00808132	1.62041e-33	0.0509656	0.123363	0.468173	0.000385082	0.201449	0.000456354
Ebf4	1.3121e-09	1.22354e-07	0.0442185	1.07183e-25	0.045012	2.98631e-12	6.10483e-14	0.000283444	3.20565e-105	0.0361529
Egr1	9.70355e-07	0.00635607	2.56854e-11	0.0540099	0.136068	2.89022e-06	4.22268e-10	5.71461e-13	0.0283244	9.02542e-05
Egr2	1.02185e-14	1.24639e-22	7.77613e-10	0.436227	1.77064e-06	8.54248e-13	4.42846e-16	4.18937e-10	4.10771e-05	1.67918e-24
Egr3	1.41284e-05	4.96618e-08	7.51743e-12	4.43844e-05	0.000133315	1.00946e-31	1.4272e-19	2.74229e-05	0.000515311	1.44012e-31
Egr4	0.119933	3.71278e-05	0.00755564	0.447287	1	0.00901356	2.1089e-05	1.36201e-05	2.46619e-22	1
Ehf	5.11739e-05	3.23294e-06	9.66029e-30	0.00341209	1.0942e-05	1.5263e-29	0.0844028	1.16121e-05	0.802091	1.62926e-31
Elf1	0.155254	0.22315	4.7891e-12	0.0336476	0.0109589	0.00176926	0.00553513	0.00575383	0.3839	0.0888901
Elf2	0.329956	0.0999034	1.09054e-14	0.542533	0.000105116	3.53206e-37	0.00242089	0.276526	1.84859e-11	2.73946e-08
Elf3	0.00228662	0.0357631	0.000983498	0.607768	0.134126	0.00402416	0.0106538	0.00842785	0.222624	2.56319e-21
Elf4	0.0164534	0.00609932	2.53411e-18	0.00402031	1.13192e-152	0.203763	0.0164262	0.16513	0.120679	1.09599e-08
Elf5	0.198205	0.217415	0.374067	0.0268368	0.212319	0.30448	0.0914254	1	0.00930734	1.3658e-05
Elk1	2.58025e-06	0.000205284	0.0133269	0.00245925	0.06618	3.46657e-10	0.096256	0.218972	8.46108e-08	1.71304e-05
Elk3	0.00510924	0.1674	2.28776e-10	0.0162198	1.06907e-24	0.0039585	0.000254233	0.0811356	0.0568544	0.00432345
Elk4	6.75518e-05	0.00734766	5.62734e-23	0.101763	0.0106631	2.21453e-32	2.84703e-11	0.0481254	1.74773e-44	3.51471e-08
Elmsan1	0.0566031	0.843751	0.0516547	0.0796247	0.051972	0.0228283	0.0976553	1	0.00591785	0.0021446
Emx1	0.00787114	0.175186	0.0113767	0.0734177	1	2.87917e-07	0.118828	3.95254e-05	1	1
Emx2	0.127406	0.0131778	0.959335	1	1	0.000142085	0.0940783	0.822925	1	1
En1	1	0.05226	0.0105965	0.00724086	1	1	0.0686477	0.00017589	1.39247e-07	1
En2	0.214155	0.000346274	0.376782	0.0104783	9.59423e-05	0.000355018	0.00407927	0.00282353	0.084531	0.0152229
Eomes	0.119691	2.79624e-23	0.358714	0.000289391	0.0434482	0.452313	0.110763	0.084972	2.04581e-06	0.000173968
Ep300	0.00687779	0.00974724	0.988049	0.513487	0.00272133	0.419765	0.260666	0.048533	0.000159024	0.236345
Epas1	0.168335	0.00303432	0.219191	0.0192815	0.00430492	0.000801012	0.00501947	0.0104179	0.00670093	3.17642e-08
Erf	6.05112e-48	0.00253504	4.97638e-33	9.26426e-08	0.00139009	0.00270467	0.057492	1.42474e-08	0.124491	2.59288e-11
Erg	0.312407	0.0579725	0.579598	3.85428e-05	2.55273e-19	3.14749e-47	0.00121569	0.454372	0.0191917	0.00413643
Esr1	2.33782e-14	0.000587985	0.00511526	5.60714e-25	4.26367e-06	3.46293e-20	0.0436001	1.7425e-25	0.116715	1.31251e-06
Esr2	2.39107e-08	3.14345e-05	0.0556498	0.00445393	0.00348011	0.00684114	0.000123834	3.22766e-16	0.171407	0.015627
Esrra	0.000977217	4.18925e-06	1.31603e-26	0.500241	1.40485e-06	9.26428e-05	0.0108471	1.76839e-11	4.22739e-05	8.88731e-17
Esrrb	0.709496	3.54575e-07	3.60385e-80	3.51937e-37	7.16033e-05	2.46158e-05	0.00527189	0.00483935	0.330323	0.00153203
Esrrg	0.345496	2.96049e-14	3.9688e-05	1.52318e-32	1.16122e-06	0.0268409	0.000101785	0.00939944	0.750158	9.07059e-06
Ets1	0.00854382	0.102807	0.513408	0.00121332	5.77452e-202	0.00191762	0.000653826	0.205616	2.27276e-05	1.86245e-06
Ets2	0.0853921	0.0348681	1.31404e-06	0.000337172	9.57046e-11	5.09011e-67	0.158677	0.012633	0.00415455	0.0159256
Etv1	0.103526	1.5072e-06	0.124945	0.427474	0.0284635	7.34149e-12	0.0518154	5.20798e-09	0.466095	0.142789
Etv3	5.54799e-07	0.296563	1.00056e-28	4.52335e-09	3.59028e-08	2.52869e-15	4.28193e-10	0.0990604	4.97526e-23	0.0397541
Etv4	0.006087	0.00671212	0.353028	0.154885	1.67708e-05	0.553567	3.78997e-05	0.000839486	3.89755e-10	0.00199781
Etv5	0.293109	0.000213178	0.0910572	0.372113	0.196388	0.0318622	1.69265e-05	0.00769361	0.0172111	8.0284e-08
Etv6	0.358698	0.0470267	0.141077	0.43115	0.0881857	0.649293	0.216078	0.612151	0.347614	0.00024735
Evx1	1	1	1	9.57869e-06	1	1	1	1	0.263659	1
Evx2	1	1	1	6.24092e-08	1	1	1	1	0.732269	1
Ewsr1	0.616166	0.000249035	0.148895	0.34515	0.33247	1.16558e-09	7.55913e-44	1.30896e-07	1.78074e-08	0.00151575
Ferd3l	1	0.0324192	0.107558	1	1	1	0.00801897	0.0187502	1	1
Fev	0.258719	0.175322	1	0.141792	1	0.122908	0.000139502	1	0.00929905	1
Fgf9	0.102165	0.409419	1.92047e-06	0.0763279	0.101098	2.2547e-07	0.0676461	0.0455273	0.00882353	0.220918
Figla	0.523116	0.332929	1	1	1	0.957439	0.00737941	1	1	1
Fli1	0.00601886	0.0544133	0.0220174	0.0264422	2.0142e-128	0.771722	0.0735208	0.0565644	6.04261e-10	1.43913e-15
Fos	0.35296	0.198087	1	0.000310427	0.015762	0.192014	0.0172403	1	0.0091294	1.36905e-06
Fosb	0.143886	0.198087	1	0.544585	0.0498154	0.119067	0.00265134	1	0.191529	0.00654273
Fosl1	1	1	0.352319	0.566735	1	1	1	1	0.134801	1
Fosl2	0.397659	0.0208323	0.0144351	0.000342814	0.000702984	0.372605	0.000328602	0.0705903	0.482955	0.119964
Foxa1	0.370566	1	1	1	0.0803119	0.18355	1	1	1	0.00925829
Foxa2	1	1	1	1	0.000382838	1	1	1	1	0.00215073
Foxa3	1	1	1	1	2.30794e-07	1	1	1	1	6.19831e-05
Foxb1	0.0921579	0.0364892	1	2.51685e-11	1	0.292654	0.0283444	1	0.00551805	1
Foxc1	0.759068	0.345321	0.0399944	0.00197032	0.375801	7.04087e-13	0.403064	0.0559682	0.00684293	0.315235
Foxc2	0.00758417	0.0114155	0.00854555	0.0237922	0.104251	0.0973394	0.0228044	3.22531e-06	0.609099	0.00066341
Foxd1	0.150154	0.178296	0.000115908	0.268818	1	0.00391708	0.0600683	0.101901	0.816769	1
Foxd2	0.0881561	0.400075	0.000365966	0.173975	0.590845	0.005665	1.98464e-05	1.88868e-09	0.0956069	0.032665
Foxf1	0.450239	0.864494	1	1	0.0544387	0.442176	0.188919	1	1	0.266614
Foxf2	0.219763	1	0.784824	0.0365437	1	1	0.027167	0.00056496	0.113841	1
Foxg1	0.00661566	0.164233	0.396146	1	1	0.010534	0.0184804	0.0365881	1	1
Foxi1	1	0.0653486	1	1	1	1	0.0299858	1	1	1
Foxj1	1.23676e-10	0.000159067	1.61817e-25	1.12395e-24	0.0677198	4.30513e-14	0.00851193	0.0498812	0.446348	0.000519774
Foxj2	0.165572	0.180878	4.58606e-24	0.230583	0.29681	0.569777	0.0433727	0.628527	5.3756e-10	0.406249
Foxj3	1.06182e-10	2.74661e-07	0.0116639	0.0887323	0.00325571	0.000887308	5.61732e-41	0.00181414	2.34803e-12	0.413204
Foxk1	0.0179934	0.220457	0.128376	0.291896	3.95288e-06	0.023251	0.0833781	0.350001	8.59536e-08	0.000204169
Foxk2	0.0664239	0.291047	0.335822	0.688136	1.07498e-17	0.498133	0.195757	0.184936	0.462953	0.00891334
Foxl1	1	0.180145	1	0.0534486	1	1	0.0976679	1	0.189987	1
Foxl2	0.192656	0.125702	0.994066	0.0465739	1	0.472828	0.143338	0.994254	0.0198729	1
Foxm1	0.196014	0.0883407	1	1	0.454506	0.347421	0.0295217	1	1	0.0021132
Foxn1	1	1	1	1	1	1	1	1	1	1
Foxn2	0.217294	0.102775	0.623069	1	0.0099486	0.0233024	0.463486	0.0456243	0.473503	0.261111
Foxo1	4.51062e-36	2.31645e-05	0.0755943	9.81493e-06	0.0706384	7.89477e-26	1.19615e-05	3.17849e-08	5.93568e-08	0.0127759
Foxo3	0.94636	0.0740818	0.410203	1.82341e-07	0.878551	0.285053	0.304891	0.197375	0.103658	3.3131e-05
Foxo4	0.0299936	7.6446e-07	0.601105	0.406039	8.51503e-06	0.0568879	2.05097e-09	6.3042e-09	0.00677822	2.72605e-05
Foxo6	0.597026	0.0427638	0.0192054	0.205797	0.00754348	0.0433125	0.231675	1.2832e-07	0.436013	0.266658
Foxp1	0.174032	0.00278857	0.912645	0.0298613	0.222816	4.46959e-18	0.104675	0.150276	0.33439	0.260895
Foxp3	1	0.093664	1	0.0042353	0.0170302	1	0.0812194	1	0.0693226	0.0502365
Foxp4	0.0787958	0.291564	0.0518121	0.0375437	0.049735	0.000864662	0.000959008	3.7757e-05	0.371471	0.0220623
Foxq1	1	1	1	1	0.126597	1	1	1	1	0.0602852
Gabpa	0.0662827	0.121147	0.488747	0.95731	0.0036603	0.381783	0.349725	3.55349e-10	0.843649	0.159251
Gabpb1	0.0234382	0.640563	0.0818939	0.0535475	0.000276332	0.0167689	0.539729	0.175971	0.127286	0.000881045
Gabpb2	0.000711348	0.174654	0.00774518	0.0275341	0.000209347	1.48532e-28	4.41897e-05	0.189807	0.0405363	0.0889209
Gata2	0.229338	0.0304919	0.219046	0.162286	1.43009e-07	0.137446	0.0163084	0.00700415	0.0509315	0.000566861
Gata3	0.0662161	0.206071	0.0242784	2.96699e-10	0.0522235	7.05361e-06	2.52915e-07	1	1.59824e-07	2.2596e-06
Gata4	1	1	1	1	0.0199697	1	1	1	1	0.202517
Gata5	1	1	1	1	1.25199e-05	1	1	1	1	6.12949e-63
Gata6	0.0386555	0.091453	2.08323e-54	0.00180742	0.00558832	8.44592e-18	0.165506	1.19965e-07	0.0471294	3.16981e-08
Gatad1	0.401856	0.635371	0.29259	0.145383	4.53767e-05	0.00063974	0.415051	0.572352	0.0458769	2.88225e-07
Gatad2a	0.000336942	0.260968	0.63216	0.0493294	0.126497	0.136311	0.0662281	0.868561	0.0767994	0.00176044
Gatad2b	0.0310125	0.210215	0.0677078	0.0561868	0.599038	0.674422	0.0152054	1	0.00414348	0.0980407
Gbx1	0.128047	0.13697	1	1	1	0.0396204	0.0581991	1	1	1
Gbx2	0.487289	0.0333729	1	0.0006913	1	0.0670107	0.0362101	1	0.62147	1
Gfi1	1	1	1	1	0.264806	0.0169402	1	1	1	0.306585
Gli1	6.83879e-05	0.00026642	0.0135808	2.76371e-41	6.93503e-10	0.00232622	0.107393	5.05559e-15	0.011536	1.29137e-25
Gli2	0.215891	3.85749e-10	0.00479658	0.134412	1.49362e-07	0.315542	0.0132078	0.305412	0.0415556	0.00584189
Gli3	3.50583e-51	6.03608e-06	0.338942	1.50287e-10	1.88261e-51	4.08524e-146	0.000122219	0.739772	4.0279e-05	0.00598058
Glis1	5.5578e-18	0.0582093	0.350667	0.00114574	6.92786e-30	0.034192	0.0831902	0.163858	0.0462504	9.36333e-05
Glis2	0.0170627	0.281683	2.43992e-10	0.00562454	8.76862e-60	7.77129e-08	0.164273	0.333714	3.8096e-14	1.48428e-11
Glis3	2.01614e-05	0.290026	9.19277e-07	1.80556e-48	6.65546e-08	2.7611e-24	0.195561	0.00926272	0.359794	2.83007e-05
Gm1862	1	1	1	1	1	1	1	1	1	1
Gm5454	1	1	1	0.117302	1	1	1	1	0.906824	1
Gmeb1	0.00106622	0.0156029	0.503297	0.00552606	0.297348	0.248974	0.096684	0.803297	0.280603	0.0122572
Gmeb2	0.478161	0.0298859	0.0304403	0.0132982	0.000208304	0.472828	0.00806562	0.0997254	0.0244625	0.0326199
Grhl1	0.133923	0.0823635	0.164171	1	0.0455505	0.0354094	0.0628982	0.081022	0.665374	0.00453076
Grhl2	1	1	1	0.0125058	0.285631	1	1	1	0.265512	1.08184e-06
Grhl3	0.0555118	0.631644	0.00381895	0.0160077	0.0637582	5.90301e-05	0.567344	1	0.32407	0.305119
Gsx1	1	1	1	1	1	1	1	1	1	1
Gsx2	1	1	1	1	1	1	0.105213	1	1	1
Gtf2i	0.055538	0.0686453	0.139903	0.416921	1.19358e-06	1.60746e-05	0.000808289	0.113661	1.32386e-12	2.82012e-13
Gtf2ird1	0.12057	0.131823	0.799795	0.0376384	0.030249	0.374242	0.164314	0.0879315	0.134103	3.14128e-05
Gzf1	1	0.510067	1	0.195851	0.378936	1	1	1	0.0801428	0.242956
Hand2	1	1	1	1	4.80515e-06	1	1	1	1	0.257302
Hbp1	0.0840018	0.0620509	0.320743	0.891555	7.28996e-07	1.69597e-09	0.0354199	0.00233991	0.0672504	0.00378384
Hdx	0.0278471	0.0356003	0.575608	0.244534	1	0.858657	0.150866	4.2908e-05	0.0108294	1
Helt	0.0936276	0.0451419	1	1	1	0.00689517	0.0727592	1	1	1
Henmt1	0.111764	0.0289326	0.324722	0.167101	1	0.0152119	0.00498452	0.0265437	0.37301	1
Hes1	0.0501572	0.0554421	2.67952e-05	0.0178225	0.00592493	0.233189	0.00648202	0.47518	0.145547	0.0600485
Hes2	0.0703787	1	1	1	1	0.178393	1	1	1	1
Hes3	0.360147	7.41523e-07	0.162372	2.36095e-06	1	1.35958e-05	0.000592752	0.105193	0.108632	1
Hes5	0.00282655	2.25376e-05	0.123806	0.00265773	1	0.289711	0.000292362	0.00270898	0.0332092	1
Hes6	3.71011e-08	0.000502344	3.15894e-07	0.0525357	0.000452625	1.12809e-33	1.18755e-15	0.284414	1.00297e-17	7.84213e-32
Hes7	0.0463465	0.0331067	0.773248	0.873809	0.412592	0.00726987	0.0461723	0.501628	0.0657969	0.00639084
Hey1	8.36014e-14	2.32961e-17	0.066526	0.0613743	8.84842e-10	0.155361	1.51817e-14	0.0502107	4.02566e-11	0.00779926
Hey2	0.0549567	0.00765653	1.57789e-29	3.88448e-05	0.00013312	0.00182341	0.0915612	0.00245369	0.00484018	0.424934
Heyl	0.0147882	5.79022e-06	0.506655	1.72601e-08	6.9366e-21	0.0677821	0.0336829	0.0610338	0.433643	0.0259189
Hic1	0.18528	0.0133275	0.604554	0.238347	5.58689e-13	0.248543	0.398219	2.10679e-06	0.0484734	0.00179665
Hic2	7.16761e-05	0.451536	1.35686e-06	0.00364158	0.0881903	0.688853	0.0247857	0.0336848	0.0246696	0.0707254
Hif1a	0.0873482	3.9914e-05	2.50899e-05	0.513061	1.07631e-08	3.81622e-07	0.239421	1.5903e-94	0.236691	2.17313e-11
Hif3a	0.173292	0.0720372	0.281698	0.00473701	0.000328241	0.646145	0.0198573	0.0249154	0.079354	0.085559
Hinfp	2.26734e-10	0.58867	0.901772	0.00549423	8.93302e-13	2.6759e-17	0.759615	0.307567	0.0229046	0.00979127
Hlf	0.00219984	0.0316067	0.0692989	0.0187487	0.000455306	0.015922	0.0187432	0.0664734	0.105812	0.0203938
Hltf	0.0852428	1	0.0195724	0.0910678	0.321908	0.131453	0.0971904	0.0200423	0.119299	0.0866277
Hlx	1	1	1	1	1	1	1	1	1	1
Hmbox1	0.00385602	0.000635629	0.0200361	3.59093e-16	5.40563e-09	4.90566e-05	1.50938e-06	0.247895	0.3327	0.128459
Hmga1	0.127731	0.0853955	0.165824	0.534096	0.574221	0.105945	0.526586	0.112162	0.00901596	0.00892507
Hmga2	1	1	1	1	1	1	1	1	1	1
Hnf1a	0.388743	0.616544	1	0.0376384	0.0134576	0.0384561	0.0450579	1	0.0189968	3.03132e-07
Hnf1b	0.229774	0.259992	0.35265	0.0387837	0.168675	1.63126e-21	6.96809e-05	0.006663	0.000455067	1.75652e-05
Hnf4a	1	1	1	1	2.19288e-10	1	1	1	1	1.65724e-07
Hnf4g	1	0.24736	0.00102452	1	0.0159953	1	0.0879583	0.113449	1	0.00163953
Homez	0.260741	1	1	1	0.149615	0.000417051	1	1	1	0.0920269
Hoxa1	1	1	1	0.275735	1	1	1	1	0.0425942	1
Hoxa2	1	1	1	0.00728975	1	1	1	1	0.709981	1
Hoxa3	1	1	1	2.83435e-06	0.144603	1	1	1	0.157925	0.207188
Hoxa4	1	1	1	1	1	1	1	1	1	1
Hoxa5	1	1	1	8.57317e-05	1	1	1	1	0.745535	1
Hoxa7	1	1	0.0170463	1	1	1	1	0.137758	1	1
Hoxb2	1	1	1	0.0466016	0.0297189	1	1	1	0.642683	0.0922746
Hoxb3	1	1	1	2.20748e-09	0.00531075	1	1	1	0.647729	0.270745
Hoxb4	1	1	1	1	0.0553333	1	1	1	1	0.0267721
Hoxb5	1	1	1	1	1	1	1	1	1	1
Hoxb6	1	1	1	1	0.755176	1	1	1	1	0.0334194
Hoxb7	1	1	1	1	1	1	1	1	1	1
Hoxb8	1	1	1	1	1	1	1	1	1	1
Hoxc4	1	1	1	1	1	1	1	1	1	1
Hoxc5	0.469904	1	1	1	1	0.00210643	1	1	1	1
Hoxc6	1	1	1	1	0.0421514	1	1	1	1	0.267161
Hoxd1	1	1	1	1	1	1	1	1	1	1
Hoxd13	1	1	1	0.00311266	1	1	1	1	0.721593	1
Hoxd3	1	1	1	0.00620796	1	1	1	1	0.237167	1
Hoxd4	1	1	1	1	0.160915	1	1	1	1	0.0559642
Hoxd8	1	1	1	1	0.034157	1	1	1	1	0.0946289
Hsf1	0.322252	0.559665	2.77647e-05	0.127312	8.53643e-06	0.472629	6.40086e-06	2.20137e-06	0.0451056	1.86054e-08
Hsf2	0.035096	0.0314526	0.0311477	0.143516	0.00744424	2.75387e-11	0.345898	2.44359e-10	1.37505e-07	5.62308e-06
Hsf4	0.164988	0.398843	0.0099501	4.43038e-06	3.74839e-08	3.94563e-08	0.0085698	0.429771	0.172277	0.0371406
Hsf5	0.471558	0.0525081	0.0846896	0.375277	0.0196666	0.0534704	0.000170381	0.63241	0.0366594	0.0109608
Id1	0.0184043	0.00148117	0.0620689	0.126099	0.034811	3.84809e-13	0.0314943	0.148619	6.08185e-05	0.170647
Id2	0.516261	0.203413	0.0307249	0.000432828	0.142642	0.634304	0.309952	0.149569	0.00639517	0.00560227
Id3	0.293519	0.000861958	0.314331	0.00953741	9.25766e-06	0.00899219	3.60182e-12	0.36906	0.283353	0.0158868
Id4	3.59087e-12	0.00108471	2.38468e-06	0.00587271	0.0449079	1.00967e-12	0.0439895	0.0363994	0.0168698	0.0470484
Ikzf1	0.347057	0.0954124	0.0169546	0.0799065	1.2273e-58	0.0365873	0.042115	0.000821364	0.200911	8.08776e-11
Ikzf2	0.464623	0.218295	0.191725	0.00198294	0.196926	9.94541e-06	0.0308496	1.11117e-24	0.0603208	0.000644289
Ikzf3	4.52675e-06	0.345626	0.285072	0.0789242	0.00630953	0.0503714	0.161568	0.183048	0.0493249	2.53819e-05
Ikzf4	8.57439e-06	0.144338	0.0273309	0.182916	0.0741737	7.10846e-07	0.0200742	0.183357	0.00124786	0.0909858
Ikzf5	0.0650515	0.000489453	0.117063	0.185045	3.12923e-05	2.26187e-11	0.00621062	1.3299e-05	0.176124	0.166267
Insm1	0.140125	0.235003	0.214755	3.34026e-09	1	8.17436e-14	0.0425693	0.00480105	0.0368885	1
Insm2	0.501025	0.160143	0.0730341	1	1	0.335572	0.0610901	0.0350579	1	1
Irf1	0.0759475	0.563363	0.103365	0.000874355	4.4015e-06	0.199254	0.00691823	0.00193025	0.0934198	0.0400028
Irf2	7.66662e-13	0.0706061	0.173131	0.379673	0.0139654	1.23902e-17	0.00793886	0.0112469	0.00210402	0.00304203
Irf3	3.70006e-11	0.0357138	0.00732065	0.575227	0.782199	1.62758e-17	7.36655e-09	0.0508246	1.60054e-20	8.94518e-14
Irf4	0.00171729	0.0246218	0.258567	7.33937e-11	1.62127e-06	0.0332951	0.0181697	0.0462826	0.197947	0.000490157
Irf5	0.147876	0.0934354	0.656493	0.662557	0.0399994	0.0478773	0.0108457	0.00504392	2.02795e-11	0.0114586
Irf6	0.0598705	0.00058468	1.45389e-06	0.0173094	8.48278e-11	0.000312841	0.052612	0.0110883	0.525563	6.07351e-24
Irf7	0.267104	8.3889e-13	0.0760792	0.0433872	2.29193e-47	2.45515e-08	2.72068e-50	0.000151175	0.063509	9.66286e-15
Irf8	0.0103518	0.0797474	0.213675	0.0543326	1.01576e-56	0.329291	0.00308406	0.408543	1.10723e-19	9.62271e-07
Irf9	0.00379927	0.197722	3.64272e-06	0.0799058	0.00705543	0.835957	0.000107525	0.273438	0.0654588	1.71363e-05
Irx1	0.840774	1	1	0.0487311	0.0592021	0.538338	1	1	0.0765631	0.326381
Irx2	0.840774	1	1	0.0321573	1	0.0561562	1	1	0.054117	1
Irx3	0.0192844	0.0793218	1	0.257524	0.0615328	0.153569	0.582021	1	0.0895404	0.0448262
Irx4	1	1	1	0.112546	1	1	1	1	0.029117	1
Irx5	1	1	1	1	1	1	1	1	1	1
Irx6	0.244881	1	1	1	1	0.795249	1	1	1	1
Isl1	0.530323	0.00133693	1	1	1	1.39976e-06	0.395877	1	1	1
Isl2	1	1	1	1	1	1	1	1	1	1
Isx	1	1	1	1	1	1	1	1	1	1
Jdp2	0.00110949	2.99169e-05	1.42522e-36	0.349728	9.75787e-18	9.44024e-29	0.00501667	2.17664e-17	0.0965077	1.68716e-06
Jun	0.148783	0.148422	0.000709504	0.134998	0.424249	0.0692086	0.07081	6.44505e-08	3.80623e-05	2.78665e-19
Junb	0.000764912	3.42029e-09	1.36975e-16	0.207934	0.0877519	0.0861804	0.0281584	3.11544e-20	0.111855	0.0133283
Jund	0.292897	4.93338e-07	3.67279e-08	0.998861	0.00912304	4.38757e-06	1.24427e-08	0.210928	2.40739e-40	2.72393e-27
Kat5	0.000420601	0.0285267	0.0604777	0.798481	0.885964	4.19332e-26	1.30714e-05	8.44702e-05	0.0975601	5.05403e-10
Kat6a	1	1	0.021015	0.000287598	1	1	1	0.00145519	0.00334494	1
Kat7	1	1	1.5607e-39	0.580441	1	1	1	0.0979659	8.53415e-95	1
Kat8	0.443138	0.180036	0.244428	0.0159506	1.49986e-17	1.11003e-13	0.0477636	0.0248042	1.60297e-20	3.80999e-87
Kdm2a	0.426776	0.297838	0.295761	0.108181	0.574327	2.82685e-05	0.359066	0.992047	0.0455299	0.146
Klf1	0.0684684	0.0196951	0.933499	0.132963	4.91222e-08	5.69571e-14	0.248216	0.0203073	0.574879	3.1593e-06
Klf10	0.014572	0.00143783	1.14228e-08	0.00204229	0.00030577	0.0751238	2.59094e-09	2.55986e-05	0.0288981	0.00578441
Klf11	4.46409e-05	0.0794452	0.158481	0.0453993	1.82888e-18	0.921546	0.145416	0.082599	8.45157e-07	1.01416e-06
Klf12	6.12196e-40	0.0552661	0.0270512	7.07033e-64	3.02521e-13	0.190812	9.8438e-11	6.76977e-13	0.000195087	8.40517e-07
Klf13	0.0602273	4.76872e-10	2.36799e-09	8.85168e-12	0.000523287	0.0513491	0.0328095	0.00314174	0.00869978	1.38756e-38
Klf14	0.0066506	0.161248	1.04671e-07	1	1	4.10981e-30	0.0846985	1.58829e-09	1	1
Klf15	0.00130903	0.0119008	0.00175685	0.111507	0.0454867	0.414922	1.13583e-14	1.28128e-07	0.166444	1.38225e-06
Klf16	2.8658e-47	4.15881e-05	2.21841e-10	0.289899	3.0666e-11	4.02171e-22	1.73078e-06	2.2464e-18	0.114473	1.54427e-05
Klf2	0.286659	0.0241899	0.174285	0.509248	5.76714e-08	7.56936e-78	0.000443702	0.0382595	0.00855373	2.45726e-09
Klf3	0.00620019	0.0206775	0.0943213	4.75019e-17	0.00213947	4.98203e-08	2.17214e-11	0.00207221	0.00164879	4.84483e-11
Klf4	0.304537	0.0749391	0.0138192	0.276811	3.51892e-17	0.733487	5.28423e-07	0.00676109	0.00555781	6.98825e-35
Klf5	0.0266345	9.69527e-08	0.024194	5.59437e-05	0.000767277	0.577869	0.00730624	0.102853	0.0149539	3.23123e-140
Klf6	0.129484	1.61659e-05	5.65846e-08	0.28871	1.4001e-12	0.332868	0.000431444	4.86798e-44	0.0645095	1.84317e-08
Klf7	4.65961e-12	0.167486	6.42766e-05	0.0527654	6.85478e-41	3.55266e-10	2.3389e-09	0.0717453	0.246411	0.142564
Klf8	4.13631e-05	2.75018e-05	0.335313	0.00649603	0.0858072	3.46068e-79	4.00759e-05	3.28858e-55	1.15534e-28	6.73064e-21
Klf9	0.244714	0.0175896	0.198428	0.0192614	3.85804e-07	3.18074e-56	1.55229e-06	0.262822	0.00959137	0.0130027
Kmt2a	1	1	0.975654	0.518929	1	1	1	0.268631	0.132891	1
Kmt2d	1	1	0.503166	0.0019624	1	1	1	0.293394	0.00972534	1
Lbx1	1	1	1	0.0327723	1	1	1	1	0.109419	1
Lbx2	1	1	0.135424	0.0783167	0.203959	1	1	0.0942975	0.0380437	0.00382006
Lef1	0.503739	0.00647287	2.31077e-11	0.000889331	0.234895	1.76357e-05	0.0653371	0.078256	0.000995682	1.94005e-20
Lhx1	1	1	1	0.0242553	1	1	1	1	0.0268523	1
Lhx2	0.0591137	0.373233	0.112634	4.76236e-05	0.00599187	0.335241	0.0953774	0.0187502	0.0477184	0.034909
Lhx3	1	1	0.377419	1	1	1	1	0.233839	1	1
Lhx4	1	1	1	1	1	1	1	1	1	1
Lhx5	0.17695	0.0697283	1	0.122412	1	0.174287	0.0874757	1	0.0048505	1
Lhx6	0.233293	0.14094	0.0328394	0.577256	0.220625	0.00226605	0.264352	0.006663	0.129313	0.00121598
Lhx8	0.0763603	0.000215247	1	1	1	0.0988527	0.0996832	1	1	1
Lhx9	0.738759	0.178646	0.0832866	0.00333826	1	0.0812933	0.00126993	0.0851925	0.0141162	1
Lmo2	3.95478e-33	0.100916	0.607166	0.065097	4.46519e-05	5.46e-25	0.0106104	0.230987	0.140017	0.00633902
Lmx1a	0.28275	0.000683028	0.00201712	0.000717256	1	0.00080021	0.0814863	0.924036	1	1
Lmx1b	1	1	1	1	1	1	1	1	1	1
Ltf	1	0.0559192	1	0.250126	0.00761983	1	0.29084	1	0.0988997	3.59888e-06
Lyl1	0.0406698	0.0467519	3.8382e-08	0.370493	1.06091e-24	0.0436374	0.0590827	0.226915	3.30682e-06	1.12018e-121
Maf	0.00206667	5.38752e-09	1.79673e-35	0.442061	7.51789e-83	0.0189172	6.56984e-08	2.9726e-07	0.488811	0.0260313
Mafa	3.59529e-51	0.429624	8.47093e-10	1	1	3.7523e-44	0.000668174	2.65719e-06	1	1
Mafb	0.62206	1.12748e-09	0.165531	1.31085e-31	8.76927e-07	0.00130149	0.0890634	0.000584886	0.376621	7.54066e-13
Maff	0.116304	0.000437176	0.597102	0.441557	0.00516479	0.00914751	4.91396e-11	0.0912875	4.25608e-05	1.20267e-05
Mafg	0.880858	0.0046742	0.000364141	0.522562	0.000792659	0.0250554	0.0323523	0.537848	0.388444	0.0912555
Mafk	0.0824851	0.058099	0.0698111	1.21647e-08	1.79431e-07	0.000180115	0.164204	1.86933e-10	0.0853299	0.00208278
Max	0.0414747	0.0635529	0.163755	8.97984e-09	3.00398e-21	1.56241e-17	1.55325e-06	0.394025	3.77558e-08	0.000404419
Maz	0.050356	1.52471e-12	2.02032e-12	0.00509055	0.0244318	0.000672556	1.03515e-49	4.49669e-17	0.000730278	8.08643e-13
Mbd1	0.366292	0.0421827	0.217664	0.0398623	0.190153	0.61997	0.00046443	0.204474	0.143149	0.0861176
Mecom	0.35296	0.0323358	0.055283	0.0102811	0.0114954	0.452152	0.550385	1	0.303394	0.480165
Mecp2	9.7643e-06	0.0232862	0.995302	0.118218	0.00608068	1.38871e-05	2.16788e-05	0.27964	0.50254	0.0241359
Mef2a	0.000700771	0.0072923	0.071442	0.119755	4.52009e-07	1.92085e-12	1.39177e-07	0.0479295	0.306506	0.66912
Mef2b	0.0121889	0.0182702	1	0.504641	0.00162778	0.633313	0.0299858	1	0.141117	1.14809e-07
Mef2c	0.170562	0.00264928	0.109211	0.0342273	0.14204	0.00364255	0.0142284	1.06461e-05	0.151533	1.73653e-25
Mef2d	0.411766	0.350462	3.33896e-07	2.78708e-07	0.00389794	2.13193e-05	0.355891	0.263679	0.00102891	0.464225
Meis1	4.18821e-05	6.76524e-05	8.14533e-08	1.0655e-11	0.00827568	4.34245e-16	0.00172281	1.01411e-06	0.000176161	0.081826
Meis2	1.57285e-08	0.00683023	0.0708558	5.82781e-15	1.24133e-12	0.0144922	0.0347128	0.00365153	0.25495	0.025456
Meis3	0.559406	0.0267732	8.11835e-05	0.0411722	6.93073e-08	0.166866	0.00116242	0.0457076	0.119165	0.0296031
Meox1	0.00895393	0.73047	0.098337	0.812374	0.241015	0.516538	0.753258	0.0243102	0.492587	0.128706
Meox2	0.0109654	1	1	1	0.045563	0.052889	1	1	1	0.00398886
Mesp1	1	0.0769586	1.37607e-15	1	0.0486394	1	0.255427	0.0118147	1	0.241262
Mesp2	0.148287	0.345188	0.923533	0.00260191	0.0209213	0.000455784	0.0389709	0.15353	0.0311574	0.00414393
Mga	0.000412296	0.0290715	0.208528	0.0335934	0.324704	0.236307	0.00251188	3.19065e-11	2.40545e-05	0.00881397
Mier1	0.221853	0.196615	0.413357	1	0.0983117	0.00670523	0.164045	2.61381e-05	0.0119346	0.0642196
Mier2	0.013168	0.0216827	5.74046e-05	0.0831436	0.0988105	0.190332	8.33074e-05	0.0527243	0.128132	0.00221873
Mier3	0.726501	0.058478	0.866269	0.224555	0.167797	0.00554284	0.135888	0.00107869	0.348163	0.00294125
Mitf	0.000143841	0.00333438	1.02528e-10	0.00275882	0.0351649	0.000355329	0.195619	0.209228	0.0462082	0.000495753
Mlx	0.343593	0.367165	0.0159592	0.139849	0.329882	3.77333e-08	0.0714814	0.0910693	0.0207536	0.00342798
Mlxip	0.0310125	0.167777	0.0264732	0.0169732	0.206298	0.039638	0.391185	0.16213	8.81682e-06	0.192585
Mlxipl	0.140945	0.166423	1	0.317805	0.0103838	0.301631	2.32814e-07	1	0.225202	0.00213
Mnt	0.0113021	0.00901737	0.0268707	0.121813	0.175626	0.00485821	7.99659e-06	1.02472e-13	0.0500014	0.521826
Msc	0.0273907	0.44228	0.265875	0.00309354	0.000497181	0.000417542	0.0246515	0.163372	0.0481619	0.0155765
Msx1	0.0138637	0.00283649	0.00152723	0.00130367	1	0.00568666	0.50228	0.294963	0.989625	1
Msx2	0.0513514	0.0270179	0.00165672	0.00309655	1	0.192014	0.00961185	0.158202	0.0690436	1
Msx3	1	1	1	1	1	1	1	1	1	1
Mta1	0.372022	0.0894909	0.0518121	0.136452	0.306428	1	0.00616151	0.00110013	0.000912971	0.0323897
Mta2	0.071295	0.319277	0.253538	0.0438107	0.0216755	0.700034	0.252319	0.0464099	0.709981	0.00564646
Mta3	0.0984714	0.607641	0.0835003	0.000779473	0.0449471	0.0690062	0.175943	0.456745	0.0195043	0.00956828
Mtf1	0.0566937	0.645315	0.246923	0.0839118	3.56874e-40	4.85627e-08	0.572601	0.940654	0.236366	2.28559e-13
Mxd1	4.8324e-27	5.29926e-06	3.13133e-07	0.455005	0.0193114	6.4952e-11	6.203e-06	0.154839	0.164486	0.252474
Mxd3	0.00430863	0.000176239	0.300174	0.25047	0.181907	0.366965	0.0820993	0.104992	0.418084	0.0057323
Mxi1	0.121319	0.0492093	0.0148636	0.223266	0.00250998	0.00547048	0.34836	0.078988	0.0188558	7.79264e-07
Myb	5.45158e-16	0.00456746	0.0251188	1.8796e-14	3.37245e-07	7.68455e-06	0.0369745	2.79637e-06	0.032105	2.17232e-13
Mybl1	1.01181e-09	7.92429e-10	0.0934858	0.0330706	0.00413414	2.49675e-12	5.84587e-10	8.70145e-48	0.0281449	0.000744303
Mybl2	1.90545e-28	0.000107986	0.290759	0.00594666	0.496922	1.1242e-08	0.00491222	0.0140677	0.429207	0.0163162
Myc	0.0955464	0.0144154	0.0383797	0.0349893	0.0809492	0.1066	0.0472453	0.00358159	0.044784	0.00178612
Mycl	1	1	0.0188303	0.0143263	1	1	1	0.0152105	0.00425524	1
Mycn	0.00207416	0.003501	0.442729	0.0802606	0.00891277	0.0581079	0.00511098	0.00155736	0.18397	0.00366113
Myod1	2.77217e-07	6.57483e-36	0.0210725	0.445041	1	1.35958e-05	1.99329e-15	0.166373	0.0248196	1
Myog	0.153889	0.500547	0.0158908	0.00937318	1	0.306697	3.53438e-06	0.0816453	0.000192803	1
Mzf1	1.16082e-08	0.52605	0.20949	0.339327	0.175633	0.267293	0.0012314	0.00997952	1.70352e-08	0.2333
Nanog	0.0226035	1	0.291873	0.117302	1	0.123919	1	0.152291	0.0243137	1
Ncor1	0.108701	0.0933072	0.199405	0.326382	0.046321	0.109296	1.36619e-07	0.663183	0.000103293	0.122684
Ncor2	0.539779	0.151201	6.85614e-05	0.0774032	0.137269	0.877802	0.679944	2.69122e-06	0.410838	0.11394
Neurod1	0.331429	1.95007e-08	0.00968208	6.14239e-18	1	4.80527e-25	6.91476e-08	5.79953e-18	8.80797e-13	1
Neurod2	4.16439e-12	0.000481123	1.8284e-16	0.0470413	1	1.48011e-44	0.000983247	3.60304e-14	0.000188822	1
Neurod4	0.057671	0.0891986	1	2.94792e-09	1	0.36629	1.72265e-09	0.0762215	0.254975	1
Neurod6	1.09559e-12	0.000285809	4.26512e-17	0.0138548	1	9.81781e-16	0.000303211	6.84849e-10	0.0252868	1
Neurog1	0.0164519	0.0616722	0.454984	0.121901	1	0.615423	0.000634553	0.134088	0.25932	1
Neurog2	0.519829	0.0370561	1.83301e-12	0.0712559	1	3.05588e-06	0.0102311	4.58415e-21	0.0790044	1
Neurog3	1	0.00373202	1	0.0969499	1	1	0.00179733	1	0.208556	1
Nf1	7.49797e-08	2.36315e-16	0.856931	3.0473e-05	0.00334226	7.64558e-06	0.00232839	0.021041	1.42357e-07	0.0118825
Nfat5	2.40904e-08	0.23359	0.0422173	0.181712	6.15488e-06	0.020224	5.00228e-09	1.30898e-41	0.191799	0.000791842
Nfatc1	0.0512119	0.109445	0.0672653	0.229452	1.00298e-07	0.684473	0.10588	0.176429	0.389007	0.0292203
Nfatc2	1.35547e-05	0.0144625	0.0232343	5.02744e-08	0.00066268	0.0108364	0.00701482	6.21252e-06	0.220775	1.69049e-05
Nfatc3	0.118435	0.00491327	1.21432e-05	0.339759	0.00647737	0.0358291	0.183681	6.16746e-05	0.308698	0.00111922
Nfatc4	0.0406546	0.0374777	1.10839e-05	0.00044254	1.79877e-10	0.000290299	0.379916	2.09104e-05	0.356607	4.3505e-05
Nfe2	0.232244	0.105435	0.387818	0.0671717	8.84438e-11	0.779265	0.0851029	0.757581	0.200911	4.50478e-60
Nfe2l1	0.00217279	0.165369	0.20933	5.47081e-22	0.000864154	9.94024e-17	0.239523	0.00161243	0.00813592	3.68086e-06
Nfe2l2	0.0949713	0.0552682	1.5986e-17	8.38468e-08	0.00347377	9.2805e-05	0.00117918	0.0135811	0.00452692	0.00333092
Nfe2l3	5.53559e-07	2.40683e-06	1.07047e-10	0.0126292	0.112875	1.8252e-69	2.72821e-23	1.21034e-18	2.83794e-08	0.00419056
Nfia	0.652019	0.057257	0.00128366	0.000150296	0.0576274	5.05853e-36	2.74305e-06	0.0415503	0.143522	0.000988416
Nfib	3.03244e-08	0.084286	0.000167787	1.84357e-33	0.00367112	0.000148628	0.039853	2.38673e-05	0.0424497	0.000158957
Nfic	0.355946	0.0667815	0.158036	0.264374	3.78418e-08	0.559208	0.169434	3.69933e-05	0.037584	1.56228e-05
Nfil3	0.294609	0.100407	0.200431	0.0177599	0.731657	0.200409	0.000325387	0.519881	0.000218379	6.68769e-06
Nfix	0.0687291	0.200475	0.008787	1.59789e-06	9.56631e-05	0.348952	0.0603172	3.26398e-09	2.00733e-11	0.000101103
Nfkb1	0.0706355	0.386241	7.9167e-07	0.296178	6.7371e-33	5.34969e-09	0.00218095	0.505724	8.41112e-09	8.15147e-06
Nfkb2	0.171146	0.130837	0.0901444	0.000215903	7.34296e-27	0.00803739	0.00170924	0.0469053	0.0639483	3.7458e-19
Nfya	1.03472e-10	2.68724e-07	0.404106	0.0358121	0.000671168	5.33645e-29	7.13098e-06	2.36513e-05	1.49156e-07	0.10787
Nfyb	0.0226744	0.0516146	0.150058	0.151641	0.0126779	1.85344e-12	0.191231	6.18319e-08	3.54407e-21	2.32963e-11
Nfyc	0.390488	0.259813	0.78012	0.451438	0.0942962	9.79712e-27	0.000871479	0.021041	0.122911	0.00196415
Nhlh1	3.67174e-12	0.000214109	1.40814e-24	0.00990443	1	7.77552e-16	0.0116895	1.01732e-14	0.628331	1
Nhlh2	0.306971	4.87222e-05	2.85466e-05	0.0003934	1	1.88376e-16	6.7643e-16	3.51118e-21	9.23733e-22	1
Nkx1-2	1	1	1	1	1	1	1	1	1	1
Nkx2-1	0.728488	0.000110044	0.141855	1	1	0.0413718	0.459119	0.0554003	1	1
Nkx2-2	0.334141	0.13057	0.733411	0.356827	1	3.05142e-05	0.0589158	0.387752	0.0423087	1
Nkx2-6	1	1	1	1	0.0285081	1	1	1	1	0.0928182
Nkx2-9	0.000745252	0.00214488	0.217928	0.618199	1	0.0100306	3.97458e-05	0.0722657	0.366883	1
Nkx3-1	0.367743	0.294066	0.00068816	0.0452556	1	0.00021255	0.231405	0.0154304	0.316041	1
Nkx6-1	1	0.135725	1	0.0340799	1	1	0.0120925	0.344943	0.229229	1
Nkx6-2	0.487289	0.0138994	0.779238	0.630953	1	0.594588	0.00141734	0.12176	1.54015e-10	1
Nkx6-3	1	1	1	1	1	1	1	1	1	1
Nobox	1	1	1	1	1	1	1	1	1	1
Npas1	4.52554e-06	0.692008	3.17987e-09	1.34552e-10	0.00649894	0.0334607	0.0633985	2.57033e-15	0.0150598	1.23134e-07
Npas2	2.22609e-63	0.000985106	0.00713773	0.00892458	0.035932	1.90921e-19	0.0377901	0.10794	0.0516815	3.54068e-10
Npas3	5.80137e-09	0.0206518	3.53806e-09	0.187611	0.0343641	0.000525424	0.27821	0.140287	0.359144	0.146667
Nr0b2	0.0512119	1	1	0.0884605	0.0975887	0.0404402	1	1	0.0853299	4.30098e-33
Nr1h2	0.750953	0.00100457	1.55548e-05	0.35932	0.0763721	2.55838e-07	8.41829e-22	1.72369e-20	0.149042	3.55425e-05
Nr1h3	0.000510687	0.0392847	1.74866e-14	0.00110912	0.00777847	2.4868e-18	0.00156155	4.4605e-05	0.0210402	8.55694e-09
Nr1h4	0.059246	0.0227394	2.06149e-23	1.10701e-20	4.47648e-05	0.973194	2.37422e-38	0.0204004	0.0654491	9.01249e-10
Nr1i2	0.00092992	1	1	1	0.00961518	0.181208	1	1	1	2.54463e-09
Nr1i3	0.479834	0.148474	2.90011e-05	0.00063744	0.00725637	0.262275	2.80423e-37	0.0485452	0.0330735	2.2273e-11
Nr2c1	0.48171	0.098024	0.139241	0.072309	0.0173324	0.417108	0.299162	0.0121128	0.617588	0.0953612
Nr2c2	6.24001e-07	2.97865e-06	0.858449	1.35123e-08	0.0411131	4.4656e-16	7.55476e-17	0.243612	0.00555902	1.42842e-08
Nr2e1	0.00177518	0.0121953	4.27413e-06	1	1	0.178625	0.0672873	0.365245	1	1
Nr2f1	3.12779e-05	0.019273	0.182655	0.0308746	1.377e-09	8.15195e-29	0.0027834	0.0268625	3.86104e-10	0.0211585
Nr2f2	0.272799	0.000436737	1.05044e-09	1.88031e-16	1.73386e-09	2.34577e-12	6.16943e-07	5.89437e-25	0.738303	0.165418
Nr2f6	0.286479	5.61581e-07	1.42279e-25	5.36563e-05	0.0201815	0.00845395	1.51432e-15	0.348719	6.02317e-151	6.46582e-62
Nr3c1	0.315205	0.0174883	0.323865	0.437036	1.21991e-07	0.0881111	0.00151739	1.0861e-14	0.0138774	0.0471719
Nr3c2	1.3176e-05	3.34667e-09	0.00134683	0.21032	1.13513e-06	7.39881e-12	4.63406e-22	5.28853e-07	0.000852604	0.0354576
Nr4a1	0.00290313	0.0110384	0.00184571	0.0125012	0.126497	0.638702	2.55048e-05	0.000179767	0.236366	1.37601e-20
Nr4a2	0.206587	0.00624945	0.0192036	0.00770236	0.0605552	0.000123389	3.58903e-05	0.191358	0.000152195	0.0911925
Nr4a3	0.17889	0.201812	0.147931	0.156194	0.148306	0.539767	0.00324375	0.22031	0.281078	2.3934e-24
Nr5a1	0.667236	0.00726298	1	1	1	0.0641007	0.336847	1	1	1
Nr5a2	0.525674	0.115649	1	0.0309765	0.000510133	1	4.55859e-22	1	0.114575	4.3373e-05
Nr6a1	0.00531861	0.0363725	0.24345	1.78054e-07	1.40622e-24	0.0236033	0.200599	0.0040045	6.7828e-06	9.86257e-07
Nrf1	0.111934	0.022894	0.049038	9.37459e-06	0.0158936	0.511193	0.0133449	0.131143	0.0346953	0.00195964
Nrl	0.0661416	0.299741	0.0188303	0.107188	1	0.132964	0.00805875	0.226622	0.187355	1
Olig1	0.221574	7.5173e-16	0.287729	0.00178476	0.0381552	7.06986e-25	2.18551e-45	8.40739e-07	1.82662e-13	9.06137e-11
Olig2	0.0490013	0.00815315	0.0359101	3.84193e-16	1	0.163875	1.52081e-20	0.00350955	0.159534	1
Olig3	1	1	1	5.89136e-18	1	1	1	1	0.00966505	1
Onecut1	1	1	0.0688218	1	0.0542555	1	1	0.187276	1	0.451849
Onecut2	0.00850979	0.0216827	0.502541	0.000532296	0.0111431	0.0422735	1.55174e-05	1.92757e-07	0.000371973	0.0126335
Onecut3	1	1	1	1	1	1	1	1	1	1
Osr1	0.544322	0.044349	0.0222923	0.000677584	1	2.36438e-07	0.246595	0.0254355	0.0120931	1
Otp	1	1	1	1	1	1	1	1	1	1
Otx1	8.82085e-05	0.235729	0.852285	0.260756	1	0.000597969	0.0655267	0.258955	0.0203861	1
Otx2	0.036386	4.03633e-10	1.16634e-21	0.00126494	1	6.7508e-20	0.236942	2.24888e-05	0.0909339	1
Parp1	0.197448	0.0680308	0.0194315	0.590538	0.449197	0.482134	0.700219	0.183975	0.0363308	0.0379993
Patz1	2.36772e-11	1.65949e-06	0.0167155	7.57979e-14	1.80738e-07	0.226546	1.22217e-07	0.0779695	1.14313e-07	0.179897
Pax1	0.071975	0.29654	0.256265	0.000796593	0.276815	0.404296	0.0011518	0.855245	0.154899	0.0694799
Pax2	0.0657966	2.13683e-77	8.63989e-18	0.154467	1	8.31972e-21	2.03083e-86	6.88781e-59	0.126275	1
Pax3	1	1	1	0.0791469	1	1	1	1	0.515889	1
Pax4	1	0.0171136	1	1	1	1	0.103197	1	1	1
Pax5	1	0.369824	0.023589	1	1.98599e-07	1	0.0054926	0.181044	1	2.85866e-47
Pax6	1.12926e-05	1.47055e-11	0.0405938	3.91276e-66	0.519498	9.61228e-41	0.00433667	0.0106701	2.31937e-98	0.000226913
Pax7	1	1	1	1	1	1	1	1	1	1
Pax8	0.804889	1	0.0976608	2.74139e-54	0.0568739	0.069416	1	0.000923654	0.00839904	0.000930907
Pax9	1	1	1	0.0495846	0.320748	1	1	1	0.404472	0.0103782
Pbp2	1	0.472088	1	1	1	1	0.823241	1	1	1
Pbx1	0.294601	9.49313e-05	0.564474	0.275971	0.00212698	0.273424	0.248629	0.00713772	0.0745991	0.000721747
Pbx2	0.0225122	0.0757696	0.000237432	0.210985	0.241965	0.651904	0.0134804	0.049865	0.182349	0.00427306
Pbx3	0.200735	3.35397e-11	3.26363e-08	0.000148311	0.0483794	0.0181357	0.0600683	0.00191371	0.6434	0.048364
Pbx4	0.00611672	0.232052	3.84512e-06	0.118408	0.264017	0.147999	0.43393	0.405569	5.18316e-22	6.60219e-09
Pebp1	0.66071	0.00267412	0.000123877	0.190725	0.196146	1.98892e-22	3.11705e-05	0.612427	1.254e-16	4.97507e-09
Peg10	0.000898445	0.00594209	0.196881	0.154796	0.352502	3.51651e-05	0.0466711	0.0340588	0.117791	0.0357954
Pgr	0.0741134	1.75628e-06	0.178691	3.54876e-15	0.16564	0.00778901	0.00974003	0.3053	0.391122	0.00160499
Phox2a	1	1	1	1	1	1	1	1	1	1
Phox2b	1	1	1	0.00398066	1	1	1	1	0.00696703	1
Pitx1	0.23704	0.0577526	0.722002	1	1	0.153569	0.751155	0.00785141	1	1
Pitx2	0.121429	1	1	1	1	0.0122683	1	1	1	1
Pitx3	1	1	1	1	0.0983153	1	1	1	1	0.00247429
Pknox1	1.83393e-12	6.46756e-06	0.341626	0.0903346	3.91161e-05	4.23976e-05	1.86693e-16	0.78694	0.000112873	3.52319e-08
Pknox2	4.86419e-06	7.83616e-06	0.0779901	0.0444221	0.0169424	0.00186561	0.00348481	4.92315e-07	0.000179524	3.52093e-10
Plag1	1.3663e-07	0.00010711	0.0183122	0.0405242	6.46483e-12	1.6509e-26	0.00714344	0.212756	4.58922e-44	0.00455075
Plagl1	0.000101273	0.00438108	8.7713e-47	7.50178e-05	4.58531e-47	1.08036e-35	0.124413	5.61168e-25	0.390124	0.00194964
Plagl2	0.0387579	1.08522e-08	0.00169178	0.260045	2.67515e-06	0.4095	8.62714e-22	0.00444325	0.161159	0.387069
Polr3a	0.00227169	0.0333554	0.0692319	0.000157079	0.000513765	6.78743e-23	4.38137e-10	0.0600608	4.12992e-14	0.14204
Pou1f1	1	0.0285774	1.92651e-05	0.445216	1	1	0.114429	0.15738	0.00787308	1
Pou2af1	1	1	1	1	0.263559	1	1	1	1	0.0614663
Pou2f1	1.08724e-08	0.210983	0.182417	0.134074	0.0512285	0.0634597	0.0367146	8.68995e-14	0.374238	2.25391e-05
Pou2f2	6.1813e-10	0.10238	0.242586	0.622942	1.09577e-51	3.96758e-08	0.0811793	0.0126717	0.137938	0.00393846
Pou2f3	0.225278	0.17712	0.82025	0.0377939	1	0.402566	0.844426	0.375962	0.031943	1
Pou3f1	0.000366297	0.216262	0.00107065	0.0558198	0.0183576	0.258604	0.303089	0.0205823	0.297975	0.128131
Pou3f2	0.0791148	0.0534389	0.678335	3.27931e-10	1	0.337352	0.0232215	5.08063e-06	0.20941	1
Pou3f3	0.0248823	0.0177772	0.0487225	0.0077437	1	0.0341323	0.182759	0.0203916	0.00961678	1
Pou3f4	0.0746108	0.00734568	0.544158	0.18219	1	0.388263	0.0521971	0.0076101	0.0911377	1
Pou4f1	0.019223	0.000686465	0.121258	0.00156315	0.349013	2.58095e-05	0.0169943	0.0141467	0.1549	0.215087
Pou4f2	1	1	1	0.000767778	1	1	1	1	0.0272772	1
Pou4f3	1	1	1	1	1	1	1	1	1	1
Pou6f1	0.00816271	0.0864185	0.000551124	0.600839	0.105657	0.646548	0.883902	0.00638788	0.0814111	0.012981
Pou6f2	0.00212983	1	1	1	1	0.000303222	1	1	1	1
Ppara	0.0067902	0.0100041	0.0509789	2.13652e-09	1.04853e-06	0.100502	0.000137645	0.48598	0.00211425	2.80496e-42
Ppard	0.208243	0.0143719	9.60828e-05	0.0926757	0.00656538	0.290372	0.187475	6.98761e-23	0.0350242	0.230376
Pparg	0.0108654	0.000268228	1.69107e-10	0.0010529	0.111801	1.58291e-05	0.238612	0.0231889	0.142298	8.75978e-10
Prdm1	0.692584	0.00272937	1	0.757373	3.3151e-12	0.0905635	0.285145	0.222568	1	0.0859215
Prdm16	0.654989	0.00186862	1	1	0.00358707	0.059768	0.072323	1	1	0.0513465
Prdm4	0.13626	0.00845768	0.254852	0.643362	0.129561	0.859653	0.310552	0.671872	0.193031	0.16059
Prox1	0.013168	0.27663	1	0.812374	0.228461	0.319765	0.0899559	1	0.796249	0.268006
Prox2	0.0268863	1	1	0.329523	0.0643342	0.379108	1	1	0.147321	0.239013
Prrx1	0.235201	0.835067	1	0.0145704	0.351914	0.984767	0.00532354	0.328473	0.846156	0.109205
Prrx2	1	0.228879	0.0532703	0.122412	1	1	0.0934264	0.0968628	0.313604	1
Prrxl1	1	1	1	1	1	1	1	1	1	1
Pten	0.0137049	0.133535	0.000147126	0.0533858	0.368482	0.0411357	0.229514	3.19319e-05	0.622281	0.00631966
Ptf1a	1	1	1	0.0580082	1	1	1	1	0.0251793	1
Rara	1.64015e-07	0.308257	4.94384e-38	0.309656	2.18785e-06	0.00885615	0.00164114	5.15837e-19	9.81799e-06	5.62856e-08
Rarb	1.83259e-17	1.3726e-07	0.146217	0.177625	0.0025458	1.21614e-10	0.0276284	0.000231419	0.130329	0.0397835
Rarg	0.000197683	0.481287	0.0999626	0.244727	4.39263e-05	0.0858003	0.124519	0.00111277	0.0067914	0.121634
Rax	1	1	1.43575e-05	1	1	1	1	1	1	1
Rbpj	0.718857	0.00577636	0.42569	0.214359	0.330383	0.00276889	0.476484	0.118163	0.217868	0.0544828
Rbpjl	0.37255	0.122127	0.784824	0.0293071	1	0.216055	0.296495	0.0202461	0.540045	1
Rcor1	0.0676718	0.149551	0.996596	0.37177	0.206265	2.36258e-11	3.04219e-05	0.766686	0.514371	0.204024
Rcor2	0.367773	0.0039432	0.00752917	5.20567e-05	0.480161	0.181966	0.0870706	0.0129766	0.265211	0.670573
Rel	0.0389142	0.284864	0.00548707	0.242153	0.0250328	0.614137	7.04098e-06	0.00926317	0.240231	0.0288941
Rela	0.403145	0.248773	0.16667	0.361053	0.582007	0.151414	0.00104509	0.506958	0.149569	0.00470955
Relb	0.0598498	0.213247	0.024969	0.0948242	1.38513e-08	6.17327e-28	0.000125063	0.236683	0.0126891	0.0149428
Rere	0.0947367	0.311262	0.413264	0.00498767	0.0900063	0.549384	0.268539	0.969212	0.341275	0.00397445
Rest	1.30441e-20	0.000137762	4.89361e-09	5.81242e-08	5.8769e-10	0.00191839	0.000155695	9.28807e-07	2.0717e-05	0.000448717
Rfc5	0.000109027	0.000686465	1.71542e-07	0.0368297	0.467499	0.00288505	0.223321	0.078256	0.000763586	0.0659718
Rfx1	5.87984e-06	0.29864	1.04408e-21	0.0721417	0.749876	0.66046	6.93986e-09	1.13933e-31	0.0231502	0.00712455
Rfx2	4.43695e-21	2.93044e-11	0.00210358	1.39977e-06	0.0861184	5.22464e-11	0.196558	0.423979	0.0151558	0.180906
Rfx3	0.000846511	0.000169242	0.163072	0.156399	0.029318	0.505149	0.000356961	0.00529732	0.0441618	0.00299825
Rfx4	4.57866e-10	9.01005e-06	0.659539	1.08641e-25	3.72095e-08	0.000256092	0.273051	0.0775809	0.0528103	2.61334e-37
Rfx5	0.0386115	0.0585122	0.265942	0.227817	0.166817	2.2707e-05	0.00582329	0.169973	0.00126481	0.0141487
Rfx7	0.000579876	0.00135763	0.00833199	0.215057	0.0256075	0.0262979	1.50039e-18	1.8331e-06	0.00713003	0.0050437
Rfx8	0.0855429	0.0379931	0.508927	0.0752565	1	0.2569	0.172803	0.102427	0.576346	1
Rnf31	0.644381	0.120283	0.804926	0.0603275	0.026151	0.284665	0.00242089	0.330715	0.378567	0.0857885
Rora	0.480824	0.101214	0.000328394	4.54746e-05	0.00251629	1.04285e-05	0.515142	7.88448e-08	0.109168	0.000802279
Rorb	0.298457	0.0250875	0.252669	0.382179	1	5.61862e-06	0.749664	0.114219	2.44607e-06	1
Rorc	0.0220236	0.134536	4.63165e-19	5.5432e-11	9.13978e-06	0.019493	0.0159756	0.0346288	0.0191161	3.04051e-12
Rreb1	6.08237e-05	0.166076	0.119956	4.93464e-10	0.00249504	3.22328e-09	0.00992594	0.0115584	3.0366e-05	0.00221679
Runx1	0.276377	0.208256	0.180031	0.0400421	5.29114e-28	0.194352	0.00332125	0.948413	0.000947163	0.00029669
Runx2	3.30766e-23	0.0108402	0.0947763	0.000179877	2.0581e-12	1.94937e-63	0.0110061	1.42207e-05	7.06908e-05	0.000227376
Runx3	0.397248	0.166578	0.988726	0.0791469	6.94606e-11	0.00383268	0.329421	0.483368	0.202242	7.69306e-06
Rxra	0.290838	4.02049e-05	0.307677	7.67026e-09	5.97499e-05	0.198478	4.94756e-07	0.00659273	0.322266	2.75548e-05
Rxrb	3.23169e-27	0.424694	4.41966e-48	0.769773	0.254937	0.272922	2.07561e-10	9.68568e-12	0.00034888	0.0485135
Rxrg	7.43208e-45	1.11925e-09	3.00365e-09	1.91931e-16	0.00302662	7.4177e-44	0.0114379	1.1297e-13	1.18022e-07	2.4988e-17
Satb1	0.0167417	1	1	0.169612	1	0.0191825	1	1	0.226687	1
Satb2	1	0.172536	1	1	0.0903682	1	1	1	1	0.131979
Scrt1	0.368726	0.00606908	8.11354e-29	0.378292	1	0.303993	0.367944	8.55171e-21	0.154827	1
Scrt2	0.061323	0.0294147	2.1999e-09	1.14462e-07	1	0.383183	0.00993428	0.00132946	0.0557848	1
Sf1	0.220516	0.0692123	0.171427	0.039704	0.216048	0.0339714	7.00014e-07	0.667804	0.0235922	0.00469626
Sh2d1a	1	1	1	0.0195688	0.0559429	1	1	1	0.195019	0.000606932
Shox2	1	1	1	1	1	1	1	1	1	1
Sim1	3.74574e-05	2.06878e-05	1	1	1	7.32771e-10	0.00332105	1	1	1
Sim2	0.0826376	0.221247	0.310498	0.00491784	1	0.0431889	0.00218294	0.00181595	0.0021372	1
Six1	0.0339171	1	1	0.239511	1	0.860892	1	1	1	1
Six2	1	0.0448954	1	1	1	1	0.0934264	1	1	1
Six3	0.36444	0.14665	1	1	1	0.00550914	0.00463636	1	1	1
Six4	0.313774	0.126196	0.0137826	0.124422	0.119983	0.120429	0.228574	0.763527	0.178801	5.18565e-06
Six5	0.191166	0.00810069	0.00181983	0.565543	0.102818	0.0812404	0.0928942	0.426957	0.137956	0.125714
Six6	1	0.024572	1	1	1	1	1.50551e-05	1	1	1
Smad1	2.56186e-05	0.00376228	0.214498	6.99587e-13	0.0516094	7.51597e-09	5.92698e-05	0.118636	2.15348e-32	4.3754e-09
Smad2	0.146526	3.59125e-06	0.22717	0.596522	1.41987e-09	1.66151e-17	3.21655e-05	0.00489858	0.272854	0.0225529
Smad3	8.04485e-37	0.157128	0.000338272	8.29308e-09	0.0206727	7.90044e-05	0.00134463	0.068368	1.48274e-38	0.0296746
Smad4	0.593138	2.95017e-09	0.222424	0.000291289	2.14052e-08	0.190133	1.89304e-13	4.70272e-06	9.45609e-23	0.0218084
Smad5	5.50506e-16	0.117327	0.360407	0.174632	1.92737e-09	1.84337e-07	4.54247e-05	1.3077e-05	0.346302	0.00194964
Smad9	0.0329288	0.000314428	8.3432e-10	3.62581e-06	0.0151025	0.000478711	1.97473e-08	0.00450425	9.05446e-08	4.34882e-10
Snai1	0.0966849	0.166899	0.121196	0.0609966	4.31267e-13	0.104954	0.441779	2.4653e-05	0.18047	0.0156064
Snai2	0.148535	0.158755	0.119181	0.0903277	5.46798e-08	0.0433141	0.0897044	0.0411181	0.14165	0.00497917
Snai3	0.0266833	1.08085e-09	0.0688218	0.14899	0.0424634	0.395359	1.05408e-07	0.00863349	0.0484733	0.435101
Snapc4	4.0004e-12	0.0140188	3.58031e-31	0.114647	0.0934552	2.82562e-06	4.95001e-10	0.0194811	3.59413e-47	2.48137e-07
Sox1	0.00164556	8.88627e-06	0.00585935	0.0433655	1	0.011229	0.0270414	1.05058e-06	0.147984	1
Sox10	0.240825	0.0706608	0.175762	3.6481e-09	1	0.0660632	0.00116421	2.43767e-12	0.00336123	1
Sox11	0.000218522	0.103349	0.207254	0.000209741	1	2.28429e-27	0.00109989	0.000126543	0.284969	1
Sox12	0.00812318	0.00196646	0.0407426	0.121764	0.00528717	0.322705	0.154924	1.02312e-05	0.00768029	5.15542e-05
Sox13	0.116796	0.0256116	0.173005	0.0124615	0.0536688	0.246046	0.0703654	0.042837	0.0617787	0.00360084
Sox14	1	1	1	5.90731e-07	1	1	1	1	3.2037e-05	1
Sox15	1	1	1	1	0.14875	1	1	1	1	0.101024
Sox17	0.0616784	0.0594186	0.121278	0.681964	0.128385	0.0150557	0.038582	0.136055	0.0375017	2.14682e-07
Sox18	0.380227	0.254503	0.31831	0.304506	8.51364e-06	0.241171	0.00968275	0.00926317	0.0153224	0.0254426
Sox2	0.112653	1.37843e-07	0.000136509	0.0174624	1	0.583024	0.105762	0.10794	0.0242277	1
Sox21	0.107658	0.00635442	0.0832347	0.150527	1	0.282655	0.0415619	0.124266	0.112617	1
Sox3	8.23703e-05	0.22985	0.132235	0.0244827	1	0.00530215	0.000496645	0.0139895	0.0216741	1
Sox30	1	0.0887561	1	0.380043	1	1	0.11105	1	0.392542	1
Sox4	0.194362	1.51078e-06	0.124504	3.70654e-14	0.000929183	0.0186547	0.184692	0.00145735	5.38153e-33	0.0493106
Sox5	0.0982392	0.00280666	0.00949891	0.498089	0.18232	1.35449e-07	2.08346e-05	1.2932e-11	0.0379734	0.00901791
Sox6	3.14851e-06	0.10458	0.123594	2.94792e-09	0.0295433	1.03539e-23	0.507969	0.223225	0.356413	0.0187696
Sox7	0.0365806	0.174855	0.0608299	0.000383182	0.00666809	0.596476	0.00339878	0.386589	0.227455	0.000596452
Sox8	0.674429	0.00201059	0.000451577	0.0886345	5.34869e-10	0.000473278	7.14942e-05	3.03713e-20	0.00549158	0.00124361
Sox9	0.485977	0.0111479	0.0278486	0.351836	0.00529164	0.296226	0.0409939	0.118207	0.00558877	0.00189577
Sp1	1.16772e-16	0.215795	0.338809	0.0550482	0.00797562	0.0499555	0.00433206	0.0369303	2.7764e-10	0.0099279
Sp100	0.328845	1	0.121258	1	0.034068	0.461121	0.466478	0.171803	1	0.00272025
Sp2	0.654641	0.0701682	2.0115e-05	0.298395	0.392678	0.132092	0.024437	2.21588e-16	0.0154776	0.0122599
Sp3	0.150423	0.0752433	0.855599	0.765434	0.0281277	0.632251	0.194896	3.38837e-224	2.29729e-06	1.74641e-07
Sp4	8.42845e-07	1.87103e-16	0.833295	0.660629	8.07364e-14	0.0246224	0.0198642	7.06688e-168	0.615441	2.70083e-13
Sp5	0.309865	0.147116	0.284044	0.848489	0.000458155	0.0147638	0.0436483	0.0409841	1.85446e-15	0.000284639
Sp6	0.112398	0.600893	0.0469103	0.596512	0.103579	0.223734	0.00947918	1.29693e-09	0.00648924	0.256442
Sp7	0.258384	1.34316e-44	0.268268	5.68868e-18	1	0.738282	0.0162883	7.85086e-09	0.388506	1
Sp8	0.013197	1.36172e-78	0.164518	1	1	1.74888e-11	0.121002	2.75604e-08	1	1
Sp9	0.716668	6.40917e-20	0.00266618	1	1	0.00986332	0.0572858	0.006542	1	1
Spdef	0.377338	0.11105	0.751825	0.0825784	0.0719535	0.062905	0.231223	0.0773644	0.0462158	0.00409149
Spi1	1	1	0.0192528	0.140115	1	1	1	0.218538	0.0083834	1
Spib	0.00967211	0.224983	0.000564265	0.0282759	8.19595e-08	0.120037	0.016843	0.0672138	0.174278	0.149908
Spic	1	1	2.77831e-06	0.00402905	6.7922e-101	1	1	0.119624	0.16968	2.04835e-07
Srebf1	0.0799812	0.296084	0.655566	0.0105662	2.53284e-20	0.214687	7.90285e-16	3.76887e-20	0.000249213	0.00111135
Srebf2	0.00228083	0.0638585	4.33057e-18	0.0343243	0.0276563	5.2641e-06	0.185538	1.35166e-16	3.66818e-07	2.56716e-06
Srf	5.39044e-10	0.116452	7.58863e-32	0.177152	0.0199342	0.0243979	0.0980561	1.95331e-15	0.181021	2.78604e-10
Stat1	0.346718	1.57311e-11	0.149586	0.00779778	1.04415e-20	4.89265e-27	2.12042e-29	6.63874e-19	9.69075e-05	4.27556e-07
Stat2	0.00108415	0.148194	0.0952995	8.033e-40	4.74831e-06	0.00242807	0.0181121	0.0338017	0.0254323	0.0735487
Stat3	0.101062	0.0404737	0.113782	0.00829389	0.0698377	0.0427305	0.0161241	0.793669	2.92049e-32	1.84652e-11
Stat4	3.08799e-10	2.10309e-06	0.0196482	0.0015509	1.97089e-08	0.434127	5.67463e-08	1.53147e-06	1.37391e-06	8.44058e-45
Stat5a	0.0791271	0.00182407	2.55883e-29	0.0218589	2.66558e-05	2.41221e-07	0.00328182	0.00399295	2.45437e-08	1.59763e-05
Stat5b	0.000138477	1.44037e-05	0.305515	6.26266e-11	2.23998e-18	2.78244e-15	0.0377558	1.03858e-09	3.34401e-17	1.4259e-45
Stat6	5.9791e-10	1.5617e-17	2.47603e-38	1.11027e-05	0.389813	0.0505986	1.77848e-29	9.40181e-05	0.0219176	0.00224802
Stra13	0.544615	0.382998	0.575315	0.45923	0.692472	5.02935e-14	3.71471e-05	0.0650162	2.70592e-08	0.087966
T	1	0.0622987	1	0.111017	1	1	0.463486	1	0.346482	1
Taf1	0.00139198	0.0803996	0.0106679	0.328674	0.0702877	0.0236806	1.31724e-15	0.0046561	0.000251019	0.289878
Tal1	0.00716605	1.05097e-28	3.57083e-17	2.87728e-32	6.57621e-12	0.188287	7.14857e-47	3.4114e-34	2.09846e-08	0.0324246
Tal2	0.123557	0.0338275	0.000132712	0.00956633	1	0.0561352	0.097671	0.371373	0.100945	1
Tbp	0.125613	0.106347	0.934692	0.175531	0.0527267	0.643835	0.0550332	0.0997254	0.310414	0.257434
Tbpl1	0.0317383	0.262286	0.183594	0.903245	0.0629955	5.53216e-13	0.886695	0.0970097	0.0852124	0.00388752
Tbr1	1.80531e-07	2.99825e-05	1.66182e-15	0.00645308	1	1.20892e-29	5.41202e-05	0.00197344	2.3933e-09	1
Tbx1	0.38693	0.103403	0.267682	0.136608	0.186293	0.260109	0.00192932	0.0171998	0.194821	6.13019e-35
Tbx15	0.0591223	0.0309574	0.00993222	0.00660492	1	2.84167e-05	0.093268	9.0801e-09	0.549286	1
Tbx18	0.119432	0.00066279	7.69605e-05	0.0085788	1	3.16322e-07	0.137408	1.16541e-10	0.14615	1
Tbx19	1	0.0172403	1	1	1	1	0.0205461	1	1	1
Tbx2	0.23463	0.362683	0.269602	0.104761	1.25911e-07	0.484617	0.223791	0.098736	0.0794231	0.00730832
Tbx20	0.77002	1	1	1	2.88788e-21	0.113924	1	1	1	0.102947
Tbx21	0.0881561	8.92475e-16	0.0335073	0.166756	0.48102	0.724029	0.0509484	0.901682	0.98044	3.52872e-09
Tbx22	1	2.00857e-06	1	1	1	1	0.0330427	1	1	1
Tbx3	0.0345796	0.122643	0.82025	0.159474	6.32383e-06	0.212209	6.68019e-05	0.596303	0.0614358	0.0335246
Tbx4	0.866438	0.108798	1	0.143653	1	0.854896	0.219405	1	0.186234	1
Tbx6	0.273485	0.0687777	0.755421	0.0871238	0.287582	0.17515	0.0212068	0.757581	0.0447966	0.296007
Tcf12	3.55841e-08	4.17761e-23	0.00347599	0.415453	0.0378394	5.13892e-73	3.05055e-41	3.543e-10	1.55402e-12	0.652634
Tcf15	0.302646	0.0636557	0.29119	0.45407	1	2.87488e-05	0.131892	0.998578	1.95036e-08	1
Tcf21	1	1	1	9.99264e-17	1.40981e-32	1	1	1	0.562095	0.0332796
Tcf23	0.366052	0.00901458	0.116402	0.0269777	0.0326807	0.617335	0.044444	1	0.167274	1.51641e-21
Tcf3	0.629417	0.00402545	1.62344e-12	0.00290995	0.152254	0.476608	4.92019e-20	1.49779e-59	5.36586e-11	0.427225
Tcf4	0.000701084	9.49459e-06	0.0186522	5.60047e-08	1.78318e-14	3.27296e-13	0.00568366	0.224962	2.34858e-08	0.379015
Tcf7	2.19617e-12	0.000371206	0.810695	0.0958482	0.23665	1.47498e-14	0.0508822	0.812669	0.0797689	0.0187475
Tcf7l1	0.095171	0.00462226	0.168331	0.286856	0.322084	0.08158	0.248377	0.269188	0.413847	0.0027201
Tcf7l2	0.0656279	0.16394	0.120914	8.90306e-06	0.330733	0.000246315	4.49015e-05	0.316268	8.66799e-07	0.0141396
Tead1	0.0317968	0.645437	1.16861e-06	0.0777173	6.73605e-08	1.98667e-07	0.306237	0.185007	0.312809	0.00086352
Tead2	0.0395144	7.811e-07	1.02299e-09	1.25822e-05	0.000139051	1.32364e-09	0.00662408	0.0191741	0.364009	0.0326636
Tead3	1.76319e-06	0.14365	3.06928e-07	2.64845e-05	0.116777	9.35356e-06	0.558264	0.53309	0.0284868	0.000983957
Tead4	0.396274	0.540995	0.277445	0.0322046	1.39794e-06	0.239378	0.502489	0.23025	0.0270198	0.0259147
Tef	4.62288e-14	0.000721801	0.249801	0.00386555	1.22331e-13	0.128012	0.0125039	0.319517	0.0377198	9.72566e-06
Telo2	0.213196	0.124328	1.09214e-06	0.224638	0.35009	0.0433563	5.14694e-08	0.190236	8.01608e-16	0.0649475
Terf1	0.0921579	0.178646	0.0606462	0.618719	0.0590053	0.139335	0.196361	0.086096	0.00755632	0.359817
Tet1	0.00607867	0.285278	0.224466	0.152354	0.00925526	1.05758e-05	0.167587	1.00551e-10	0.000130239	0.270745
Tfap2a	0.0278614	0.0123973	0.0654847	3.28123e-05	1	0.138044	0.0373421	0.0761167	0.432771	1
Tfap2b	5.83278e-06	1.8464e-05	0.298544	0.00115798	1	0.091059	0.00720212	4.18002e-15	0.0175747	1
Tfap2c	0.00981406	1.46449e-23	0.0565711	1	1	0.177194	0.0602281	2.06111e-10	1	1
Tfap2d	1.11313e-15	7.68438e-08	1	1	1	7.53338e-37	0.000871344	1	1	1
Tfap2e	0.00998725	0.120242	0.932088	0.0145764	1	0.055882	0.457708	0.176817	5.79391e-05	1
Tfap4	0.153263	0.436598	0.213052	0.569493	0.00819024	6.23999e-05	1.33327e-05	0.00012336	0.301237	0.390712
Tfcp2	0.00333052	0.00101538	0.0476853	0.982697	0.000972076	7.12807e-27	0.000694064	0.00145299	5.04552e-08	0.15649
Tfcp2l1	0.00578125	0.00346751	0.381287	7.51212e-06	0.082353	0.595609	0.0448586	0.0102615	0.0116634	4.59411e-06
Tfe3	0.336222	0.276189	0.408185	0.555374	0.266151	0.0066503	0.241228	0.0178653	0.159936	0.157351
Tfeb	0.338273	0.128551	0.031515	0.32102	3.05615e-06	0.0325052	0.000353358	0.0819106	0.000440506	0.000157627
Tfec	0.0478421	0.397204	1	0.126249	1.94511e-17	0.0181285	0.150866	1	0.338278	0.556255
Tgif1	0.43657	0.244529	0.3087	0.00331439	0.00577083	0.0627649	0.142671	0.466406	0.0018299	1.0279e-05
Tgif2	0.0998672	0.00856061	0.18068	0.140525	0.254431	0.0466466	0.0310011	0.372786	0.0583013	0.353426
Thra	0.0239604	6.31658e-09	3.92452e-23	0.0918245	2.96246e-14	1.89077e-36	5.98689e-11	3.12211e-10	3.3504e-13	8.36607e-48
Thrb	4.2353e-18	7.40197e-08	0.447061	8.67588e-11	0.0305639	0.00120973	2.09086e-06	0.000245526	0.0616354	0.00772303
Tlx3	1	1	1	0.115833	1	1	1	1	0.0611539	1
Tnfrsf10b	0.258719	0.013953	1.076e-31	0.020177	0.0392933	0.00686002	1.95266e-05	0.00191532	0.111581	0.06235
Tnfrsf25	1.40393e-21	0.000916266	3.96282e-07	0.444699	0.0476069	1.78845e-08	0.0616353	2.51903e-09	0.10996	0.126639
Traf4	0.071975	1	1	1	0.0907811	0.20896	0.0615914	1	1	0.0133714
Trerf1	0.486759	0.418579	0.546295	0.00068632	0.000347971	0.109078	0.0369029	0.0445985	0.0017438	0.35923
Trim28	0.657297	0.00224769	9.33034e-31	0.0573123	0.00051729	0.728734	3.71145e-10	0.0673788	1.44902e-58	0.0131277
Trp53	0.663746	0.107662	1.4926e-08	0.041097	0.125918	8.09452e-16	0.000637049	9.69098e-17	0.142467	2.22577e-13
Trp63	0.00442543	0.0139994	0.155808	5.59378e-12	1	0.873738	0.0276451	0.0314593	0.447616	1
Trp73	9.86824e-05	1.86255e-12	6.92021e-37	1.17705e-25	1	1.08595e-48	0.270913	0.000114039	2.43203e-29	1
Trps1	0.184522	0.148191	0.684257	0.692822	5.15742e-08	0.700034	0.0162002	0.687552	0.212046	0.228547
Ttf1	0.221633	0.0243681	0.0872389	0.0887323	1.52517e-08	0.803007	4.51447e-14	0.352153	0.01332	0.18691
Twist1	0.257246	0.431299	0.0113674	0.329948	0.113318	0.00182265	0.106787	4.04919e-06	0.299059	0.0138915
Twist2	0.000957362	0.0402831	2.50653e-15	0.404081	0.326704	0.000906348	0.0536634	0.00539129	0.0256678	0.126671
Ubp1	5.33127e-38	0.0406933	0.0960963	0.2471	0.00653081	0.123096	9.26236e-05	0.369973	2.91201e-21	3.041e-12
Uncx	1	1	1	1	1	1	1	1	1	1
Usf1	0.839837	0.0236296	0.0163475	0.214702	0.0105606	3.65896e-15	1.14982e-13	0.044896	0.0711607	0.130032
Usf2	0.344426	9.04571e-10	0.0547385	0.012033	0.00438391	4.86789e-29	1.95624e-27	0.0679536	0.500563	5.33363e-07
Vax1	1	1	1	1	1	1	1	1	1	1
Vax2	1	1	1	1	1	1	1	1	1	1
Vbp1	0.591845	0.244988	0.240002	0.0110182	0.468617	1.31624e-05	0.237861	0.00928914	0.263659	0.0511927
Vdr	0.00141207	2.70431e-21	0.154138	0.0122315	1.35035e-05	7.35882e-17	2.98415e-07	0.924036	0.182393	5.2409e-64
Vezf1	8.84618e-43	2.57685e-05	3.97053e-21	0.281918	1.6183e-09	3.59106e-35	3.54288e-06	3.55137e-20	0.0264149	0.695512
Vsx1	1	1	1	1	1	1	0.0845754	1	1	1
Vsx2	0.118075	0.02937	1	0.0117841	1	0.0160268	0.0632844	1	0.674611	1
Wt1	4.47672e-18	1.79281e-20	0.505475	1	1.50736e-35	8.676e-214	6.80905e-38	0.0019347	1	0.0919634
Xbp1	0.0143814	0.308806	0.0180922	0.336922	0.0143686	0.000167969	0.04491	0.0848248	0.0775294	1.05587e-08
Yy1	0.0395098	9.74014e-09	0.115361	0.0902636	1.73226e-06	0.138296	0.00144432	7.9297e-52	0.721058	1.95523e-06
Yy2	0.000846376	0.220094	0.59824	0.213114	0.0849917	1.48886e-07	0.0940129	8.32788e-26	0.0109497	0.118347
Zbed3	0.0564699	0.106624	0.0713718	0.0125636	0.00651215	0.105537	1.16573e-07	0.00260186	0.0316117	5.49469e-06
Zbed6	1.26771e-20	0.00295369	1	1	0.0312723	0.187429	0.0523003	1	1	0.514792
Zbtb12	0.050416	0.235729	0.0328158	0.326113	6.92879e-05	1.62128e-10	0.419592	3.25181e-05	0.0523948	0.0112322
Zbtb16	0.230668	0.161566	1	1	0.202034	0.423967	0.12261	1	1	0.0704971
Zbtb18	1	1	0.434273	0.00329171	1	1	1	0.00548833	0.238574	1
Zbtb22	0.335247	0.198415	0.152313	0.254494	0.206033	0.91597	0.0177482	0.0687169	0.115778	0.192585
Zbtb26	0.379694	0.352382	0.52685	0.851149	0.140533	0.910985	0.121285	0.000968062	0.218635	0.0384309
Zbtb3	0.370467	0.118962	0.942927	0.077914	6.6837e-14	0.000587109	0.0262767	0.524307	0.0469976	0.15509
Zbtb32	0.047663	1	1	0.275735	0.070384	2.91819e-08	1	1	0.121389	0.013822
Zbtb33	0.268482	0.971674	0.0175495	0.700521	0.351014	0.162723	0.0975091	0.0184346	0.0451122	0.034876
Zbtb34	0.116661	0.0278199	0.00628632	0.399504	0.0768744	0.0883507	0.160267	0.046856	0.313604	0.00720086
Zbtb37	0.0920666	0.432768	0.810695	0.358367	0.0119844	0.810208	0.195263	0.00248373	0.146542	0.00301973
Zbtb4	0.0189714	0.00295417	0.588758	0.207729	8.05616e-09	0.189588	0.0281197	0.376892	0.0103197	0.223789
Zbtb42	9.23313e-05	0.49339	0.112634	0.000168832	0.0255624	0.169183	0.0969597	0.364068	0.244232	0.116714
Zbtb43	0.216336	0.065553	0.0109803	0.0215378	0.0258356	0.167339	0.0183179	1	0.0172247	0.0669646
Zbtb46	0.202237	0.816104	0.00525128	0.0652436	1.5289e-07	0.00918128	0.151072	0.763527	0.031943	0.179063
Zbtb49	0.00168305	0.583955	0.183594	0.28879	0.27414	0.0239016	0.428105	0.00458487	0.000354762	0.272516
Zbtb5	0.0152924	0.291134	0.00628632	0.0326827	0.128076	0.657434	0.677828	1	0.0262456	0.0855731
Zbtb6	0.0919034	0.328374	0.0529551	0.35121	0.028368	5.76602e-11	0.381569	1.0468e-30	9.02328e-05	2.6056e-05
Zbtb7a	0.73123	0.241529	0.000659062	0.00164794	2.19557e-20	0.132629	0.248131	5.11337e-10	0.0406099	4.55218e-09
Zbtb7b	0.212035	0.333791	0.137761	0.247574	0.000144069	4.39177e-05	2.64403e-09	1.2337e-05	0.0857536	3.81871e-12
Zbtb7c	1.22652e-06	2.23681e-09	0.0375895	4.85979e-30	0.00134134	7.25617e-59	0.000285559	2.52757e-19	9.27995e-07	1.57201e-22
Zeb1	0.00209551	0.0372099	0.994716	0.0355741	0.00201656	0.00107582	0.458223	0.0153024	1.64584e-05	0.485019
Zfat	0.0539213	5.82522e-05	0.783064	8.05901e-06	0.129902	0.0476541	0.000102939	0.130334	0.129467	1.11251e-07
Zfp105	0.0694274	0.190607	0.9228	0.125563	0.0765853	0.090673	0.0897044	0.314193	0.0236159	0.0183562
Zfp128	0.112031	0.0503096	1	1	0.130866	0.0841915	0.0024108	1	1	0.038437
Zfp143	0.0379907	0.22205	0.00577509	0.0630513	0.285826	0.0557119	0.254899	0.367446	8.54924e-05	0.303515
Zfp148	0.0113958	8.43492e-05	0.800578	0.00270897	5.33504e-36	0.924182	1.20536e-05	2.24438e-56	0.370289	1.38431e-20
Zfp217	0.041782	0.0136214	1.09246e-37	2.24386e-20	0.0345348	0.0148804	0.0130374	0.0056873	0.689363	0.0809143
Zfp219	0.328858	5.26878e-06	4.26736e-13	0.0898392	0.000344078	1.0891e-12	2.26806e-26	3.1468e-44	8.1055e-05	4.85505e-11
Zfp263	0.0462678	0.323664	0.209737	2.75991e-05	5.97212e-07	7.37874e-08	0.0311913	0.178612	8.53134e-32	0.0839658
Zfp281	0.10129	0.0263653	0.149959	0.542685	0.405454	0.691038	0.0569324	3.0011e-18	0.522803	0.0245354
Zfp282	0.621785	0.0205648	0.000895763	0.360364	0.00961483	0.00823663	0.3172	1.54002e-07	0.100377	0.381912
Zfp362	0.676074	0.390363	1	1	0.03073	0.178622	0.0439644	0.000450674	0.0126855	0.095066
Zfp384	0.453625	0.060992	0.048381	0.235893	0.333415	0.633313	0.215669	0.0977321	2.30389e-09	0.00482434
Zfp398	4.80637e-05	0.276189	0.998117	0.015234	0.175626	0.324258	0.067516	0.433651	0.253232	0.336221
Zfp410	0.371482	0.0122208	0.591559	0.376059	3.05537e-27	0.002428	0.0457763	0.031503	8.06443e-05	6.45525e-23
Zfp414	0.764183	0.371723	0.133779	0.673627	0.446139	0.118902	0.125664	0.390053	0.152601	2.23303e-06
Zfp423	0.192274	0.00210058	0.323489	0.105915	4.76563e-05	4.44491e-06	0.0373294	9.94556e-06	0.105915	0.575999
Zfp511	0.112003	0.414457	0.00593619	0.327459	0.565742	0.00424904	0.00908896	0.289422	1.54012e-06	0.00286975
Zfp516	0.00231544	7.65298e-08	0.00978632	7.63339e-07	0.00037865	0.924365	0.0154255	0.00273732	0.0232861	0.15782
Zfp521	8.17036e-10	6.38767e-07	0.0660786	0.000262617	5.31953e-22	1.67282e-08	0.0360445	3.32176e-05	1.16603e-08	0.0807538
Zfp523	1.05204e-15	0.141684	7.85466e-05	0.728582	0.782412	0.601657	1.09414e-09	9.89709e-07	0.0160959	2.02432e-52
Zfp524	0.610617	0.368378	0.0119611	0.459919	0.204721	1.93543e-16	1.8161e-15	0.184352	1.03325e-41	0.017965
Zfp536	5.31016e-09	0.253965	9.61189e-07	1.39204e-16	1	0.0766234	0.00133392	4.34783e-05	2.6212e-05	1
Zfp541	0.133462	0.161514	1	1	1	0.030326	0.0754582	1	1	1
Zfp580	0.430151	0.277419	0.227805	0.103666	0.282612	3.82328e-10	0.000156632	0.0767906	3.53945e-09	0.0485639
Zfp628	0.67024	0.122983	0.0813796	0.0479526	0.530193	0.370108	0.0312531	0.000520345	0.0340741	0.354782
Zfp652	0.0317112	0.32571	0.141855	0.130468	0.0180969	0.104954	0.245342	0.161409	0.0210661	0.0503402
Zfp691	0.00736203	0.502288	0.41221	0.293892	0.0379364	1.18291e-08	0.00816166	0.00182974	0.00099611	0.0034501
Zfp740	0.0246394	1.59761e-06	0.21618	0.00204677	0.0249188	0.0458874	5.77361e-37	0.180395	4.0852e-09	2.72639e-15
Zfp784	0.605257	0.168314	1	0.415242	0.34663	0.0641007	0.22994	1	0.0846158	0.0527882
Zfpm2	0.446369	7.42217e-05	0.0852392	0.0367291	0.000492906	0.0482488	0.136557	0.00921135	1.42393e-07	0.0486632
Zfx	0.25184	0.133834	0.0799818	0.760511	0.323346	1.31889e-12	0.00693844	2.64474e-124	2.78379e-05	0.00947066
Zglp1	0.164995	0.0347641	0.103745	0.127854	0.0661829	0.00252135	0.00202404	0.0627599	0.0670666	0.230165
Zhx1	0.0669517	0.0607077	0.9228	1	0.051972	0.282511	0.0200351	0.216123	1	0.00576097
Zhx2	0.350791	0.0872715	1	0.661241	0.0743874	0.0230371	0.0711831	1	0.257044	0.596797
Zhx3	0.717481	0.0765651	0.810695	0.737498	0.539826	0.0800411	0.223321	0.812669	0.0581614	0.244062
Zic1	0.0973466	2.48918e-42	0.0790602	0.00013901	1	2.37551e-39	0.000249881	0.000797299	0.0137748	1
Zic2	0.00914774	0.00427108	0.0808972	0.000197395	1	6.51232e-05	0.0244846	3.36667e-05	8.58435e-70	1
Zic3	0.950418	1.43457e-09	0.0588736	1.58047e-05	1	4.32437e-10	0.0260185	0.000718528	7.22498e-33	1
Zic4	0.130651	1.78774e-18	4.55136e-07	1.43567e-24	1	1.75394e-07	0.102566	0.133371	0.0018814	1
Zic5	8.46174e-05	0.0680301	0.346159	4.44573e-47	1	1.22256e-26	0.392367	6.07473e-05	2.17233e-07	1
Zkscan3	0.112525	0.16706	0.101849	0.90841	0.0260834	0.322911	0.0954222	0.279733	6.71448e-09	5.37169e-07
Zscan10	0.0019511	0.0514118	1.84082e-30	0.212879	1	3.32045e-27	0.0979719	1.24633e-06	0.0255946	1
